# Supplementary material for: The Escherichia coli transcriptome mostly consists of independently regulated modules
Source: Nat Commun. 2019 Dec 4;10:5536. doi: 10.1038/s41467-019-13483-w (PMC6892915; doi:10.1038/s41467-019-13483-w)
Supplement: Supplementary file 4 — Supplementary Data 1 [file 41467_2019_13483_MOESM4_ESM.xlsx]

## Sheet: README
Sheet Name	Description
Experimental Conditions	Experimental conditions for each sample in PRECISE
Expression Data	Expression levels of genes (log2 Transcripts per Million)
S matrix	I-modulon gene coefficients. Each column is an i-modulon and each row is a gene. First row shows gene coefficient thresholds
A matrix	Condition-specific i-modulon activities. Each column is a sample and each row is an i-modulon.
Media Description	Recipes for base media and trace element mixtures
Gene Information	Mapping of b-numbers to gene names/annotations (using genbank NC_000913.3)
Metadata Columns	Description
Sample ID	Unique sample identifier for experiment (e.g. <Project ID>__<Condition ID>__<Replicate #>)
Study	Short 1-2 word description of study where sample was published
Project ID	Identifier for study
Condition ID	Identifier for unique experimental conditions
Replicate #	Suffix for sample ID to distinguish between replicates
Strain Description	Describes gene knock-out, mutation knock-in, or laboratory evolution endpoint identifier
Strain	MG1655 or BW25113
Base Media	Media recipe as described in Media Description sheet
Carbon Source (g/L)	Carbon source in g/L
Nitrogen Source (g/L)	Nitrogen source in g/L
Electron Acceptor	Aerobic (O2), anaerobic (None), or nitrate (KNO3) respiration
Trace Element Mixture	Trace element recipe as described in Media Description sheet
Supplement	Additional media supplements in each experiment e.g. threonine(10mM)
Temperature (C)	Temperature of growth condition in Celsius
pH	Neutral (7) or acidic (5.5)
Antibiotic	Treatment with low concentration Kanamycin for gene knock-outs
Culture Type	Batch or Chemostat (always exponential growth stage)
Growth Rate (1/hr)	Measured growth rate of strain in media
Evolved Sample	Whether the strain was from an adaptive laboratory evolution (see https://aledb.org/)
Isolate Type	Clonal or Population (only applicable to ALE samples)
Sequencing Machine	Type of machine used for sequencing
Additional Details	Additional information about experiment
Biological Replicates	Number of biological replicates within study
Alignment	Percent of reads aligned by bowtie to reference genome
DOI	Accession number for study
GEO	GEO Accession ID

## Sheet: Metadata
Sample ID	Study	Project ID	Condition ID	Replicate #	Strain Description	Strain	Base Media	Carbon Source (g/L)	Nitrogen Source (g/L)	Electron Acceptor	Trace Element Mixture	Supplement	Temperature (C)	pH	Antibiotic	Culture Type	Growth Rate (1/hr)	Evolved Sample	Isolate Type	Sequencing Machine	Additional Details	Biological Replicates	Alignment	DOI	GEO
control__wt_glc__1	Control	control	wt_glc	1	Escherichia coli K-12 MG1655	MG1655	M9	glucose(2)	NH4Cl(1)	O2	sauer trace element mixture		37	7		Batch		No		MiSeq		2	94.33	doi.org/10.1101/080929	GSE65643
control__wt_glc__2	Control	control	wt_glc	2	Escherichia coli K-12 MG1655	MG1655	M9	glucose(2)	NH4Cl(1)	O2	sauer trace element mixture		37	7		Batch		No		MiSeq		2	94.24	doi.org/10.1101/080929	GSE65643
fur__wt_dpd__1	Fur	fur	wt_dpd	1	Escherichia coli K-12 MG1655	MG1655	M9	glucose(2)	NH4Cl(1)	O2		DPD (0.2mM)	37	7		Batch	0	No		MiSeq		2	98.04	doi.org/10.1038/ncomms5910	GSE54900
fur__wt_dpd__2	Fur	fur	wt_dpd	2	Escherichia coli K-12 MG1655	MG1655	M9	glucose(2)	NH4Cl(1)	O2		DPD (0.2mM)	37	7		Batch	0	No		MiSeq		2	98.3	doi.org/10.1038/ncomms5910	GSE54900
fur__wt_fe__1	Fur	fur	wt_fe	1	Escherichia coli K-12 MG1655	MG1655	M9	glucose(2)	NH4Cl(1)	O2		FeCl2 (0.1mM)	37	7		Batch	1.06061	No		MiSeq		2	93.35	doi.org/10.1038/ncomms5910	GSE54900
fur__wt_fe__2	Fur	fur	wt_fe	2	Escherichia coli K-12 MG1655	MG1655	M9	glucose(2)	NH4Cl(1)	O2		FeCl2 (0.1mM)	37	7		Batch	1.06061	No		MiSeq		2	92.38	doi.org/10.1038/ncomms5910	GSE54900
fur__delfur_dpd__1	Fur	fur	delfur_dpd	1	Escherichia coli K-12 MG1655 del_fur	MG1655	M9	glucose(2)	NH4Cl(1)	O2		DPD (0.2mM)	37	7	Kanamycin	Batch	0	No		MiSeq		2	98.07	doi.org/10.1038/ncomms5910	GSE54900
fur__delfur_dpd__2	Fur	fur	delfur_dpd	2	Escherichia coli K-12 MG1655 del_fur	MG1655	M9	glucose(2)	NH4Cl(1)	O2		DPD (0.2mM)	37	7	Kanamycin	Batch	0	No		MiSeq		2	98.31	doi.org/10.1038/ncomms5910	GSE54900
fur__delfur_fe2__1	Fur	fur	delfur_fe2	1	Escherichia coli K-12 MG1655 del_fur	MG1655	M9	glucose(2)	NH4Cl(1)	O2		FeCl2 (0.1mM)	37	7	Kanamycin	Batch	0.619469	No		MiSeq		2	92.8	doi.org/10.1038/ncomms5910	GSE54900
fur__delfur_fe2__2	Fur	fur	delfur_fe2	2	Escherichia coli K-12 MG1655 del_fur	MG1655	M9	glucose(2)	NH4Cl(1)	O2		FeCl2 (0.1mM)	37	7	Kanamycin	Batch	0.619469	No		MiSeq		2	93.24	doi.org/10.1038/ncomms5910	GSE54900
acid__wt_ph5__1	Acid	acid	wt_ph5	1	Escherichia coli K-12 MG1655	MG1655	M9	glucose(2)	NH4Cl(1)	O2			37	5.5		Batch		No		MiSeq		2	97.99	doi.org/10.1038/ncomms8970	GSE66482
acid__wt_ph5__2	Acid	acid	wt_ph5	2	Escherichia coli K-12 MG1655	MG1655	M9	glucose(2)	NH4Cl(1)	O2			37	5.5		Batch		No		MiSeq		2	98.37	doi.org/10.1038/ncomms8970	GSE66482
acid__delgadx_ph5__1	Acid	acid	delgadx_ph5	1	Escherichia coli K-12 MG1655 del_gadX	MG1655	M9	glucose(2)	NH4Cl(1)	O2			37	5.5	Kanamycin	Batch		No		MiSeq		2	46.76	doi.org/10.1038/ncomms8970	GSE66482
acid__delgadx_ph5__2	Acid	acid	delgadx_ph5	2	Escherichia coli K-12 MG1655 del_gadX	MG1655	M9	glucose(2)	NH4Cl(1)	O2			37	5.5	Kanamycin	Batch		No		MiSeq		2	78.31	doi.org/10.1038/ncomms8970	GSE66482
acid__delgadw_ph5__1	Acid	acid	delgadw_ph5	1	Escherichia coli K-12 MG1655 del_gadW	MG1655	M9	glucose(2)	NH4Cl(1)	O2			37	5.5	Kanamycin	Batch		No		MiSeq		2	97.77	doi.org/10.1038/ncomms8970	GSE66482
acid__delgadw_ph5__2	Acid	acid	delgadw_ph5	2	Escherichia coli K-12 MG1655 del_gadW	MG1655	M9	glucose(2)	NH4Cl(1)	O2			37	5.5	Kanamycin	Batch		No		MiSeq		2	97.8	doi.org/10.1038/ncomms8970	GSE66482
acid__delgade_ph5__1	Acid	acid	delgade_ph5	1	Escherichia coli K-12 MG1655 del_gadE	MG1655	M9	glucose(2)	NH4Cl(1)	O2			37	5.5	Kanamycin	Batch		No		MiSeq		2	97.82	doi.org/10.1038/ncomms8970	GSE66482
acid__delgade_ph5__2	Acid	acid	delgade_ph5	2	Escherichia coli K-12 MG1655 del_gadE	MG1655	M9	glucose(2)	NH4Cl(1)	O2			37	5.5	Kanamycin	Batch		No		MiSeq		2	98	doi.org/10.1038/ncomms8970	GSE66482
oxidative__wt_pq__1	Oxidative	oxidative	wt_pq	1	Escherichia coli K-12 MG1655	MG1655	M9	glucose(2)	NH4Cl(1)	O2		PQ (250uM)	37	7		Batch	0	No		MiSeq		2	98.7	doi.org/10.1016/j.celrep.2015.07.043	GSE65711
oxidative__wt_pq__2	Oxidative	oxidative	wt_pq	2	Escherichia coli K-12 MG1655	MG1655	M9	glucose(2)	NH4Cl(1)	O2		PQ (250uM)	37	7		Batch	0	No		MiSeq		2	98.51	doi.org/10.1016/j.celrep.2015.07.043	GSE65711
oxidative__deloxyr_pq__1	Oxidative	oxidative	deloxyr_pq	1	Escherichia coli K-12 MG1655 del_oxyR	MG1655	M9	glucose(2)	NH4Cl(1)	O2		PQ (250uM)	37	7	Kanamycin	Batch	0	No		MiSeq		2	98.06	doi.org/10.1016/j.celrep.2015.07.043	GSE65711
oxidative__deloxyr_pq__2	Oxidative	oxidative	deloxyr_pq	2	Escherichia coli K-12 MG1655 del_oxyR	MG1655	M9	glucose(2)	NH4Cl(1)	O2		PQ (250uM)	37	7	Kanamycin	Batch	0	No		MiSeq		2	97.8	doi.org/10.1016/j.celrep.2015.07.043	GSE65711
oxidative__delsoxr_pq__1	Oxidative	oxidative	delsoxr_pq	1	Escherichia coli K-12 MG1655 del_soxR	MG1655	M9	glucose(2)	NH4Cl(1)	O2		PQ (250uM)	37	7	Kanamycin	Batch	0	No		MiSeq		2	98.33	doi.org/10.1016/j.celrep.2015.07.043	GSE65711
oxidative__delsoxr_pq__2	Oxidative	oxidative	delsoxr_pq	2	Escherichia coli K-12 MG1655 del_soxR	MG1655	M9	glucose(2)	NH4Cl(1)	O2		PQ (250uM)	37	7	Kanamycin	Batch	0	No		MiSeq		2	98.41	doi.org/10.1016/j.celrep.2015.07.043	GSE65711
oxidative__delsoxs_pq__1	Oxidative	oxidative	delsoxs_pq	1	Escherichia coli K-12 MG1655 del_soxS	MG1655	M9	glucose(2)	NH4Cl(1)	O2		PQ (250uM)	37	7	Kanamycin	Batch	0	No		MiSeq		2	97.3	doi.org/10.1016/j.celrep.2015.07.043	GSE65711
oxidative__delsoxs_pq__2	Oxidative	oxidative	delsoxs_pq	2	Escherichia coli K-12 MG1655 del_soxS	MG1655	M9	glucose(2)	NH4Cl(1)	O2		PQ (250uM)	37	7	Kanamycin	Batch	0	No		MiSeq		2	97.07	doi.org/10.1016/j.celrep.2015.07.043	GSE65711
nac_ntrc__wt_csn__1	Nac/NtrC	nac_ntrc	wt_csn	1	Escherichia coli K-12 MG1655	MG1655	W2	glucose(2)	cytosine(2)	O2			37	7		Batch		No		MiSeq		2	93.29	From dissertation: https://escholarship.org/uc/item/0k4709x6
nac_ntrc__wt_csn__2	Nac/NtrC	nac_ntrc	wt_csn	2	Escherichia coli K-12 MG1655	MG1655	W2	glucose(2)	cytosine(2)	O2			37	7		Batch		No		MiSeq		2	96.3	From dissertation: https://escholarship.org/uc/item/0k4709x6
nac_ntrc__wt_cytd__1	Nac/NtrC	nac_ntrc	wt_cytd	1	Escherichia coli K-12 MG1655	MG1655	W2	glucose(2)	cytidine(2)	O2			37	7		Batch		No		MiSeq		2	93.16	From dissertation: https://escholarship.org/uc/item/0k4709x6
nac_ntrc__wt_cytd__2	Nac/NtrC	nac_ntrc	wt_cytd	2	Escherichia coli K-12 MG1655	MG1655	W2	glucose(2)	cytidine(2)	O2			37	7		Batch		No		MiSeq		2	92.52	From dissertation: https://escholarship.org/uc/item/0k4709x6
nac_ntrc__wt_gln__1	Nac/NtrC	nac_ntrc	wt_gln	1	Escherichia coli K-12 MG1655	MG1655	W2	glucose(2)	glutamine(2)	O2			37	7		Batch		No		MiSeq		2	95.86	From dissertation: https://escholarship.org/uc/item/0k4709x6
nac_ntrc__wt_gln__2	Nac/NtrC	nac_ntrc	wt_gln	2	Escherichia coli K-12 MG1655	MG1655	W2	glucose(2)	glutamine(2)	O2			37	7		Batch		No		MiSeq		2	94.27	From dissertation: https://escholarship.org/uc/item/0k4709x6
nac_ntrc__bw_delnac_csn__1	Nac/NtrC	nac_ntrc	bw_delnac_csn	1	Escherichia coli K-12 BW25113 del_nac	BW25113	W2	glucose(2)	cytosine(2)	O2			37	7	Kanamycin	Batch		No		MiSeq		2	97.37	From dissertation: https://escholarship.org/uc/item/0k4709x6
nac_ntrc__bw_delnac_csn__2	Nac/NtrC	nac_ntrc	bw_delnac_csn	2	Escherichia coli K-12 BW25113 del_nac	BW25113	W2	glucose(2)	cytosine(2)	O2			37	7	Kanamycin	Batch		No		MiSeq		2	98.11	From dissertation: https://escholarship.org/uc/item/0k4709x6
nac_ntrc__bw_delnac_cytd__1	Nac/NtrC	nac_ntrc	bw_delnac_cytd	1	Escherichia coli K-12 BW25113 del_nac	BW25113	W2	glucose(2)	cytidine(2)	O2			37	7	Kanamycin	Batch		No		MiSeq		2	98	From dissertation: https://escholarship.org/uc/item/0k4709x6
nac_ntrc__bw_delnac_cytd__2	Nac/NtrC	nac_ntrc	bw_delnac_cytd	2	Escherichia coli K-12 BW25113 del_nac	BW25113	W2	glucose(2)	cytidine(2)	O2			37	7	Kanamycin	Batch		No		MiSeq		2	97.74	From dissertation: https://escholarship.org/uc/item/0k4709x6
nac_ntrc__bw_delnac_gln__1	Nac/NtrC	nac_ntrc	bw_delnac_gln	1	Escherichia coli K-12 BW25113 del_nac	BW25113	W2	glucose(2)	glutamine(2)	O2			37	7	Kanamycin	Batch		No		MiSeq		2	97.28	From dissertation: https://escholarship.org/uc/item/0k4709x6
nac_ntrc__bw_delnac_gln__2	Nac/NtrC	nac_ntrc	bw_delnac_gln	2	Escherichia coli K-12 BW25113 del_nac	BW25113	W2	glucose(2)	glutamine(2)	O2			37	7	Kanamycin	Batch		No		MiSeq		2	97.17	From dissertation: https://escholarship.org/uc/item/0k4709x6
nac_ntrc__bw_delnac_nh4__1	Nac/NtrC	nac_ntrc	bw_delnac_nh4	1	Escherichia coli K-12 BW25113 del_nac	BW25113	M9	glucose(2)	NH4Cl(1)	O2			37	7	Kanamycin	Batch		No		MiSeq		2	98.03	From dissertation: https://escholarship.org/uc/item/0k4709x6
nac_ntrc__bw_delnac_nh4__2	Nac/NtrC	nac_ntrc	bw_delnac_nh4	2	Escherichia coli K-12 BW25113 del_nac	BW25113	M9	glucose(2)	NH4Cl(1)	O2			37	7	Kanamycin	Batch		No		MiSeq		2	97.93	From dissertation: https://escholarship.org/uc/item/0k4709x6
misc__wt_no_te__1	Misc	misc	wt_no_te	1	Escherichia coli K-12 MG1655	MG1655	M9	glucose(4)	NH4Cl(1)	O2			37	7		Batch		No		MiSeq		2	98.3		GSE122211
misc__wt_no_te__2	Misc	misc	wt_no_te	2	Escherichia coli K-12 MG1655	MG1655	M9	glucose(4)	NH4Cl(1)	O2			37	7		Batch		No		MiSeq		2	98.23		GSE122211
misc__bw_delcbl__1	Misc	misc	bw_delcbl	1	Escherichia coli K-12 BW25113 del_cbl	BW25113	M9	glucose(4)	NH4Cl(1)	O2	sauer trace element mixture		37	7	Kanamycin	Batch		No		MiSeq		2	98.7		GSE122211
misc__bw_delcbl__2	Misc	misc	bw_delcbl	2	Escherichia coli K-12 BW25113 del_cbl	BW25113	M9	glucose(4)	NH4Cl(1)	O2	sauer trace element mixture		37	7	Kanamycin	Batch		No		MiSeq		2	98.6		GSE122211
misc__bw_delfabr__1	Misc	misc	bw_delfabr	1	Escherichia coli K-12 BW25113 del_fabR	BW25113	M9	glucose(4)	NH4Cl(1)	O2	sauer trace element mixture		37	7	Kanamycin	Batch		No		MiSeq		2	98.5		GSE122211
misc__bw_delfabr__2	Misc	misc	bw_delfabr	2	Escherichia coli K-12 BW25113 del_fabR	BW25113	M9	glucose(4)	NH4Cl(1)	O2	sauer trace element mixture		37	7	Kanamycin	Batch		No		MiSeq		2	98.42		GSE122211
misc__bw_delfadr__1	Misc	misc	bw_delfadr	1	Escherichia coli K-12 BW25113 del_fadR	BW25113	M9	glucose(4)	NH4Cl(1)	O2	sauer trace element mixture		37	7	Kanamycin	Batch		No		MiSeq		2	98.4		GSE122211
misc__bw_delfadr__2	Misc	misc	bw_delfadr	2	Escherichia coli K-12 BW25113 del_fadR	BW25113	M9	glucose(4)	NH4Cl(1)	O2	sauer trace element mixture		37	7	Kanamycin	Batch		No		MiSeq		2	98.36		GSE122211
misc__nitr_031__1	Misc	misc	nitr_031	1	Escherichia coli K-12 MG1655	MG1655	M9	glucose(4)	NH4Cl(10mM)	O2	sauer trace element mixture		37	7		Chemostat		No		MiSeq	chemostat w/ dilution rate 0.31 h^-1	1	96.86		GSE72020
omics__wt_glu__1	Omics	omics	wt_glu	1	Escherichia coli K-12 MG1655	MG1655	M9	glucose(4)	NH4Cl(1)	O2	sauer trace element mixture	glutamate (10mM)	37	7		Batch		No		MiSeq		2	96.92		GSE122211
omics__wt_glu__2	Omics	omics	wt_glu	2	Escherichia coli K-12 MG1655	MG1655	M9	glucose(4)	NH4Cl(1)	O2	sauer trace element mixture	glutamate (10mM)	37	7		Batch		No		MiSeq		2	97.88		GSE122211
omics__wt_gly__1	Omics	omics	wt_gly	1	Escherichia coli K-12 MG1655	MG1655	M9	glucose(4)	NH4Cl(1)	O2	sauer trace element mixture	glycine (10mM)	37	7		Batch		No		MiSeq		2	91.98	doi.org/10.1038/ncomms13091	GSE59760
omics__wt_gly__2	Omics	omics	wt_gly	2	Escherichia coli K-12 MG1655	MG1655	M9	glucose(4)	NH4Cl(1)	O2	sauer trace element mixture	glycine (10mM)	37	7		Batch		No		MiSeq		2	82.97	doi.org/10.1038/ncomms13091	GSE59760
omics__wt_thr__1	Omics	omics	wt_thr	1	Escherichia coli K-12 MG1655	MG1655	M9	glucose(4)	NH4Cl(1)	O2	sauer trace element mixture	threonine (10mM)	37	7		Batch		No		MiSeq		2	97.65	doi.org/10.1038/ncomms13091	GSE59760
omics__wt_thr__2	Omics	omics	wt_thr	2	Escherichia coli K-12 MG1655	MG1655	M9	glucose(4)	NH4Cl(1)	O2	sauer trace element mixture	threonine (10mM)	37	7		Batch		No		MiSeq		2	92.68	doi.org/10.1038/ncomms13091	GSE59760
omics__bw_ac__1	Omics	omics	bw_ac	1	Escherichia coli BW25113	BW25113	M9	acetate(3.5)	NH4Cl(1)	O2	aebersold trace element mixture	thiamine (1.4mM), FeCl3 (60uM)	37	7		Batch	0.203	No		MiSeq		2	97.8	doi.org/10.1038/ncomms13091	GSE59759
omics__bw_ac__2	Omics	omics	bw_ac	2	Escherichia coli BW25113	BW25113	M9	acetate(3.5)	NH4Cl(1)	O2	aebersold trace element mixture	thiamine (1.4mM), FeCl3 (60uM)	37	7		Batch	0.203	No		MiSeq		2	98.04	doi.org/10.1038/ncomms13091	GSE59759
omics__bw_fum__1	Omics	omics	bw_fum	1	Escherichia coli BW25113	BW25113	M9	fumarate(2.8)	NH4Cl(1)	O2	aebersold trace element mixture	thiamine (1.4mM), FeCl3 (60uM)	37	7		Batch	0.309	No		MiSeq		2	97.94	doi.org/10.1038/ncomms13091	GSE59759
omics__bw_fum__2	Omics	omics	bw_fum	2	Escherichia coli BW25113	BW25113	M9	fumarate(2.8)	NH4Cl(1)	O2	aebersold trace element mixture	thiamine (1.4mM), FeCl3 (60uM)	37	7		Batch	0.309	No		MiSeq		2	98.32	doi.org/10.1038/ncomms13091	GSE59759
omics__bw_glc__1	Omics	omics	bw_glc	1	Escherichia coli BW25113	BW25113	M9	glucose(5)	NH4Cl(1)	O2	aebersold trace element mixture	thiamine (1.4mM), FeCl3 (60uM)	37	7		Batch	0.6075	No		MiSeq		2	97.62	doi.org/10.1038/ncomms13091	GSE59759
omics__bw_glc__2	Omics	omics	bw_glc	2	Escherichia coli BW25113	BW25113	M9	glucose(5)	NH4Cl(1)	O2	aebersold trace element mixture	thiamine (1.4mM), FeCl3 (60uM)	37	7		Batch	0.6075	No		MiSeq		2	98.13	doi.org/10.1038/ncomms13091	GSE59759
omics__bw_pyr__1	Omics	omics	bw_pyr	1	Escherichia coli BW25113	BW25113	M9	pyruvate(3.3)	NH4Cl(1)	O2	aebersold trace element mixture	thiamine (1.4mM), FeCl3 (60uM)	37	7		Batch	0.3726	No		MiSeq		2	97.36	doi.org/10.1038/ncomms13091	GSE59759
omics__bw_pyr__2	Omics	omics	bw_pyr	2	Escherichia coli BW25113	BW25113	M9	pyruvate(3.3)	NH4Cl(1)	O2	aebersold trace element mixture	thiamine (1.4mM), FeCl3 (60uM)	37	7		Batch	0.3726	No		MiSeq		2	97.59	doi.org/10.1038/ncomms13091	GSE59759
ompr__wt_nacl__1	OmpR	ompr	wt_nacl	1	Escherichia coli K-12 MG1655	MG1655	M9	glucose(2)	NH4Cl(1)	O2		NaCl (0.3M)	37	7		Batch	0	No		MiSeq		2	97.81	doi.org/10.1038/s41598-017-02110-7	GSE88980
ompr__wt_nacl__2	OmpR	ompr	wt_nacl	2	Escherichia coli K-12 MG1655	MG1655	M9	glucose(2)	NH4Cl(1)	O2		NaCl (0.3M)	37	7		Batch	0	No		MiSeq		2	98.81	doi.org/10.1038/s41598-017-02110-7	GSE88980
ompr__bw_delompr_nacl__1	OmpR	ompr	bw_delompr_nacl	1	Escherichia coli K-12 BW25113 del_ompR	MG1655	M9	glucose(2)	NH4Cl(1)	O2		NaCl (0.3M)	37	7	Kanamycin	Batch	0	No		MiSeq		2	98.56	doi.org/10.1038/s41598-017-02110-7	GSE88980
ompr__bw_delompr_nacl__2	OmpR	ompr	bw_delompr_nacl	2	Escherichia coli K-12 BW25113 del_ompR	MG1655	M9	glucose(2)	NH4Cl(1)	O2		NaCl (0.3M)	37	7	Kanamycin	Batch	0	No		MiSeq		2	98.6	doi.org/10.1038/s41598-017-02110-7	GSE88980
minspan__wt_ade__1	MinSpan	minspan	wt_ade	1	Escherichia coli K-12 MG1655	MG1655	M9	glucose(4)	NH4Cl(1)	O2	sauer trace element mixture	adenine (10mM)	37	7		Batch		No		GAIIX		1	78.38	doi.org/10.15252/msb.20145243	GSE48324
minspan__wt_glc__1	MinSpan	minspan	wt_glc	1	Escherichia coli K-12 MG1655	MG1655	M9	glucose(4)	NH4Cl(1)	O2	sauer trace element mixture		37	7		Batch		No		GAIIX		4	91.85	doi.org/10.15252/msb.20145243	GSE48324
minspan__wt_glc__2	MinSpan	minspan	wt_glc	2	Escherichia coli K-12 MG1655	MG1655	M9	glucose(4)	NH4Cl(1)	O2	sauer trace element mixture		37	7		Batch		No		GAIIX		4	91.7	doi.org/10.15252/msb.20145243	GSE48324
minspan__wt_glc__3	MinSpan	minspan	wt_glc	3	Escherichia coli K-12 MG1655	MG1655	M9	glucose(4)	NH4Cl(1)	O2	sauer trace element mixture		37	7		Batch		No		GAIIX		4	92.12	doi.org/10.15252/msb.20145243	GSE48324
minspan__wt_glc__4	MinSpan	minspan	wt_glc	4	Escherichia coli K-12 MG1655	MG1655	M9	glucose(4)	NH4Cl(1)	O2	sauer trace element mixture		37	7		Batch		No		MiSeq		4	94.58		GSE122211
minspan__wt_glc_anaero__1	MinSpan	minspan	wt_glc_anaero	1	Escherichia coli K-12 MG1655	MG1655	M9	glucose(4)	NH4Cl(1)		sauer trace element mixture		37	7		Batch		No		GAIIX		2	83.01	doi.org/10.15252/msb.20145243	GSE48324
minspan__wt_glc_anaero__2	MinSpan	minspan	wt_glc_anaero	2	Escherichia coli K-12 MG1655	MG1655	M9	glucose(4)	NH4Cl(1)		sauer trace element mixture		37	7		Batch		No		GAIIX		2	72.08	doi.org/10.15252/msb.20145243	GSE48324
minspan__wt_trp__1	MinSpan	minspan	wt_trp	1	Escherichia coli K-12 MG1655	MG1655	M9	glucose(4)	NH4Cl(1)	O2	sauer trace element mixture	L-tryptophan (20mg/L)	37	7		Batch		No		GAIIX		1	78.6	doi.org/10.15252/msb.20145243	GSE48324
minspan__bw_delcra_glc__1	MinSpan	minspan	bw_delcra_glc	1	Escherichia coli BW25113 del_cra	BW25113	M9	glucose(4)	NH4Cl(1)	O2	sauer trace element mixture		37	7	Kanamycin	Batch		No		GAIIX		2	84.03	doi.org/10.15252/msb.20145243	GSE48324
minspan__bw_delcra_glc__2	MinSpan	minspan	bw_delcra_glc	2	Escherichia coli BW25113 del_cra	BW25113	M9	glucose(4)	NH4Cl(1)	O2	sauer trace element mixture		37	7	Kanamycin	Batch		No		MiSeq		2	88.78		GSE122211
minspan__bw_delcra_trp__1	MinSpan	minspan	bw_delcra_trp	1	Escherichia coli BW25113 del_cra	BW25113	M9	glucose(4)	NH4Cl(1)	O2	sauer trace element mixture	L-tryptophan (20mg/L)	37	7	Kanamycin	Batch		No		GAIIX		1	76.33	doi.org/10.15252/msb.20145243	GSE48324
minspan__bw_delmntr__1	MinSpan	minspan	bw_delmntr	1	Escherichia coli BW25113 del_mntR	BW25113	M9	glucose(4)	NH4Cl(1)	O2	sauer trace element mixture		37	7	Kanamycin	Batch		No		GAIIX		1	92.81	doi.org/10.15252/msb.20145243	GSE48324
minspan__bw_delnac_ade__1	MinSpan	minspan	bw_delnac_ade	1	Escherichia coli BW25113 del_nac	BW25113	M9	glucose(4)	NH4Cl(1)	O2	sauer trace element mixture	adenine (10mM)	37	7	Kanamycin	Batch		No		GAIIX		1	81.84	doi.org/10.15252/msb.20145243	GSE48324
minspan__bw_delnac_glc__1	MinSpan	minspan	bw_delnac_glc	1	Escherichia coli BW25113 del_nac	BW25113	M9	glucose(4)	NH4Cl(1)	O2	sauer trace element mixture		37	7	Kanamycin	Batch		No		GAIIX		1	90.26	doi.org/10.15252/msb.20145243	GSE48324
cra_crp__wt_ac__1	Cra/Crp	cra_crp	wt_ac	1	Escherichia coli K-12 MG1655	MG1655	M9	acetate(2)	NH4Cl(1)	O2	aebersold trace element mixture		37	7		Batch	0.25	No		MiSeq		2	96.37	doi.org/10.1093/nar/gky069	GSE65643
cra_crp__wt_ac__2	Cra/Crp	cra_crp	wt_ac	2	Escherichia coli K-12 MG1655	MG1655	M9	acetate(2)	NH4Cl(1)	O2	aebersold trace element mixture		37	7		Batch	0.25	No		MiSeq		2	96.01	doi.org/10.1093/nar/gky069	GSE65643
cra_crp__wt_fru__1	Cra/Crp	cra_crp	wt_fru	1	Escherichia coli K-12 MG1655	MG1655	M9	fructose(2)	NH4Cl(1)	O2	aebersold trace element mixture		37	7		Batch	0.53	No		MiSeq		2	97.71	doi.org/10.1093/nar/gky069	GSE65643
cra_crp__wt_fru__2	Cra/Crp	cra_crp	wt_fru	2	Escherichia coli K-12 MG1655	MG1655	M9	fructose(2)	NH4Cl(1)	O2	aebersold trace element mixture		37	7		Batch	0.53	No		MiSeq		2	97.65	doi.org/10.1093/nar/gky069	GSE65643
cra_crp__delcra_ac__1	Cra/Crp	cra_crp	delcra_ac	1	Escherichia coli K-12 MG1655 del_cra	MG1655	M9	acetate(2)	NH4Cl(1)	O2	aebersold trace element mixture		37	7	Kanamycin	Batch	0.08	No		MiSeq		2	98.71	doi.org/10.1093/nar/gky069	GSE65643
cra_crp__delcra_ac__2	Cra/Crp	cra_crp	delcra_ac	2	Escherichia coli K-12 MG1655 del_cra	MG1655	M9	acetate(2)	NH4Cl(1)	O2	aebersold trace element mixture		37	7	Kanamycin	Batch	0.08	No		MiSeq		2	98.56	doi.org/10.1093/nar/gky069	GSE65643
cra_crp__delcra_fru__1	Cra/Crp	cra_crp	delcra_fru	1	Escherichia coli K-12 MG1655 del_cra	MG1655	M9	fructose(2)	NH4Cl(1)	O2	aebersold trace element mixture		37	7	Kanamycin	Batch	0.69	No		MiSeq		2	98.66	doi.org/10.1093/nar/gky069	GSE65643
cra_crp__delcra_fru__2	Cra/Crp	cra_crp	delcra_fru	2	Escherichia coli K-12 MG1655 del_cra	MG1655	M9	fructose(2)	NH4Cl(1)	O2	aebersold trace element mixture		37	7	Kanamycin	Batch	0.69	No		MiSeq		2	98.76	doi.org/10.1093/nar/gky069	GSE65643
cra_crp__delcra_glc__1	Cra/Crp	cra_crp	delcra_glc	1	Escherichia coli K-12 MG1655 del_cra	MG1655	M9	glucose(2)	NH4Cl(1)	O2	aebersold trace element mixture		37	7	Kanamycin	Batch	0.67	No		MiSeq		2	98.82	doi.org/10.1093/nar/gky069	GSE65643
cra_crp__delcra_glc__2	Cra/Crp	cra_crp	delcra_glc	2	Escherichia coli K-12 MG1655 del_cra	MG1655	M9	glucose(2)	NH4Cl(1)	O2	aebersold trace element mixture		37	7	Kanamycin	Batch	0.67	No		MiSeq		2	98.6	doi.org/10.1093/nar/gky069	GSE65643
rpoB__wt_031__1	RpoB Knock-in	rpoB	wt_031	1	Escherichia coli K-12 MG1655	MG1655	M9	glucose(4)	NH4Cl(1)	O2			37	7		Chemostat		No		MiSeq	chemostat w/ dilution rate 0.31 h^-1	1	98.26	doi.org/10.1016/j.cels.2016.04.003	GSE59377
rpoB__wt_044__1	RpoB Knock-in	rpoB	wt_044	1	Escherichia coli K-12 MG1655	MG1655	M9	glucose(4)	NH4Cl(1)	O2			37	7		Chemostat		No		MiSeq	chemostat w/ dilution rate 0.44 h^-1	1	97.53	doi.org/10.1016/j.cels.2016.04.003	GSE59377
rpoB__wt_lb__1	RpoB Knock-in	rpoB	wt_lb	1	Escherichia coli K-12 MG1655	MG1655	LB			O2			37	7		Batch	1.42	No		MiSeq		2	98.31	doi.org/10.1016/j.cels.2016.04.003	GSE59377
rpoB__wt_lb__2	RpoB Knock-in	rpoB	wt_lb	2	Escherichia coli K-12 MG1655	MG1655	LB			O2			37	7		Batch	1.42	No		MiSeq		2	98.46	doi.org/10.1016/j.cels.2016.04.003	GSE59377
rpoB__rpoBE546V_031__1	RpoB Knock-in	rpoB	rpoBE546V_031	1	Escherichia coli K-12 MG1655 rpoBE546V	MG1655	M9	glucose(4)	NH4Cl(1)	O2	sauer trace element mixture		37	7	Kanamycin	Chemostat		No		MiSeq	chemostat w/ dilution rate 0.31 h^-1	1	98.2	doi.org/10.1016/j.cels.2016.04.003	GSE59377
rpoB__rpoBE546V_044__1	RpoB Knock-in	rpoB	rpoBE546V_044	1	Escherichia coli K-12 MG1655 rpoBE546V	MG1655	M9	glucose(4)	NH4Cl(1)	O2	sauer trace element mixture		37	7	Kanamycin	Chemostat		No		MiSeq	chemostat w/ dilution rate 0.44 h^-1	1	97.57	doi.org/10.1016/j.cels.2016.04.003	GSE59377
rpoB__rpoBE546V_lb__1	RpoB Knock-in	rpoB	rpoBE546V_lb	1	Escherichia coli K-12 MG1655 rpoBE546V	MG1655	LB			O2			37	7	Kanamycin	Batch	1.34	No		MiSeq		2	98.55	doi.org/10.1016/j.cels.2016.04.003	GSE59377
rpoB__rpoBE546V_lb__2	RpoB Knock-in	rpoB	rpoBE546V_lb	2	Escherichia coli K-12 MG1655 rpoBE546V	MG1655	LB			O2			37	7	Kanamycin	Batch	1.34	No		MiSeq		2	98.6	doi.org/10.1016/j.cels.2016.04.003	GSE59377
rpoB__rpoBE546V_glc__1	RpoB Knock-in	rpoB	rpoBE546V_glc	1	Escherichia coli K-12 MG1655 rpoBE546V	MG1655	M9	glucose(4)	NH4Cl(1)	O2	sauer trace element mixture		37	7	Kanamycin	Batch	0.85	No		MiSeq		1	87.63	doi.org/10.1016/j.cels.2016.04.003	GSE59377
rpoB__rpoBE672K_glc__1	RpoB Knock-in	rpoB	rpoBE672K_glc	1	Escherichia coli K-12 MG1655 rpoBE672K	MG1655	M9	glucose(4)	NH4Cl(1)	O2	sauer trace element mixture		37	7	Kanamycin	Batch	0.88	No		MiSeq		2	97.14	doi.org/10.1016/j.cels.2016.04.003	GSE59377
rpoB__rpoBE672K_glc__2	RpoB Knock-in	rpoB	rpoBE672K_glc	2	Escherichia coli K-12 MG1655 rpoBE672K	MG1655	M9	glucose(4)	NH4Cl(1)	O2	sauer trace element mixture		37	7	Kanamycin	Batch	0.88	No		MiSeq		2	97.3	doi.org/10.1016/j.cels.2016.04.003	GSE59377
rpoB__rpoBE672K_lb__1	RpoB Knock-in	rpoB	rpoBE672K_lb	1	Escherichia coli K-12 MG1655 rpoBE672K	MG1655	LB			O2			37	7	Kanamycin	Batch	1.4	No		MiSeq		2	98.52	doi.org/10.1016/j.cels.2016.04.003	GSE59377
rpoB__rpoBE672K_lb__2	RpoB Knock-in	rpoB	rpoBE672K_lb	2	Escherichia coli K-12 MG1655 rpoBE672K	MG1655	LB			O2			37	7	Kanamycin	Batch	1.4	No		MiSeq		2	98.56	doi.org/10.1016/j.cels.2016.04.003	GSE59377
crp__wt_fru__1	Crp ARs	crp	wt_fru	1	Escherichia coli K-12 MG1655	MG1655	M9	fructose(2)	NH4Cl(1)	O2	sauer trace element mixture		37	7		Batch		No		MiSeq		1	97.94	doi.org/10.1371/journal.pone.0197272	GSE64849
crp__wt_glyc__1	Crp ARs	crp	wt_glyc	1	Escherichia coli K-12 MG1655	MG1655	M9	glycerol(2)	NH4Cl(1)	O2	sauer trace element mixture		37	7		Batch		No		MiSeq		2	98.47	doi.org/10.1371/journal.pone.0197272	GSE64849
crp__wt_glyc__2	Crp ARs	crp	wt_glyc	2	Escherichia coli K-12 MG1655	MG1655	M9	glycerol(2)	NH4Cl(1)	O2	sauer trace element mixture		37	7		Batch		No		MiSeq		2	98.2	doi.org/10.1371/journal.pone.0197272	GSE64849
crp__delar1_glyc__1	Crp ARs	crp	delar1_glyc	1	Escherichia coli K-12 MG1655 crp_delAr1	MG1655	M9	glycerol(2)	NH4Cl(1)	O2	sauer trace element mixture		37	7	Kanamycin	Batch		No		MiSeq		2	94.77	doi.org/10.1371/journal.pone.0197272	GSE64849
crp__delar1_glyc__2	Crp ARs	crp	delar1_glyc	2	Escherichia coli K-12 MG1655 crp_delAr1	MG1655	M9	glycerol(2)	NH4Cl(1)	O2	sauer trace element mixture		37	7	Kanamycin	Batch		No		MiSeq		2	95.1	doi.org/10.1371/journal.pone.0197272	GSE64849
crp__delar1ar2_glyc__1	Crp ARs	crp	delar1ar2_glyc	1	Escherichia coli K-12 MG1655 crp_delAr1delAr2	MG1655	M9	glycerol(2)	NH4Cl(1)	O2	sauer trace element mixture		37	7	Kanamycin	Batch		No		MiSeq		3	95.49	doi.org/10.1371/journal.pone.0197272	GSE64849
crp__delar1ar2_glyc__2	Crp ARs	crp	delar1ar2_glyc	2	Escherichia coli K-12 MG1655 crp_delAr1delAr2	MG1655	M9	glycerol(2)	NH4Cl(1)	O2	sauer trace element mixture		37	7	Kanamycin	Batch		No		MiSeq		3	95.8	doi.org/10.1371/journal.pone.0197272	GSE64849
crp__delar1ar2_glyc__3	Crp ARs	crp	delar1ar2_glyc	3	Escherichia coli K-12 MG1655 crp_delAr1delAr2	MG1655	M9	glycerol(2)	NH4Cl(1)	O2	sauer trace element mixture		37	7	Kanamycin	Batch		No		MiSeq		3	95.57	doi.org/10.1371/journal.pone.0197272	GSE64849
crp__delar2_glyc__1	Crp ARs	crp	delar2_glyc	1	Escherichia coli K-12 MG1655 crp_delAr2	MG1655	M9	glycerol(2)	NH4Cl(1)	O2	sauer trace element mixture		37	7	Kanamycin	Batch		No		MiSeq		3	96.07	doi.org/10.1371/journal.pone.0197272	GSE64849
crp__delar2_glyc__2	Crp ARs	crp	delar2_glyc	2	Escherichia coli K-12 MG1655 crp_delAr2	MG1655	M9	glycerol(2)	NH4Cl(1)	O2	sauer trace element mixture		37	7	Kanamycin	Batch		No		MiSeq		3	96.07	doi.org/10.1371/journal.pone.0197272	GSE64849
crp__delar2_glyc__3	Crp ARs	crp	delar2_glyc	3	Escherichia coli K-12 MG1655 crp_delAr2	MG1655	M9	glycerol(2)	NH4Cl(1)	O2	sauer trace element mixture		37	7	Kanamycin	Batch		No		MiSeq		3	96.6	doi.org/10.1371/journal.pone.0197272	GSE64849
crp__delcrp_fru__1	Crp ARs	crp	delcrp_fru	1	Escherichia coli K-12 MG1655 del_crp	MG1655	M9	fructose(2)	NH4Cl(1)	O2	sauer trace element mixture		37	7	Kanamycin	Batch		No		MiSeq		3	97.28	doi.org/10.1371/journal.pone.0197272	GSE64849
crp__delcrp_fru__2	Crp ARs	crp	delcrp_fru	2	Escherichia coli K-12 MG1655 del_crp	MG1655	M9	fructose(2)	NH4Cl(1)	O2	sauer trace element mixture		37	7	Kanamycin	Batch		No		MiSeq		3	97.49	doi.org/10.1371/journal.pone.0197272	GSE64849
crp__delcrp_fru__3	Crp ARs	crp	delcrp_fru	3	Escherichia coli K-12 MG1655 del_crp	MG1655	M9	fructose(2)	NH4Cl(1)	O2	sauer trace element mixture		37	7	Kanamycin	Batch		No		MiSeq		3	97.18	doi.org/10.1371/journal.pone.0197272	GSE64849
crp__delcrp_glc__1	Crp ARs	crp	delcrp_glc	1	Escherichia coli K-12 MG1655 del_crp	MG1655	M9	glucose(2)	NH4Cl(1)	O2	sauer trace element mixture		37	7	Kanamycin	Batch		No		MiSeq		3	97.38	doi.org/10.1371/journal.pone.0197272	GSE64849
crp__delcrp_glc__2	Crp ARs	crp	delcrp_glc	2	Escherichia coli K-12 MG1655 del_crp	MG1655	M9	glucose(2)	NH4Cl(1)	O2	sauer trace element mixture		37	7	Kanamycin	Batch		No		MiSeq		3	97.48	doi.org/10.1371/journal.pone.0197272	GSE64849
crp__delcrp_glc__3	Crp ARs	crp	delcrp_glc	3	Escherichia coli K-12 MG1655 del_crp	MG1655	M9	glucose(2)	NH4Cl(1)	O2	sauer trace element mixture		37	7	Kanamycin	Batch		No		MiSeq		3	97.43	doi.org/10.1371/journal.pone.0197272	GSE64849
crp__delcrp_glyc__1	Crp ARs	crp	delcrp_glyc	1	Escherichia coli K-12 MG1655 del_crp	MG1655	M9	glycerol(2)	NH4Cl(1)	O2	sauer trace element mixture		37	7	Kanamycin	Batch		No		MiSeq		3	97.47	doi.org/10.1371/journal.pone.0197272	GSE64849
crp__delcrp_glyc__2	Crp ARs	crp	delcrp_glyc	2	Escherichia coli K-12 MG1655 del_crp	MG1655	M9	glycerol(2)	NH4Cl(1)	O2	sauer trace element mixture		37	7	Kanamycin	Batch		No		MiSeq		3	97.8	doi.org/10.1371/journal.pone.0197272	GSE64849
crp__delcrp_glyc__3	Crp ARs	crp	delcrp_glyc	3	Escherichia coli K-12 MG1655 del_crp	MG1655	M9	glycerol(2)	NH4Cl(1)	O2	sauer trace element mixture		37	7	Kanamycin	Batch		No		MiSeq		3	97.65	doi.org/10.1371/journal.pone.0197272	GSE64849
glu__glu_ale3__1	Glucose Evolution	glu	glu_ale3	1	Escherichia coli GLU.3.412.1	MG1655	M9	glucose(4)	NH4Cl(1)	O2	sauer trace element mixture		37	7		Batch	1.01	Endpoint	Clonal	MiSeq	GLU A3 F412 I1	1	98.88	doi.org/10.1128/AEM.02246-14	GSE61327
glu__glu_ale4__1	Glucose Evolution	glu	glu_ale4	1	Escherichia coli GLU.4.403.1	MG1655	M9	glucose(4)	NH4Cl(1)	O2	sauer trace element mixture		37	7		Batch	0.98	Endpoint	Clonal	MiSeq	GLU A4 F403 I1	1	98.94	doi.org/10.1128/AEM.02246-14	GSE61327
glu__glu_ale5__1	Glucose Evolution	glu	glu_ale5	1	Escherichia coli GLU.5.288.1	MG1655	M9	glucose(4)	NH4Cl(1)	O2	sauer trace element mixture		37	7		Batch	1.01	Endpoint	Clonal	MiSeq	GLU A5 F288 I1	1	98.99	doi.org/10.1128/AEM.02246-14	GSE61327
glu__glu_ale6__1	Glucose Evolution	glu	glu_ale6	1	Escherichia coli GLU.6.406.1	MG1655	M9	glucose(4)	NH4Cl(1)	O2	sauer trace element mixture		37	7		Batch	1	Endpoint	Clonal	MiSeq	GLU A6 F406 I1	1	98.06	doi.org/10.1128/AEM.02246-14	GSE61327
glu__glu_ale8__1	Glucose Evolution	glu	glu_ale8	1	Escherichia coli GLU.8.380.1	MG1655	M9	glucose(4)	NH4Cl(1)	O2	sauer trace element mixture		37	7		Batch	0.99	Endpoint	Clonal	MiSeq	GLU A8 F380 I1	1	96.96	doi.org/10.1128/AEM.02246-14	GSE61327
glu__glu_ale9__1	Glucose Evolution	glu	glu_ale9	1	Escherichia coli GLU.9.433.1	MG1655	M9	glucose(4)	NH4Cl(1)	O2	sauer trace element mixture		37	7		Batch	1.01	Endpoint	Clonal	MiSeq	GLU A9 F422 I1	1	97.96	doi.org/10.1128/AEM.02246-14	GSE61327
glu__glu_ale10__1	Glucose Evolution	glu	glu_ale10	1	Escherichia coli GLU.10.418.1	MG1655	M9	glucose(4)	NH4Cl(1)	O2	sauer trace element mixture		37	7		Batch	1.02	Endpoint	Clonal	MiSeq	GLU A10 F418 I1	1	98.42	doi.org/10.1128/AEM.02246-14	GSE61327
42c__wt_42c__1	42C Evolution	42c	wt_42c	1	Escherichia coli K-12 MG1655	MG1655	M9	glucose(4)	NH4Cl(1)	O2	sauer trace element mixture		42	7		Batch	0.82	No		MiSeq		1	98.37	doi.org/10.1093/molbev/msu209	GSE132442
42c__42c_ale1__1	42C Evolution	42c	42c_ale1	1	Escherichia coli 42C.1.124.1	MG1655	M9	glucose(4)	NH4Cl(1)	O2	sauer trace element mixture		42	7		Batch	0.95	Endpoint	Clonal	MiSeq	42C A1 F124 I1	1	98.4	doi.org/10.1093/molbev/msu209	GSE132442
42c__42c_ale2__1	42C Evolution	42c	42c_ale2	1	Escherichia coli 42C.2.163.1	MG1655	M9	glucose(4)	NH4Cl(1)	O2	sauer trace element mixture		42	7		Batch	0.97	Endpoint	Clonal	MiSeq	42C A2 F163 I1	1	97.51	doi.org/10.1093/molbev/msu209	GSE132442
42c__42c_ale3__1	42C Evolution	42c	42c_ale3	1	Escherichia coli 42C.3.120.1	MG1655	M9	glucose(4)	NH4Cl(1)	O2	sauer trace element mixture		42	7		Batch	0.92	Endpoint	Clonal	MiSeq	42C A3 F120 I1	1	97.13	doi.org/10.1093/molbev/msu209	GSE132442
42c__42c_ale4__1	42C Evolution	42c	42c_ale4	1	Escherichia coli 42C.4.161.1	MG1655	M9	glucose(4)	NH4Cl(1)	O2	sauer trace element mixture		42	7		Batch	1.03	Endpoint	Clonal	MiSeq	42C A4 F161 I1	1	97.07	doi.org/10.1093/molbev/msu209	GSE132442
42c__42c_ale5__1	42C Evolution	42c	42c_ale5	1	Escherichia coli 42C.5.125.1	MG1655	M9	glucose(4)	NH4Cl(1)	O2	sauer trace element mixture		42	7		Batch	0.94	Endpoint	Clonal	MiSeq	42C A5 F125 I1	1	97.06	doi.org/10.1093/molbev/msu209	GSE132442
42c__42c_ale6__1	42C Evolution	42c	42c_ale6	1	Escherichia coli 42C.6.164.1	MG1655	M9	glucose(4)	NH4Cl(1)	O2	sauer trace element mixture		42	7		Batch	0.97	Endpoint	Clonal	MiSeq	42C A6 F164 I1	1	97.77	doi.org/10.1093/molbev/msu209	GSE132442
42c__42c_ale8__1	42C Evolution	42c	42c_ale8	1	Escherichia coli 42C.8.164.1	MG1655	M9	glucose(4)	NH4Cl(1)	O2	sauer trace element mixture		42	7		Batch	0.95	Endpoint	Clonal	MiSeq	42C A8 F164 I1	1	97.04	doi.org/10.1093/molbev/msu209	GSE132442
42c__42c_ale9__1	42C Evolution	42c	42c_ale9	1	Escherichia coli 42C.9.131.1	MG1655	M9	glucose(4)	NH4Cl(1)	O2	sauer trace element mixture		42	7		Batch	0.92	Endpoint	Clonal	MiSeq	42C A9 F131 I1	1	96.38	doi.org/10.1093/molbev/msu209	GSE132442
42c__42c_ale10__1	42C Evolution	42c	42c_ale10	1	Escherichia coli 42C.10.153.1	MG1655	M9	glucose(4)	NH4Cl(1)	O2	sauer trace element mixture		42	7		Batch	0.98	Endpoint	Clonal	MiSeq	42C A10 F153 I1	1	96.91	doi.org/10.1093/molbev/msu209	GSE132442
ssw__wt_ac__1	Substrate-switching Evolution	ssw	wt_ac	1	Escherichia coli K-12 MG1655	MG1655	M9	acetate(4)	NH4Cl(1)	O2	sauer trace element mixture		37	7		Batch	0.27	No		HiSeq 2000		1	98.19	doi.org/10.1128/AEM.00410-17	GSE97944
ssw__wt_glc__1	Substrate-switching Evolution	ssw	wt_glc	1	Escherichia coli K-12 MG1655	MG1655	M9	glucose(4)	NH4Cl(1)	O2	sauer trace element mixture		37	7		Batch	0.73	No		HiSeq 2000		1	95.37	doi.org/10.1128/AEM.00410-17	GSE97944
ssw__wt_glyc__1	Substrate-switching Evolution	ssw	wt_glyc	1	Escherichia coli K-12 MG1655	MG1655	M9	glycerol(2.5)	NH4Cl(1)	O2	sauer trace element mixture		37	7		Batch	0.45	No		HiSeq 2000		1	98.01	doi.org/10.1128/AEM.00410-17	GSE97944
ssw__wt_xyl__1	Substrate-switching Evolution	ssw	wt_xyl	1	Escherichia coli K-12 MG1655	MG1655	M9	xylose(4)	NH4Cl(1)	O2	sauer trace element mixture		37	7		Batch	0.55	No		HiSeq 2000		1	97.99	doi.org/10.1128/AEM.00410-17	GSE97944
ssw__glc_ale1__1	Substrate-switching Evolution	ssw	glc_ale1	1	Escherichia coli C13.1.133.1	MG1655	M9	glucose(4)	NH4Cl(1)	O2	sauer trace element mixture		37	7		Batch	0.964	Endpoint	Clonal	HiSeq 2000	C13 A1 F133 I1	1	55.43	doi.org/10.1128/AEM.00410-17	GSE97944
ssw__glc_ale2__1	Substrate-switching Evolution	ssw	glc_ale2	1	Escherichia coli C13.1.134.1	MG1655	M9	glucose(4)	NH4Cl(1)	O2	sauer trace element mixture		37	7		Batch	0.989	Endpoint	Clonal	HiSeq 2000	C13 A1 F134 I1	1	60.57	doi.org/10.1128/AEM.00410-17	GSE97944
ssw__glc_ale3__1	Substrate-switching Evolution	ssw	glc_ale3	1	Escherichia coli C13.6.133.1	MG1655	M9	glucose(4)	NH4Cl(1)	O2	sauer trace element mixture		37	7		Batch	0.967	Endpoint	Clonal	HiSeq 2000	C13 A6 F133 I1	1	59.6	doi.org/10.1128/AEM.00410-17	GSE97944
ssw__glyc_ale1__1	Substrate-switching Evolution	ssw	glyc_ale1	1	Escherichia coli SSW_GLY.1.45.1	MG1655	M9	glycerol(2.5)	NH4Cl(1)	O2	sauer trace element mixture		37	7		Batch	0.732	Endpoint	Clonal	HiSeq 2000	SSW GLY A1 F45 I1	1	58.83	doi.org/10.1128/AEM.00410-17	GSE97944
ssw__glyc_ale2__1	Substrate-switching Evolution	ssw	glyc_ale2	1	Escherichia coli SSW_GLY.2.45.1	MG1655	M9	glycerol(2.5)	NH4Cl(1)	O2	sauer trace element mixture		37	7		Batch	0.758	Endpoint	Clonal	HiSeq 2000	SSW GLY A2 F45 I1	1	57.67	doi.org/10.1128/AEM.00410-17	GSE97944
ssw__xyl_ale1__1	Substrate-switching Evolution	ssw	xyl_ale1	1	Escherichia coli SSW_XYL.1.20.1	MG1655	M9	xylose(4)	NH4Cl(1)	O2	sauer trace element mixture		37	7		Batch	0.761	Endpoint	Clonal	HiSeq 2000	SSW XYL A1 F20 I1	1	98.15	doi.org/10.1128/AEM.00410-17	GSE97944
ssw__xyl_ale2__1	Substrate-switching Evolution	ssw	xyl_ale2	1	Escherichia coli SSW_XYL.2.20.1	MG1655	M9	xylose(4)	NH4Cl(1)	O2	sauer trace element mixture		37	7		Batch	0.735	Endpoint	Clonal	HiSeq 2000	SSW XYL A2 F20 I1	1	98.31	doi.org/10.1128/AEM.00410-17	GSE97944
ssw__xyl_ale3__1	Substrate-switching Evolution	ssw	xyl_ale3	1	Escherichia coli SSW_XYL.3.20.1	MG1655	M9	xylose(4)	NH4Cl(1)	O2	sauer trace element mixture		37	7		Batch	0.705	Endpoint	Clonal	HiSeq 2000	SSW XYL A3 F20 I1	1	98.06	doi.org/10.1128/AEM.00410-17	GSE97944
ssw__glc_ac_ac2__1	Substrate-switching Evolution	ssw	glc_ac_ac2	1	Escherichia coli SSW_GLU_AC.9.92.4	MG1655	M9	acetate(4)	NH4Cl(1)	O2	sauer trace element mixture		37	7		Batch	0.386	Endpoint	Clonal	HiSeq 2000	SSW GLU AC A9 F92 I4	1	98.1	doi.org/10.1128/AEM.00410-17	GSE97944
ssw__glc_ac_glc1__1	Substrate-switching Evolution	ssw	glc_ac_glc1	1	Escherichia coli SSW_GLU_AC.9.92.3	MG1655	M9	glucose(4)	NH4Cl(1)	O2	sauer trace element mixture		37	7		Batch	0.893	Endpoint	Clonal	HiSeq 2000	SSW GLU AC A9 F92 I3	1	56.96	doi.org/10.1128/AEM.00410-17	GSE97944
ssw__glc_ac_glc2__1	Substrate-switching Evolution	ssw	glc_ac_glc2	1	Escherichia coli SSW_GLU_AC.9.92.4	MG1655	M9	glucose(4)	NH4Cl(1)	O2	sauer trace element mixture		37	7		Batch	0.902	Endpoint	Clonal	HiSeq 2000	SSW GLU AC A9 F92 I4	1	98.06	doi.org/10.1128/AEM.00410-17	GSE97944
ssw__glc_glyc_glc__1	Substrate-switching Evolution	ssw	glc_glyc_glc	1	Escherichia coli SSW_GLU_GLY.4.165.2	MG1655	M9	glucose(4)	NH4Cl(1)	O2	sauer trace element mixture		37	7		Batch	0.932	Endpoint	Clonal	HiSeq 2000	SSW GLU GLY A4 F165 I2	1	98.34	doi.org/10.1128/AEM.00410-17	GSE97944
ssw__glc_glyc_glyc__1	Substrate-switching Evolution	ssw	glc_glyc_glyc	1	Escherichia coli SSW_GLU_GLY.4.165.2	MG1655	M9	glycerol(2.5)	NH4Cl(1)	O2	sauer trace element mixture		37	7		Batch	0.845	Endpoint	Clonal	HiSeq 2000	SSW GLU GLY A4 F165 I2	1	97.8	doi.org/10.1128/AEM.00410-17	GSE97944
ssw__glc_xyl_glc__1	Substrate-switching Evolution	ssw	glc_xyl_glc	1	Escherichia coli SSW_GLU_XYL.2.165.1	MG1655	M9	glucose(4)	NH4Cl(1)	O2	sauer trace element mixture		37	7		Batch	0.956	Endpoint	Clonal	HiSeq 2000	SSW GLU GLY A2 F165 I1	1	98.26	doi.org/10.1128/AEM.00410-17	GSE97944
ssw__glc_xyl_xyl__1	Substrate-switching Evolution	ssw	glc_xyl_xyl	1	Escherichia coli SSW_GLU_XYL.2.165.1	MG1655	M9	xylose(4)	NH4Cl(1)	O2	sauer trace element mixture		37	7		Batch	0.745	Endpoint	Clonal	HiSeq 2000	SSW GLU XYL A2 F165 I1	1	98.13	doi.org/10.1128/AEM.00410-17	GSE97944
pgi__glu4_delpgi__1	PGI KO Evolution	pgi	glu4_delpgi	1	Escherichia coli GLU.4.403.1 del_pgi	MG1655	M9	glucose(2)	NH4Cl(1)	O2	sauer trace element mixture		37	7		Batch	0.18	Endpoint	Clonal		GLU A4 F403 I1 w/ pgi KO	1	93.97	doi.org/10.1128/AEM.00823-18
pgi__pgi_ale1__1	PGI KO Evolution	pgi	pgi_ale1	1	Escherichia coli PGI.1	MG1655	M9	glucose(2)	NH4Cl(1)	O2	sauer trace element mixture		37	7		Batch	0.67	Endpoint	Clonal		CCK PGI A1 F113 I1	1	92.57	doi.org/10.1128/AEM.00823-18
pgi__pgi_ale2__1	PGI KO Evolution	pgi	pgi_ale2	1	Escherichia coli PGI.2	MG1655	M9	glucose(2)	NH4Cl(1)	O2	sauer trace element mixture		37	7		Batch	0.6	Endpoint	Clonal		CCK PGI A2 F107 I1	1	90.17	doi.org/10.1128/AEM.00823-18
pgi__pgi_ale3__1	PGI KO Evolution	pgi	pgi_ale3	1	Escherichia coli PGI.3	MG1655	M9	glucose(2)	NH4Cl(1)	O2	sauer trace element mixture		37	7		Batch	0.65	Endpoint	Clonal		CCK PGI A3 F108 I1	1	95.97	doi.org/10.1128/AEM.00823-18
pgi__pgi_ale5__1	PGI KO Evolution	pgi	pgi_ale5	1	Escherichia coli PGI.5	MG1655	M9	glucose(2)	NH4Cl(1)	O2	sauer trace element mixture		37	7		Batch	0.62	Endpoint	Clonal		CCK PGI A5 F109 I1	1	92.92	doi.org/10.1128/AEM.00823-18
pgi__pgi_ale6__1	PGI KO Evolution	pgi	pgi_ale6	1	Escherichia coli PGI.6	MG1655	M9	glucose(2)	NH4Cl(1)	O2	sauer trace element mixture		37	7		Batch	0.68	Endpoint	Clonal		CCK PGI A6 F110 I1	1	86.39	doi.org/10.1128/AEM.00823-18
pgi__pgi_ale7__1	PGI KO Evolution	pgi	pgi_ale7	1	Escherichia coli PGI.7	MG1655	M9	glucose(2)	NH4Cl(1)	O2	sauer trace element mixture		37	7		Batch	0.66	Endpoint	Clonal		CCK PGI A7 F97 I1	1	95.15	doi.org/10.1128/AEM.00823-18
pgi__pgi_ale8__1	PGI KO Evolution	pgi	pgi_ale8	1	Escherichia coli PGI.8	MG1655	M9	glucose(2)	NH4Cl(1)	O2	sauer trace element mixture		37	7		Batch	0.68	Endpoint	Clonal		CCK PGI A8 F110 I1	1	95.25	doi.org/10.1128/AEM.00823-18
ica__wt_glc__1	ICA	ica	wt_glc	1	Escherichia coli K-12 MG1655	MG1655	M9	glucose(2)	NH4Cl(1)	O2	sauer trace element mixture		37	7		Batch	0.58	No		HiSeq 4000		4	96.08		GSE122295
ica__wt_glc__2	ICA	ica	wt_glc	2	Escherichia coli K-12 MG1655	MG1655	M9	glucose(2)	NH4Cl(1)	O2	sauer trace element mixture		37	7		Batch	0.58	No		HiSeq 4000		4	96.29		GSE122295
ica__wt_glc__3	ICA	ica	wt_glc	3	Escherichia coli K-12 MG1655	MG1655	M9	glucose(2)	NH4Cl(1)	O2	sauer trace element mixture		37	7		Batch	0.66	No		HiSeq 4000		4	95.35		GSE122295
ica__wt_glc__4	ICA	ica	wt_glc	4	Escherichia coli K-12 MG1655	MG1655	M9	glucose(2)	NH4Cl(1)	O2	sauer trace element mixture		37	7		Batch	0.66	No		HiSeq 4000		4	94.49		GSE122295
ica__arg_sbt__1	ICA	ica	arg_sbt	1	Escherichia coli K-12 MG1655	MG1655	M9	sorbitol(4)	NH4Cl(1)	O2	sauer trace element mixture	L-arginine (5.75mM)	37	7		Batch	0.27	No		HiSeq 4000		2	96.28		GSE122295
ica__arg_sbt__2	ICA	ica	arg_sbt	2	Escherichia coli K-12 MG1655	MG1655	M9	sorbitol(4)	NH4Cl(1)	O2	sauer trace element mixture	L-arginine (5.75mM)	37	7		Batch	0.27	No		HiSeq 4000		2	95.54		GSE122295
ica__cytd_rib__1	ICA	ica	cytd_rib	1	Escherichia coli K-12 MG1655	MG1655	M9	D-ribose(4)	NH4Cl(1)	O2	sauer trace element mixture	cytidine (1mM)	37	7		Batch	0.31	No		HiSeq 4000		2	95.41		GSE122295
ica__cytd_rib__2	ICA	ica	cytd_rib	2	Escherichia coli K-12 MG1655	MG1655	M9	D-ribose(4)	NH4Cl(1)	O2	sauer trace element mixture	cytidine (1mM)	37	7		Batch	0.31	No		HiSeq 4000		2	96.26		GSE122295
ica__gth__1	ICA	ica	gth	1	Escherichia coli K-12 MG1655	MG1655	M9	glucose(2)	NH4Cl(1)	O2	sauer trace element mixture w/o MgSO4	glutathione (1mM)	37	7		Batch	0.07	No		HiSeq 4000		2	95.67		GSE122295
ica__gth__2	ICA	ica	gth	2	Escherichia coli K-12 MG1655	MG1655	M9	glucose(2)	NH4Cl(1)	O2	sauer trace element mixture w/o MgSO4	glutathione (1mM)	37	7		Batch	0.07	No		HiSeq 4000		2	96.02		GSE122295
ica__leu_glcr__1	ICA	ica	leu_glcr	1	Escherichia coli K-12 MG1655	MG1655	M9	glucarate(4)	NH4Cl(1)	O2	sauer trace element mixture	leucine (10mM)	37	7		Batch	0.29	No		HiSeq 4000		2	95.15		GSE122295
ica__leu_glcr__2	ICA	ica	leu_glcr	2	Escherichia coli K-12 MG1655	MG1655	M9	glucarate(4)	NH4Cl(1)	O2	sauer trace element mixture	leucine (10mM)	37	7		Batch	0.29	No		HiSeq 4000		2	95.59		GSE122295
ica__met_glc__1	ICA	ica	met_glc	1	Escherichia coli K-12 MG1655	MG1655	M9	glucose(2)	NH4Cl(1)	O2	sauer trace element mixture	methionine (5mM)	37	7		Batch	0.74	No		HiSeq 4000		2	95.45		GSE122295
ica__met_glc__2	ICA	ica	met_glc	2	Escherichia coli K-12 MG1655	MG1655	M9	glucose(2)	NH4Cl(1)	O2	sauer trace element mixture	methionine (5mM)	37	7		Batch	0.74	No		HiSeq 4000		2	95.65		GSE122295
ica__no3_anaero__1	ICA	ica	no3_anaero	1	Escherichia coli K-12 MG1655	MG1655	M9	glucose(2)	NH4Cl(1)	KNO3(20mM)	sauer trace element mixture		37	7		Batch	0.35	No		HiSeq 4000		2	94.15		GSE122295
ica__no3_anaero__2	ICA	ica	no3_anaero	2	Escherichia coli K-12 MG1655	MG1655	M9	glucose(2)	NH4Cl(1)	KNO3(20mM)	sauer trace element mixture		37	7		Batch	0.35	No		HiSeq 4000		2	94.01		GSE122295
ica__phe_acgam__1	ICA	ica	phe_acgam	1	Escherichia coli K-12 MG1655	MG1655	M9	N-acetylglucosamine(4)	NH4Cl(1)	O2	sauer trace element mixture	phenylalanine (5mM)	37	7		Batch	0.63	No		HiSeq 4000		2	96.34		GSE122295
ica__phe_acgam__2	ICA	ica	phe_acgam	2	Escherichia coli K-12 MG1655	MG1655	M9	N-acetylglucosamine(4)	NH4Cl(1)	O2	sauer trace element mixture	phenylalanine (5mM)	37	7		Batch	0.63	No		HiSeq 4000		2	96.42		GSE122295
ica__thm_gal__1	ICA	ica	thm_gal	1	Escherichia coli K-12 MG1655	MG1655	M9	galactose(4)	NH4Cl(1)	O2	sauer trace element mixture	thiamine (1uM)	37	7		Batch	0.34	No		HiSeq 4000		2	95.98		GSE122295
ica__thm_gal__2	ICA	ica	thm_gal	2	Escherichia coli K-12 MG1655	MG1655	M9	galactose(4)	NH4Cl(1)	O2	sauer trace element mixture	thiamine (1uM)	37	7		Batch	0.34	No		HiSeq 4000		2	96.12		GSE122295
ica__tyr_glcn__1	ICA	ica	tyr_glcn	1	Escherichia coli K-12 MG1655	MG1655	M9	gluconate(4)	NH4Cl(1)	O2	sauer trace element mixture	tyrosine (5mM)	37	7		Batch	0.57	No		HiSeq 4000		2	95.41		GSE122295
ica__tyr_glcn__2	ICA	ica	tyr_glcn	2	Escherichia coli K-12 MG1655	MG1655	M9	gluconate(4)	NH4Cl(1)	O2	sauer trace element mixture	tyrosine (5mM)	37	7		Batch	0.57	No		HiSeq 4000		2	95.47		GSE122295
ica__ura_pyr__1	ICA	ica	ura_pyr	1	Escherichia coli K-12 MG1655	MG1655	M9	pyruvate(3.3)	NH4Cl(1)	O2	sauer trace element mixture	uracil (1 mM)	37	7		Batch	0.27	No		HiSeq 4000		2	93.77		GSE122295
ica__ura_pyr__2	ICA	ica	ura_pyr	2	Escherichia coli K-12 MG1655	MG1655	M9	pyruvate(3.3)	NH4Cl(1)	O2	sauer trace element mixture	uracil (1 mM)	37	7		Batch	0.27	No		HiSeq 4000		2	93.96		GSE122295
ica__wt_glc__5	ICA	ica	wt_glc	5	Escherichia coli K-12 MG1655	MG1655	M9	glucose(2)	NH4Cl(1)	O2	sauer trace element mixture		37	7		Batch	0.628	No		HiSeq 4000		2	93.94		GSE122295
ica__wt_glc__6	ICA	ica	wt_glc	6	Escherichia coli K-12 MG1655	MG1655	M9	glucose(2)	NH4Cl(1)	O2	sauer trace element mixture		37	7		Batch	0.628	No		HiSeq 4000		2	94.85		GSE122295
ica__bw_delpurR_cytd__1	ICA	ica	bw_delpurR_cytd	1	Escherichia coli K-12 BW25113 del_purR	BW25113	M9	glucose(2)	NH4Cl(1)	O2	sauer trace element mixture	cytidine (1mM)	37	7		Batch	0.657	No		HiSeq 4000		2	94.8		GSE122295
ica__bw_delpurR_cytd__2	ICA	ica	bw_delpurR_cytd	2	Escherichia coli K-12 BW25113 del_purR	BW25113	M9	glucose(2)	NH4Cl(1)	O2	sauer trace element mixture	cytidine (1mM)	37	7		Batch	0.657	No		HiSeq 4000		2	92.69		GSE122295
ica__ade_glc__1	ICA	ica	ade_glc	1	Escherichia coli K-12 MG1655	MG1655	M9	glucose(2)	NH4Cl(1)	O2	sauer trace element mixture	adenine (100mg/L)	37	7		Batch	0.778	No		HiSeq 4000		2	92.46		GSE122295
ica__ade_glc__2	ICA	ica	ade_glc	2	Escherichia coli K-12 MG1655	MG1655	M9	glucose(2)	NH4Cl(1)	O2	sauer trace element mixture	adenine (100mg/L)	37	7		Batch	0.778	No		HiSeq 4000		2	92.96		GSE122295
ytf__wt_glc__1	yTF	ytf	wt_glc	1	Escherichia coli K-12 MG1655	MG1655	M9	glucose(2)	NH4Cl(1)	O2	sauer trace element mixture		37	7		Batch	0.69	No		HiSeq 4000		2	95.74	doi.org/10.1093/nar/gky752	GSE111094
ytf__wt_glc__2	yTF	ytf	wt_glc	2	Escherichia coli K-12 MG1655	MG1655	M9	glucose(2)	NH4Cl(1)	O2	sauer trace element mixture		37	7		Batch	0.68	No		HiSeq 4000		2	97.01	doi.org/10.1093/nar/gky752	GSE111094
ytf__delyafC__1	yTF	ytf	delyafC	1	Escherichia coli K-12 MG1655 del_yafC	MG1655	M9	glucose(2)	NH4Cl(1)	O2	sauer trace element mixture		37	7	Kanamycin	Batch	0.66	No		HiSeq 4000		2	94.86	doi.org/10.1093/nar/gky752	GSE111094
ytf__delyafC__2	yTF	ytf	delyafC	2	Escherichia coli K-12 MG1655 del_yafC	MG1655	M9	glucose(2)	NH4Cl(1)	O2	sauer trace element mixture		37	7	Kanamycin	Batch	0.66	No		HiSeq 4000		2	95.25	doi.org/10.1093/nar/gky752	GSE111094
ytf__delyeiE__1	yTF	ytf	delyeiE	1	Escherichia coli K-12 MG1655 del_yeiE	MG1655	M9	glucose(2)	NH4Cl(1)	O2	sauer trace element mixture		37	7	Kanamycin	Batch	0.68	No		HiSeq 4000		2	95.52	doi.org/10.1093/nar/gky752	GSE111094
ytf__delyeiE__2	yTF	ytf	delyeiE	2	Escherichia coli K-12 MG1655 del_yeiE	MG1655	M9	glucose(2)	NH4Cl(1)	O2	sauer trace element mixture		37	7	Kanamycin	Batch	0.67	No		HiSeq 4000		2	95.95	doi.org/10.1093/nar/gky752	GSE111094
ytf__delyiaJ__1	yTF	ytf	delyiaJ	1	Escherichia coli K-12 MG1655 del_yiaJ	MG1655	M9	glucose(2)	NH4Cl(1)	O2	sauer trace element mixture		37	7	Kanamycin	Batch	0.66	No		HiSeq 4000		2	94.63	doi.org/10.1093/nar/gky752	GSE111094
ytf__delyiaJ__2	yTF	ytf	delyiaJ	2	Escherichia coli K-12 MG1655 del_yiaJ	MG1655	M9	glucose(2)	NH4Cl(1)	O2	sauer trace element mixture		37	7	Kanamycin	Batch	0.66	No		HiSeq 4000		2	95.07	doi.org/10.1093/nar/gky752	GSE111094
ytf__delyieP__1	yTF	ytf	delyieP	1	Escherichia coli K-12 MG1655 del_yieP	MG1655	M9	glucose(2)	NH4Cl(1)	O2	sauer trace element mixture		37	7	Kanamycin	Batch	0.67	No		HiSeq 4000		2	94.07	doi.org/10.1093/nar/gky752	GSE111094
ytf__delyieP__2	yTF	ytf	delyieP	2	Escherichia coli K-12 MG1655 del_yieP	MG1655	M9	glucose(2)	NH4Cl(1)	O2	sauer trace element mixture		37	7	Kanamycin	Batch	0.66	No		HiSeq 4000		2	94.8	doi.org/10.1093/nar/gky752	GSE111094
ytf__wt_ph5__1	yTF	ytf	wt_ph5	1	Escherichia coli K-12 MG1655	MG1655	M9	glucose(2)	NH4Cl(1)	O2	sauer trace element mixture		37	5.5	Kanamycin	Batch	0.49	No		HiSeq 4000		2	94.96	doi.org/10.1093/nar/gky752	GSE111094
ytf__wt_ph5__2	yTF	ytf	wt_ph5	2	Escherichia coli K-12 MG1655	MG1655	M9	glucose(2)	NH4Cl(1)	O2	sauer trace element mixture		37	5.5	Kanamycin	Batch	0.48	No		HiSeq 4000		2	94.67	doi.org/10.1093/nar/gky752	GSE111094
ytf__wt_ph8__1	yTF	ytf	wt_ph8	1	Escherichia coli K-12 MG1655	MG1655	M9	glucose(2)	NH4Cl(1)	O2	sauer trace element mixture		37	8.5	Kanamycin	Batch	0.65	No		HiSeq 4000		2	94.96	doi.org/10.1093/nar/gky752	GSE111094
ytf__wt_ph8__2	yTF	ytf	wt_ph8	2	Escherichia coli K-12 MG1655	MG1655	M9	glucose(2)	NH4Cl(1)	O2	sauer trace element mixture		37	8.5	Kanamycin	Batch	0.65	No		HiSeq 4000		2	94.5	doi.org/10.1093/nar/gky752	GSE111094
ytf__delybaO__1	yTF	ytf	delybaO	1	Escherichia coli K-12 MG1655 del_ybaO	MG1655	M9	glucose(2)	NH4Cl(1)	O2	sauer trace element mixture		37	7	Kanamycin	Batch	0.62	No		HiSeq 4000		2	94.71	doi.org/10.1093/nar/gky752	GSE111094
ytf__delybaO__2	yTF	ytf	delybaO	2	Escherichia coli K-12 MG1655 del_ybaO	MG1655	M9	glucose(2)	NH4Cl(1)	O2	sauer trace element mixture		37	7	Kanamycin	Batch	0.62	No		HiSeq 4000		2	95.01	doi.org/10.1093/nar/gky752	GSE111094
ytf__delybaQ__1	yTF	ytf	delybaQ	1	Escherichia coli K-12 MG1655 del_ybaQ	MG1655	M9	glucose(2)	NH4Cl(1)	O2	sauer trace element mixture		37	7	Kanamycin	Batch	0.65	No		HiSeq 4000		2	94.76	doi.org/10.1093/nar/gky752	GSE111094
ytf__delybaQ__2	yTF	ytf	delybaQ	2	Escherichia coli K-12 MG1655 del_ybaQ	MG1655	M9	glucose(2)	NH4Cl(1)	O2	sauer trace element mixture		37	7	Kanamycin	Batch	0.66	No		HiSeq 4000		2	94.63	doi.org/10.1093/nar/gky752	GSE111094
ytf__delybiH__1	yTF	ytf	delybiH	1	Escherichia coli K-12 MG1655 del_ybiH	MG1655	M9	glucose(2)	NH4Cl(1)	O2	sauer trace element mixture		37	7	Kanamycin	Batch	0.66	No		HiSeq 4000		2	96.35	doi.org/10.1093/nar/gky752	GSE111094
ytf__delybiH__2	yTF	ytf	delybiH	2	Escherichia coli K-12 MG1655 del_ybiH	MG1655	M9	glucose(2)	NH4Cl(1)	O2	sauer trace element mixture		37	7	Kanamycin	Batch	0.67	No		HiSeq 4000		2	95.24	doi.org/10.1093/nar/gky752	GSE111094
ytf__delydcI_ph5__1	yTF	ytf	delydcI_ph5	1	Escherichia coli K-12 MG1655 del_ydcI	MG1655	M9	glucose(2)	NH4Cl(1)	O2	sauer trace element mixture		37	5.5	Kanamycin	Batch	0.38	No		HiSeq 4000		2	94.2	doi.org/10.1093/nar/gky752	GSE111094
ytf__delydcI_ph5__2	yTF	ytf	delydcI_ph5	2	Escherichia coli K-12 MG1655 del_ydcI	MG1655	M9	glucose(2)	NH4Cl(1)	O2	sauer trace element mixture		37	5.5	Kanamycin	Batch	0.39	No		HiSeq 4000		2	94.54	doi.org/10.1093/nar/gky752	GSE111094
ytf__delydcI_ph8__1	yTF	ytf	delydcI_ph8	1	Escherichia coli K-12 MG1655 del_ydcI	MG1655	M9	glucose(2)	NH4Cl(1)	O2	sauer trace element mixture		37	8.5	Kanamycin	Batch	0.52	No		HiSeq 4000		2	95.15	doi.org/10.1093/nar/gky752	GSE111094
ytf__delydcI_ph8__2	yTF	ytf	delydcI_ph8	2	Escherichia coli K-12 MG1655 del_ydcI	MG1655	M9	glucose(2)	NH4Cl(1)	O2	sauer trace element mixture		37	8.5	Kanamycin	Batch	0.52	No		HiSeq 4000		2	95.5	doi.org/10.1093/nar/gky752	GSE111094
ytf__delyddM__1	yTF	ytf	delyddM	1	Escherichia coli K-12 MG1655 del_yddM	MG1655	M9	glucose(2)	NH4Cl(1)	O2	sauer trace element mixture		37	7	Kanamycin	Batch	0.65	No		HiSeq 4000		2	95.08	doi.org/10.1093/nar/gky752	GSE111094
ytf__delyddM__2	yTF	ytf	delyddM	2	Escherichia coli K-12 MG1655 del_yddM	MG1655	M9	glucose(2)	NH4Cl(1)	O2	sauer trace element mixture		37	7	Kanamycin	Batch	0.65	No		HiSeq 4000		2	95.41	doi.org/10.1093/nar/gky752	GSE111094
ytf__delyheO__1	yTF	ytf	delyheO	1	Escherichia coli K-12 MG1655 del_yheO	MG1655	M9	glucose(2)	NH4Cl(1)	O2	sauer trace element mixture		37	7	Kanamycin	Batch	0.66	No		HiSeq 4000		2	95.09	doi.org/10.1093/nar/gky752	GSE111094
ytf__delyheO__2	yTF	ytf	delyheO	2	Escherichia coli K-12 MG1655 del_yheO	MG1655	M9	glucose(2)	NH4Cl(1)	O2	sauer trace element mixture		37	7	Kanamycin	Batch	0.65	No		HiSeq 4000		2	95.13	doi.org/10.1093/nar/gky752	GSE111094
fps__bw_glc__1	False Positives	fps	bw_glc	1	Escherichia coli BW25113	BW25113	M9	glucose(2)	NH4Cl(1)	O2	sauer trace element mixture		37	7		Batch		No		NextSeq 550		2	88.99	doi.org/10.1186/s12918-018-0653-z	GSE117303
fps__bw_glc__2	False Positives	fps	bw_glc	2	Escherichia coli BW25113	BW25113	M9	glucose(2)	NH4Cl(1)	O2	sauer trace element mixture		37	7		Batch		No		NextSeq 550		2	88.62	doi.org/10.1186/s12918-018-0653-z	GSE117303
fps__fps_thrA_ale1__1	False Positives	fps	fps_thrA_ale1	1	Escherichia coli FPS thrA.1.5.1	BW25113	M9	glucose(2)	NH4Cl(1)	O2	sauer trace element mixture		37	7		Batch	0.54	Endpoint	Clonal	NextSeq 550		2	85.9	doi.org/10.1186/s12918-018-0653-z	GSE117303
fps__fps_thrA_ale1__2	False Positives	fps	fps_thrA_ale1	2	Escherichia coli FPS thrA.1.5.1	BW25113	M9	glucose(2)	NH4Cl(1)	O2	sauer trace element mixture		37	7		Batch	0.54	Endpoint	Clonal	NextSeq 550		2	88.86	doi.org/10.1186/s12918-018-0653-z	GSE117303
fps__fps_thrA_ale2__1	False Positives	fps	fps_thrA_ale2	1	Escherichia coli FPS thrA.2.1.0	BW25113	M9	glucose(2)	NH4Cl(1)	O2	sauer trace element mixture		37	7		Batch	0.52	Endpoint	Population	NextSeq 550		2	88.52	doi.org/10.1186/s12918-018-0653-z	GSE117303
fps__fps_thrA_ale2__2	False Positives	fps	fps_thrA_ale2	2	Escherichia coli FPS thrA.2.1.0	BW25113	M9	glucose(2)	NH4Cl(1)	O2	sauer trace element mixture		37	7		Batch	0.52	Endpoint	Population	NextSeq 550		2	88.32	doi.org/10.1186/s12918-018-0653-z	GSE117303
fps__fps_serB_ale1__1	False Positives	fps	fps_serB_ale1	1	Escherichia coli FPS serB.1.5.1	BW25113	M9	glucose(2)	NH4Cl(1)	O2	sauer trace element mixture		37	7		Batch	0.5	Endpoint	Clonal	NextSeq 550		2	88.48	doi.org/10.1186/s12918-018-0653-z	GSE117303
fps__fps_serB_ale1__2	False Positives	fps	fps_serB_ale1	2	Escherichia coli FPS serB.1.5.1	BW25113	M9	glucose(2)	NH4Cl(1)	O2	sauer trace element mixture		37	7		Batch	0.5	Endpoint	Clonal	NextSeq 550		2	87.36	doi.org/10.1186/s12918-018-0653-z	GSE117303
fps__fps_serB_ale4__1	False Positives	fps	fps_serB_ale4	1	Escherichia coli FPS serB.4.1.0	BW25113	M9	glucose(2)	NH4Cl(1)	O2	sauer trace element mixture		37	7		Batch	0.5	Endpoint	Population	NextSeq 550		2	89.86	doi.org/10.1186/s12918-018-0653-z	GSE117303
fps__fps_serB_ale4__2	False Positives	fps	fps_serB_ale4	2	Escherichia coli FPS serB.4.1.0	BW25113	M9	glucose(2)	NH4Cl(1)	O2	sauer trace element mixture		37	7		Batch	0.5	Endpoint	Population	NextSeq 550		2	88.78	doi.org/10.1186/s12918-018-0653-z	GSE117303
fps__fps_ptsI_ale1__1	False Positives	fps	fps_ptsI_ale1	1	Escherichia coli FPS ptsI.1.5.1	BW25113	M9	glucose(2)	NH4Cl(1)	O2	sauer trace element mixture		37	7		Batch	0.41	Endpoint	Clonal	NextSeq 550		2	82.6	doi.org/10.1186/s12918-018-0653-z	GSE117303
fps__fps_ptsI_ale1__2	False Positives	fps	fps_ptsI_ale1	2	Escherichia coli FPS ptsI.1.5.1	BW25113	M9	glucose(2)	NH4Cl(1)	O2	sauer trace element mixture		37	7		Batch	0.41	Endpoint	Clonal	NextSeq 550		2	89.81	doi.org/10.1186/s12918-018-0653-z	GSE117303
fps__fps_ptsI_ale3__1	False Positives	fps	fps_ptsI_ale3	1	Escherichia coli FPS ptsI.3.1.0	BW25113	M9	glucose(2)	NH4Cl(1)	O2	sauer trace element mixture		37	7		Batch	0.39	Endpoint	Population	NextSeq 550		2	89.26	doi.org/10.1186/s12918-018-0653-z	GSE117303
fps__fps_ptsI_ale3__2	False Positives	fps	fps_ptsI_ale3	2	Escherichia coli FPS ptsI.3.1.0	BW25113	M9	glucose(2)	NH4Cl(1)	O2	sauer trace element mixture		37	7		Batch	0.39	Endpoint	Population	NextSeq 550		2	89.23	doi.org/10.1186/s12918-018-0653-z	GSE117303
pal__lyx_ale2_f6__1	Enzyme Promiscuity	pal	lyx_ale2_f6	1	Escherichia coli PAL.2.6.1	MG1655	M9	D-lyxose(2)	NH4Cl(1)	O2	sauer trace element mixture		37	7		Batch	0.25	Midpoint	Clonal	HiSeq 2500		1	97.44	doi.org/10.1101/310946	GSE114358
pal__lyx_ale2__1	Enzyme Promiscuity	pal	lyx_ale2	1	Escherichia coli PAL.2.73.0	MG1655	M9	D-lyxose(2)	NH4Cl(1)	O2	sauer trace element mixture		37	7		Batch	0.45	Endpoint	Population	HiSeq 2500		2	97.75	doi.org/10.1101/310946	GSE114358
pal__lyx_ale2__2	Enzyme Promiscuity	pal	lyx_ale2	2	Escherichia coli PAL.2.73.0	MG1655	M9	D-lyxose(2)	NH4Cl(1)	O2	sauer trace element mixture		37	7		Batch	0.45	Endpoint	Population	HiSeq 2500		2	97.57	doi.org/10.1101/310946	GSE114358
pal__lyx_ale4__1	Enzyme Promiscuity	pal	lyx_ale4	1	Escherichia coli PAL.4.90.0	MG1655	M9	D-lyxose(2)	NH4Cl(1)	O2	sauer trace element mixture		37	7		Batch	0.53	Endpoint	Population	HiSeq 2500		2	97.75	doi.org/10.1101/310946	GSE114358
pal__lyx_ale4__2	Enzyme Promiscuity	pal	lyx_ale4	2	Escherichia coli PAL.4.90.0	MG1655	M9	D-lyxose(2)	NH4Cl(1)	O2	sauer trace element mixture		37	7		Batch	0.53	Endpoint	Population	HiSeq 2500		2	97.57	doi.org/10.1101/310946	GSE114358
pal__5drib_ale10_f18__1	Enzyme Promiscuity	pal	5drib_ale10_f18	1	Escherichia coli PAL.10.18.1	MG1655	M9	D-2-deoxyribose(2)	NH4Cl(1)	O2	sauer trace element mixture		37	7		Batch	0.3	Midpoint	Clonal	HiSeq 2500		2	98.09	doi.org/10.1101/310946	GSE114358
pal__5drib_ale10_f18__2	Enzyme Promiscuity	pal	5drib_ale10_f18	2	Escherichia coli PAL.10.18.1	MG1655	M9	D-2-deoxyribose(2)	NH4Cl(1)	O2	sauer trace element mixture		37	7		Batch	0.3	Midpoint	Clonal	HiSeq 2500		2	98.29	doi.org/10.1101/310946	GSE114358
pal__5drib_ale10__1	Enzyme Promiscuity	pal	5drib_ale10	1	Escherichia coli PAL.10.118.0	MG1655	M9	D-2-deoxyribose(2)	NH4Cl(1)	O2	sauer trace element mixture		37	7		Batch	0.43	Endpoint	Population	HiSeq 2500		1	97.36	doi.org/10.1101/310946	GSE114358
pal__arab_ale14_f9__1	Enzyme Promiscuity	pal	arab_ale14_f9	1	Escherichia coli PAL.14.9.1	MG1655	M9	D-arabinose(2)	NH4Cl(1)	O2	sauer trace element mixture		37	7		Batch	0.27	Midpoint	Clonal	HiSeq 2500		2	97.35	doi.org/10.1101/310946	GSE114358
pal__arab_ale14_f9__2	Enzyme Promiscuity	pal	arab_ale14_f9	2	Escherichia coli PAL.14.9.1	MG1655	M9	D-arabinose(2)	NH4Cl(1)	O2	sauer trace element mixture		37	7		Batch	0.27	Midpoint	Clonal	HiSeq 2500		2	97.71	doi.org/10.1101/310946	GSE114358
pal__arab_ale14__1	Enzyme Promiscuity	pal	arab_ale14	1	Escherichia coli PAL.14.78.0	MG1655	M9	D-arabinose(2)	NH4Cl(1)	O2	sauer trace element mixture		37	7		Batch	0.42	Endpoint	Population	HiSeq 2500		2	97.76	doi.org/10.1101/310946	GSE114358
pal__arab_ale14__2	Enzyme Promiscuity	pal	arab_ale14	2	Escherichia coli PAL.14.78.0	MG1655	M9	D-arabinose(2)	NH4Cl(1)	O2	sauer trace element mixture		37	7		Batch	0.42	Endpoint	Population	HiSeq 2500		2	97.75	doi.org/10.1101/310946	GSE114358
pal__arab_ale16__1	Enzyme Promiscuity	pal	arab_ale16	1	Escherichia coli PAL.16.70.0	MG1655	M9	D-arabinose(2)	NH4Cl(1)	O2	sauer trace element mixture		37	7		Batch	0.56	Endpoint	Population	HiSeq 2500		2	98.15	doi.org/10.1101/310946	GSE114358
pal__arab_ale16__2	Enzyme Promiscuity	pal	arab_ale16	2	Escherichia coli PAL.16.70.0	MG1655	M9	D-arabinose(2)	NH4Cl(1)	O2	sauer trace element mixture		37	7		Batch	0.56	Endpoint	Population	HiSeq 2500		2	98.09	doi.org/10.1101/310946	GSE114358
pal__tartr_ale26_f10__1	Enzyme Promiscuity	pal	tartr_ale26_f10	1	Escherichia coli PAL.26.10.1	MG1655	M9	m-tartrate(2)	NH4Cl(1)	O2	sauer trace element mixture		37	7		Batch	0.16	Midpoint	Clonal	HiSeq 2500		2	98.17	doi.org/10.1101/310946	GSE114358
pal__tartr_ale26_f10__2	Enzyme Promiscuity	pal	tartr_ale26_f10	2	Escherichia coli PAL.26.10.1	MG1655	M9	m-tartrate(2)	NH4Cl(1)	O2	sauer trace element mixture		37	7		Batch	0.16	Midpoint	Clonal	HiSeq 2500		2	98.07	doi.org/10.1101/310946	GSE114358
pal__tartr_ale26__1	Enzyme Promiscuity	pal	tartr_ale26	1	Escherichia coli PAL.26.86.0	MG1655	M9	m-tartrate(2)	NH4Cl(1)	O2	sauer trace element mixture		37	7		Batch	0.28	Endpoint	Population	HiSeq 2500		2	97.24	doi.org/10.1101/310946	GSE114358
pal__tartr_ale26__2	Enzyme Promiscuity	pal	tartr_ale26	2	Escherichia coli PAL.26.86.0	MG1655	M9	m-tartrate(2)	NH4Cl(1)	O2	sauer trace element mixture		37	7		Batch	0.28	Endpoint	Population	HiSeq 2500		2	97.59	doi.org/10.1101/310946	GSE114358
pal__tartr_ale28_f10__1	Enzyme Promiscuity	pal	tartr_ale28_f10	1	Escherichia coli PAL.28.10.1	MG1655	M9	m-tartrate(2)	NH4Cl(1)	O2	sauer trace element mixture		37	7		Batch	0.22	Midpoint	Clonal	HiSeq 2500		2	97.47	doi.org/10.1101/310946	GSE114358
pal__tartr_ale28_f10__2	Enzyme Promiscuity	pal	tartr_ale28_f10	2	Escherichia coli PAL.28.10.1	MG1655	M9	m-tartrate(2)	NH4Cl(1)	O2	sauer trace element mixture		37	7		Batch	0.22	Midpoint	Clonal	HiSeq 2500		2	97.83	doi.org/10.1101/310946	GSE114358
pal__tartr_ale28__1	Enzyme Promiscuity	pal	tartr_ale28	1	Escherichia coli PAL.28.88.0	MG1655	M9	m-tartrate(2)	NH4Cl(1)	O2	sauer trace element mixture		37	7		Batch	0.41	Endpoint	Population	HiSeq 2500		2	98.13	doi.org/10.1101/310946	GSE114358
pal__tartr_ale28__2	Enzyme Promiscuity	pal	tartr_ale28	2	Escherichia coli PAL.28.88.0	MG1655	M9	m-tartrate(2)	NH4Cl(1)	O2	sauer trace element mixture		37	7		Batch	0.41	Endpoint	Population	HiSeq 2500		2	98.04	doi.org/10.1101/310946	GSE114358
efeU__delmenFentC_citr__1	Pseudogene Repair	efeU	delmenFentC_citr	1	Escherichia coli K-12 MG1655 del_menF del_entC	MG1655	M9	glucose(4)	NH4Cl(1)	O2	sauer trace element mixture	FeCl3 (20 uM) + Na-citrate (10 mM)	37	7		Batch		No		HiSeq 4000		2	94.04	doi.org/10.1038/s41564-018-0340-2	GSE122779
efeU__delmenFentC_citr__2	Pseudogene Repair	efeU	delmenFentC_citr	2	Escherichia coli K-12 MG1655 del_menF del_entC	MG1655	M9	glucose(4)	NH4Cl(1)	O2	sauer trace element mixture	FeCl3 (20 uM) + Na-citrate (10 mM)	37	7		Batch		No		HiSeq 4000		2	92.15	doi.org/10.1038/s41564-018-0340-2	GSE122779
efeU__delmenFentC__1	Pseudogene Repair	efeU	delmenFentC	1	Escherichia coli K-12 MG1655 del_menF del_entC	MG1655	M9	glucose(4)	NH4Cl(1)	O2	sauer trace element mixture		37	7		Batch		No		HiSeq 4000		2	95.79	doi.org/10.1038/s41564-018-0340-2	GSE122779
efeU__delmenFentC__2	Pseudogene Repair	efeU	delmenFentC	2	Escherichia coli K-12 MG1655 del_menF del_entC	MG1655	M9	glucose(4)	NH4Cl(1)	O2	sauer trace element mixture		37	7		Batch		No		HiSeq 4000		2	95.07	doi.org/10.1038/s41564-018-0340-2	GSE122779
efeU__menFentC_ale39__1	Pseudogene Repair	efeU	menFentC_ale39	1	Escherichia coli EEP_menF_entC.39.91.1	MG1655	M9	glucose(4)	NH4Cl(1)	O2	sauer trace element mixture		37	7		Batch	0.98	Endpoint	Clonal	HiSeq 4000		2	93.68	doi.org/10.1038/s41564-018-0340-2	GSE122779
efeU__menFentC_ale39__2	Pseudogene Repair	efeU	menFentC_ale39	2	Escherichia coli EEP_menF_entC.39.91.1	MG1655	M9	glucose(4)	NH4Cl(1)	O2	sauer trace element mixture		37	7		Batch	0.98	Endpoint	Clonal	HiSeq 4000		2	93.85	doi.org/10.1038/s41564-018-0340-2	GSE122779
efeU__menFentC_ale29__1	Pseudogene Repair	efeU	menFentC_ale29	1	Escherichia coli EEP_menF_entC.29.82.1	MG1655	M9	glucose(4)	NH4Cl(1)	O2	sauer trace element mixture	FeCl3 (20 uM) + Na-citrate (10 mM)	37	7		Batch	0.9	Endpoint	Clonal	HiSeq 4000		2	93.36	doi.org/10.1038/s41564-018-0340-2	GSE122779
efeU__menFentC_ale29__2	Pseudogene Repair	efeU	menFentC_ale29	2	Escherichia coli EEP_menF_entC.29.82.1	MG1655	M9	glucose(4)	NH4Cl(1)	O2	sauer trace element mixture	FeCl3 (20 uM) + Na-citrate (10 mM)	37	7		Batch	0.9	Endpoint	Clonal	HiSeq 4000		2	93.1	doi.org/10.1038/s41564-018-0340-2	GSE122779
efeU__menFentC_ale30__1	Pseudogene Repair	efeU	menFentC_ale30	1	Escherichia coli EEP_menF_entC.30.83.1	MG1655	M9	glucose(4)	NH4Cl(1)	O2	sauer trace element mixture	FeCl3 (20 uM) + Na-citrate (10 mM)	37	7		Batch	0.95	Endpoint	Clonal	HiSeq 4000		2	93.94	doi.org/10.1038/s41564-018-0340-2	GSE122779
efeU__menFentC_ale30__2	Pseudogene Repair	efeU	menFentC_ale30	2	Escherichia coli EEP_menF_entC.30.83.1	MG1655	M9	glucose(4)	NH4Cl(1)	O2	sauer trace element mixture	FeCl3 (20 uM) + Na-citrate (10 mM)	37	7		Batch	0.95	Endpoint	Clonal	HiSeq 4000		2	92.83	doi.org/10.1038/s41564-018-0340-2	GSE122779
efeU__menFentCubiC_ale36__1	Pseudogene Repair	efeU	menFentCubiC_ale36	1	Escherichia coli EEP_menF_entC_ubiC.36.86.1	MG1655	M9	glucose(4)	NH4Cl(1)	O2	sauer trace element mixture		37	7		Batch	0.58	Endpoint	Clonal	HiSeq 4000		2	92.9	doi.org/10.1038/s41564-018-0340-2	GSE122779
efeU__menFentCubiC_ale36__2	Pseudogene Repair	efeU	menFentCubiC_ale36	2	Escherichia coli EEP_menF_entC_ubiC.36.86.1	MG1655	M9	glucose(4)	NH4Cl(1)	O2	sauer trace element mixture		37	7		Batch	0.58	Endpoint	Clonal	HiSeq 4000		2	93.44	doi.org/10.1038/s41564-018-0340-2	GSE122779
efeU__menFentCubiC_ale37__1	Pseudogene Repair	efeU	menFentCubiC_ale37	1	Escherichia coli EEP_menF_entC_ubiC.37.25.1	MG1655	M9	glucose(4)	NH4Cl(1)	O2	sauer trace element mixture		37	7		Batch	0.46	Endpoint	Clonal	HiSeq 4000		2	94.89	doi.org/10.1038/s41564-018-0340-2	GSE122779
efeU__menFentCubiC_ale37__2	Pseudogene Repair	efeU	menFentCubiC_ale37	2	Escherichia coli EEP_menF_entC_ubiC.37.25.1	MG1655	M9	glucose(4)	NH4Cl(1)	O2	sauer trace element mixture		37	7		Batch	0.46	Endpoint	Clonal	HiSeq 4000		2	94.62	doi.org/10.1038/s41564-018-0340-2	GSE122779
efeU__menFentCubiC_ale38__1	Pseudogene Repair	efeU	menFentCubiC_ale38	1	Escherichia coli EEP_menF_entC_ubiC.38.28.1	MG1655	M9	glucose(4)	NH4Cl(1)	O2	sauer trace element mixture		37	7		Batch	0.58	Endpoint	Clonal	HiSeq 4000		2	95.65	doi.org/10.1038/s41564-018-0340-2	GSE122779
efeU__menFentCubiC_ale38__2	Pseudogene Repair	efeU	menFentCubiC_ale38	2	Escherichia coli EEP_menF_entC_ubiC.38.28.1	MG1655	M9	glucose(4)	NH4Cl(1)	O2	sauer trace element mixture		37	7		Batch	0.58	Endpoint	Clonal	HiSeq 4000		2	94.94	doi.org/10.1038/s41564-018-0340-2	GSE122779

## Sheet: Expression Data
log-TPM	control__wt_glc__1	control__wt_glc__2	fur__wt_dpd__1	fur__wt_dpd__2	fur__wt_fe__1	fur__wt_fe__2	fur__delfur_dpd__1	fur__delfur_dpd__2	fur__delfur_fe2__1	fur__delfur_fe2__2	acid__wt_ph5__1	acid__wt_ph5__2	acid__delgadx_ph5__1	acid__delgadx_ph5__2	acid__delgadw_ph5__1	acid__delgadw_ph5__2	acid__delgade_ph5__1	acid__delgade_ph5__2	oxidative__wt_pq__1	oxidative__wt_pq__2	oxidative__deloxyr_pq__1	oxidative__deloxyr_pq__2	oxidative__delsoxr_pq__1	oxidative__delsoxr_pq__2	oxidative__delsoxs_pq__1	oxidative__delsoxs_pq__2	nac_ntrc__wt_csn__1	nac_ntrc__wt_csn__2	nac_ntrc__wt_cytd__1	nac_ntrc__wt_cytd__2	nac_ntrc__wt_gln__1	nac_ntrc__wt_gln__2	nac_ntrc__bw_delnac_csn__1	nac_ntrc__bw_delnac_csn__2	nac_ntrc__bw_delnac_cytd__1	nac_ntrc__bw_delnac_cytd__2	nac_ntrc__bw_delnac_gln__1	nac_ntrc__bw_delnac_gln__2	nac_ntrc__bw_delnac_nh4__1	nac_ntrc__bw_delnac_nh4__2	misc__wt_no_te__1	misc__wt_no_te__2	misc__bw_delcbl__1	misc__bw_delcbl__2	misc__bw_delfabr__1	misc__bw_delfabr__2	misc__bw_delfadr__1	misc__bw_delfadr__2	misc__nitr_031__1
b0002	11.0067	11.1302	11.705	11.8882	11.0648	10.7791	9.9764	10.2911	11.2298	11.2141	10.9494	10.9582	10.9486	10.8185	10.8984	10.9109	11.1251	11.1954	7.96821	7.93708	9.04463	8.91887	8.08371	8.09903	7.79277	7.87343	11.1578	11.1935	10.0496	10.0406	10.2212	10.2851	11.3501	11.383	10.9275	10.9408	10.3006	10.2734	11.5186	11.5335	11.0141	11.493	11.2676	11.2907	11.3615	11.3653	11.259	11.3139	10.9641
b0003	10.4157	10.5231	11.4238	11.8038	10.777	10.5978	9.59683	10.1915	10.8979	10.8612	10.7566	10.8321	10.7771	10.8698	10.7789	10.7294	10.8881	10.9636	8.19869	8.2193	9.00024	9.04727	8.38993	8.28335	8.38127	8.31544	10.4591	10.5407	9.61321	9.51017	9.66514	9.75169	10.6454	10.9828	10.3863	10.4402	9.81346	9.78843	10.9597	11.0381	10.5826	10.867	11.4045	11.3919	11.4611	11.3559	11.3413	11.2757	10.3272
b0004	10.5949	10.7251	10.4573	10.7792	10.395	10.1139	8.74162	9.08223	10.1852	10.1647	10.282	10.2041	10.2408	10.2562	10.1299	10.2216	10.4083	10.3866	7.62481	7.72297	8.60027	8.59233	7.7594	7.66742	7.65906	7.68114	10.2731	10.376	9.53293	9.62282	9.59238	9.71035	10.2678	10.1529	10.3097	10.2843	9.79499	9.71748	11.011	10.9867	10.203	10.7256	10.5122	10.5172	10.6509	10.6089	10.4882	10.4869	10.0044
b0005	6.3161	6.2585	5.42213	5.33612	6.71607	6.41086	4.62695	4.75615	6.52765	6.13617	5.28103	5.32439	5.03657	5.15773	4.94932	5.24001	5.27696	5.36035	4.00716	4.23529	3.60041	4.3623	3.55164	4.40179	3.91458	4.15657	4.96477	5.39356	4.63504	4.6299	4.90341	4.73705	4.11102	4.95749	4.18722	4.09244	4.16753	3.66948	5.89628	5.49345	4.77992	5.42685	6.05811	6.13883	6.15943	6.27821	5.70892	6.32227	4.05476
b0006	6.91577	6.8976	6.77564	6.7826	6.76181	6.81653	6.68677	6.86004	6.86215	6.81748	6.91538	6.98664	7.13858	6.86231	6.91459	6.91785	6.95622	6.84756	7.42463	7.58905	7.12603	7.05276	7.275	7.40168	7.21532	7.19062	7.03142	6.91763	6.95998	6.73637	6.9287	6.86448	7.06232	6.96583	7.12644	7.04184	7.13399	7.26982	7.08947	6.99793	7.23692	7.19261	6.90004	6.95148	6.98844	6.85855	7.10997	7.08816	6.69073
b0007	3.52088	3.50729	3.64129	3.49865	3.29185	3.47981	3.70842	3.67786	3.38434	3.43866	3.59198	3.36554	3.13319	3.35952	3.26018	3.61775	3.57784	3.14904	4.08655	4.13969	4.05262	3.93713	3.7849	3.76261	4.31965	4.10453	4.31262	3.93536	3.42317	3.79548	4.45459	4.0234	3.6137	3.14657	3.64575	3.15727	3.27325	3.8672	3.25753	2.96369	4.18102	3.56934	2.85237	2.94871	2.51293	2.72603	3.22587	3.17255	3.64831
b0008	11.1867	11.2148	11.0558	10.7987	10.9583	10.9532	10.7123	10.6721	11.0019	10.9678	11.1525	11.109	11.2711	11.0004	11.0703	11.2176	11.2194	11.1637	10.6414	10.676	11.2179	11.1095	10.7891	10.7606	10.4746	10.5289	10.49	10.4891	10.5704	10.5931	10.6322	10.6092	11.1456	10.9464	11.237	11.206	11.0884	11.1986	11.4753	11.4744	11.072	11.2729	11.3078	11.343	11.2467	11.2238	11.2299	11.2761	10.9034
b0009	6.16168	6.27532	6.3644	6.33016	5.95616	6.04774	6.08464	6.29192	6.19494	5.93304	6.32301	6.36922	6.14973	6.27017	6.3866	6.36747	6.29417	6.37945	5.78483	6.05936	6.37866	6.09559	5.85135	6.03407	6.24768	6.22867	5.99016	6.04838	5.98318	5.70037	5.79081	5.85919	6.08781	6.30991	5.90952	5.65394	5.69307	5.78744	5.77218	6.20186	6.21515	6.31675	6.3475	6.27531	6.25319	6.55366	6.48537	6.27538	6.37137
b0010	5.40184	5.40356	4.28448	4.12756	4.86989	4.89194	4.8341	4.01043	4.33672	4.37428	4.83814	4.67483	5.07315	4.5007	4.60029	4.89621	4.63426	4.66023	4.13557	4.61935	4.51087	4.61546	4.31676	4.25168	4.69393	4.69153	5.75124	5.61665	4.88394	4.75829	5.29659	5.11549	4.53166	4.99466	4.51961	4.34672	4.23318	4.67829	5.09654	4.67817	4.95849	4.94438	3.68484	4.19087	4.26752	4.46014	3.91113	3.85535	5.56373
b0011	1.67179	2.32775	3.00432	2.44299	1.97648	1.68064	2.86933	2.4475	2.76599	2.77069	2.42914	2.14666	1.95724	2.18494	2.21786	2.5894	2.39365	2.7828	3.36146	2.73316	2.57233	2.76293	2.98347	2.7215	2.84343	2.83575	3.11028	3.16269	2.19477	1.48566	2.48362	2.8305	3.40066	3.25295	2.93795	2.79688	2.61916	3.11746	2.30973	3.01914	2.56162	2.25895	1.33322	1.71618	2.31877	2.42067	1.92189	2.92348	2.70781
b0014	10.3079	10.3813	10.9539	10.9004	9.88813	9.9415	10.4238	10.3805	10.9535	10.9968	11.1099	11.0905	10.945	10.9609	11.1994	11.3066	11.1908	11.1896	9.80375	9.77779	10.4134	10.4154	9.06595	9.02852	10.2244	10.3169	10.7777	10.7835	10.1065	10.181	10.6075	10.6544	10.9601	10.582	10.9214	10.9395	10.1439	10.2116	11.4213	11.3871	10.8061	10.8675	11.4563	11.5078	11.6114	11.5976	11.3752	11.3244	10.9773
b0015	7.87425	8.18438	8.32266	8.33314	7.76854	7.641	8.17707	7.92904	8.44884	8.54077	8.59109	8.58638	8.49233	8.53868	8.67841	8.60344	8.56909	8.64869	7.84024	7.83198	8.44893	8.40153	7.03501	7.11035	7.95407	8.07799	8.53772	8.55779	8.04943	7.97913	8.21563	8.37549	8.68321	8.75098	8.57822	8.60358	7.91787	7.82772	8.81693	8.95171	8.30976	8.46174	8.97772	8.83314	9.0212	9.07938	8.81078	8.82311	8.66389
b0016	6.41255	6.51949	6.17888	5.97285	5.93435	5.78426	6.10873	5.78984	6.11422	6.0783	6.41933	6.43975	6.29869	6.15076	6.32452	6.5636	6.38323	6.36708	5.63223	5.71491	5.96182	5.79544	5.97314	5.83582	5.89433	5.89583	6.84475	6.90645	6.96005	6.83845	6.83915	6.82106	6.32874	6.3355	6.31217	6.21619	6.03985	5.91025	6.50394	6.491	6.23941	6.21356	6.36019	6.53811	6.45644	6.36651	6.29051	6.38263	7.03966
b0018	2.44486	0	0.783469	2.64689	2.57854	2.58083	2.58184	2.48394	2.21443	2.65848	1.69119	1.96497	2.29514	2.23216	2.21407	2.51698	0.783165	2.71826	1.01018	1.00541	0	2.1909	1.24923	3.01979	1.03324	1.3138	1.19767	1.23132	1.88536	2.34124	2.77325	1.19831	1.03218	2.20615	0.901828	0.879708	1.66851	0	1.6939	1.58826	0	0	1.61344	0	0	1.15676	1.36471	1.9222	0
b0019	6.38721	5.96636	7.12418	6.92456	5.59576	5.59718	7.26703	6.92717	5.89577	5.99872	6.9061	6.86802	6.39757	6.34886	6.75023	6.7664	6.82846	6.73176	7.33694	7.33729	7.23042	7.16354	7.40874	7.28736	7.69542	7.80262	7.12019	7.39467	5.93343	6.10783	6.86578	6.85599	7.42035	6.67766	6.52589	6.3501	7.34323	7.37084	5.93469	5.93503	6.78387	6.69441	5.26291	5.25384	4.96307	5.06306	5.43017	5.87553	7.5415
b0020	6.25705	6.32606	5.63886	5.97142	5.71157	5.65703	5.98829	5.94521	5.79566	5.8279	5.93853	5.8851	5.93082	5.70576	5.86394	5.93077	6.0349	6.03846	6.26621	6.28313	6.66439	6.43715	5.83454	5.6696	6.36747	6.4211	6.39858	6.31084	6.10874	6.10128	6.65853	6.67952	6.10502	5.76537	5.65234	5.74326	6.51934	6.5117	5.49828	5.29584	6.22282	6.1451	4.72229	5.15522	4.67725	4.66182	5.39381	5.19762	6.52494
b0021	1.79748	1.94336	1.89229	2.43246	2.447	1.45151	2.52675	2.00593	2.39495	2.16634	1.80066	2.21417	2.91292	1.11033	1.14837	2.41743	2.3832	2.66215	1.18346	0.506865	2.17075	1.9927	1.95494	0.580292	1.8575	1.16461	1.39044	1.42731	2.3046	2.39193	0.858276	1.39115	2.83053	2.81573	2.09276	2.87135	2.47297	2.57086	0.951556	0.878538	0.901385	0.739952	1.44428	1.95478	1.6106	1.01968	0	1.11485	1.50759
b0022	3.32604	2.98515	2.92466	1.44265	3.74926	3.3908	2.90924	2.58482	3.52846	4.19746	2.96205	2.57948	3.31188	2.56804	2.93624	2.59398	2.43111	2.39261	1.34769	1.7235	1.37651	0.747659	1.63135	0.928058	0.845785	1.09214	2.78924	2.02858	3.03273	2.49758	3.07206	1.98502	2.31628	2.70188	2.65354	1.54576	0	1.48637	2.13927	2.02055	1.75416	1.15166	1.36122	1.56881	0.953127	1.52265	2.53598	1.04448	1.4224
b0023	11.1262	10.4883	9.31456	9.22657	11.5378	11.7259	9.69951	9.7102	11.4385	11.4802	10.5205	10.3703	10.925	10.5527	10.4568	10.5232	10.4936	10.3699	7.78026	8.04507	8.38688	8.6563	8.28223	8.56031	8.3076	8.02953	9.84198	9.742	10.1483	10.0652	9.4214	9.34531	8.93507	9.32655	9.65934	9.59276	9.11483	9.37496	10.3247	10.499	9.48606	9.74249	10.2336	10.067	10.081	10.197	10.0077	10.1598	9.76557
b0025	8.41697	8.35832	8.58059	8.56423	8.25095	8.29085	8.44507	8.34085	8.30209	8.40153	8.81991	8.75481	8.82363	8.7732	8.65113	8.74864	8.77258	8.73082	8.53835	8.59008	8.84133	8.83413	8.67806	8.62391	8.64573	8.68168	8.34905	8.41184	8.24771	8.19992	8.35336	8.26851	8.55224	8.45443	8.45037	8.39687	8.71685	8.65742	8.60037	8.5544	8.63628	8.59001	8.36262	8.4349	8.40367	8.35443	8.3533	8.43035	8.63245
b0026	9.67835	9.85752	10.1483	10.1541	9.38185	9.31487	9.74092	9.757	9.51882	9.51209	9.90352	9.89505	9.76329	9.75561	9.75463	9.84013	9.89701	9.93866	9.4983	9.57882	9.83883	9.79546	9.77212	9.70073	9.70667	9.75888	9.88189	9.87845	9.73501	9.66278	9.72432	9.6974	9.94151	10.2639	9.99848	10.009	10.0398	10.0304	10.086	10.0837	9.88955	10.0352	10.1115	10.1081	10.1324	10.0777	10.0606	10.0843	10.1037
b0027	7.44562	7.29008	7.26779	7.39474	7.00613	7.01788	7.16129	6.9686	7.12701	7.19293	7.3105	7.28007	7.32731	7.31394	7.34014	7.37314	7.35077	7.25684	6.66565	6.67453	7.05953	7.01749	7.10943	6.70526	6.91609	6.94252	7.17631	7.35105	7.17271	6.86948	7.17997	6.87299	6.91403	7.31626	7.17333	7.17286	7.37492	7.33987	7.46693	7.40245	7.35388	7.7406	7.01537	7.09615	6.96457	7.10896	7.2201	7.10319	7.42055
b0028	7.28786	6.65609	7.13649	7.43767	7.37967	7.58032	7.07315	7.10477	7.56528	7.55036	7.46971	7.33076	7.52943	7.65616	7.47378	7.50255	7.45703	7.33105	6.00236	6.25584	6.47968	6.75183	6.52114	6.45109	6.77102	6.43479	6.90243	6.71486	6.9965	6.62936	6.79616	6.87406	6.45195	6.70839	6.3973	6.61574	6.67126	6.77417	6.89692	6.89848	6.98691	6.7286	7.12193	7.30399	7.27686	7.22872	7.19165	7.06057	7.4461
b0029	7.39354	7.52099	7.95596	7.95789	7.28348	7.27671	7.68731	7.62163	7.20819	7.12202	7.87772	7.85341	7.75072	7.71582	7.64922	7.77467	7.81283	7.77279	6.76974	7.06464	7.30589	7.23242	6.91833	6.81881	7.01694	7.17257	7.18216	7.2719	7.23741	7.18228	7.27152	7.0646	7.25257	7.51767	7.47482	7.49863	7.57946	7.66795	7.64503	7.81207	7.4361	7.49312	7.80746	7.84717	7.77407	7.77129	7.84351	7.80487	7.70927
b0030	5.09187	5.01705	3.47699	3.13648	4.64719	4.88282	3.52393	3.51495	4.66233	4.7484	4.23277	4.18788	4.10465	4.36416	4.4007	4.46661	4.31693	3.92037	3.74215	3.78287	4.03984	3.99915	3.20912	3.24221	3.50675	3.80807	3.7566	3.60607	4.85449	4.3534	4.8016	4.01882	3.03952	3.22123	4.07068	4.33313	4.2531	4.32702	4.68455	4.86785	4.34891	4.43888	4.97115	4.96947	4.84502	5.08127	4.5983	4.85581	4.10937
b0031	8.67981	8.66379	7.70758	7.39176	8.92448	8.76603	7.2793	7.34611	8.52079	8.6017	8.7406	8.78532	8.6805	8.70314	8.9508	8.65926	8.81121	8.78754	7.14103	7.04113	7.95043	7.84126	7.14128	7.19808	7.13751	7.11801	9.09785	9.19736	8.63864	8.73891	8.69346	8.78512	9.7035	9.81987	9.76744	9.86652	9.6685	9.56576	9.01179	9.02563	8.0124	8.44824	8.8252	8.83761	9.07865	9.12172	8.71912	8.56483	8.47296
b0032	10.6681	10.7148	6.9349	5.79061	10.8201	10.7555	8.01554	8.3668	10.2708	10.2233	10.1105	10.21	10.0436	10.0328	10.1635	10.1397	10.1192	10.2183	2.29502	2.23178	2.53767	2.7495	3.87229	3.83427	2.53625	2.26812	7.1569	7.22758	7.2174	7.08629	6.84832	6.87529	6.76508	6.75404	7.84229	7.896	7.27531	7.33224	9.861	9.91547	8.31582	9.82318	10.3762	10.4379	10.6325	10.6265	10.1881	10.237	10.1034
b0033	10.6294	10.8167	7.22813	6.31754	10.7823	10.6199	8.24406	8.50876	10.0937	10.0919	10.3121	10.3279	10.1113	10.1941	10.2892	10.3258	10.3126	10.3498	4.35894	4.64817	4.86425	4.71218	5.26022	5.20334	4.5146	4.62288	7.45299	7.5069	7.47442	7.4225	7.05337	7.12411	7.21976	7.26714	8.43742	8.44819	7.82892	7.77505	10.2814	10.2904	8.77157	10.2327	10.5138	10.5056	10.753	10.7311	10.2901	10.3192	10.3336
b0034	4.98687	4.58063	2.27304	1.58403	6.00985	5.96238	1.71012	2.46851	4.8705	5.07379	5.28221	5.54016	5.33857	5.22359	5.5076	5.27276	5.16457	5.1425	3.00129	2.54084	3.84461	3.97159	3.29031	2.7374	2.94019	2.87147	2.35768	2.75077	2.1954	2.08496	3.21289	1.61559	2.58475	0.97123	3.14511	3.1757	3.78013	3.76256	4.40576	4.73329	3.12559	3.78516	5.08078	5.17867	5.2064	5.18145	5.07261	5.10283	4.0216
b0036	0.482559	1.49887	1.81307	1.0057	1.22243	1.47573	1.10168	1.55365	1.90044	2.0896	2.19725	1.89728	1.36269	1.57682	1.74074	1.82089	0.975552	1.99729	1.06185	1.53149	1.92956	1.85962	1.50899	1.37219	0.881128	1.13434	0.760173	1.66364	1.05908	1.24069	0	1.62421	2.72334	1.43074	1.26123	1.70137	1.11658	2.06037	2.20031	2.08008	1.07982	1.44361	1.80121	1.50885	1.40454	2.10317	0.508262	1.52107	1.87239
b0037	3.43973	3.55864	3.20493	3.49881	3.42452	3.3241	2.9752	2.81882	3.1705	3.31632	3.50912	3.75609	3.6324	3.49667	3.77015	3.54106	3.75713	3.31889	2.67059	2.49778	3.01958	3.04578	2.45544	2.28075	2.77034	2.89766	2.90594	3.0558	3.08663	3.10245	3.531	3.69447	3.82665	2.99799	3.05415	3.35508	3.42713	3.40994	3.49985	3.39657	3.34482	3.64781	3.50353	3.30375	3.223	3.27437	2.93096	3.64923	3.53928
b0038	3.03221	3.01331	3.32032	3.56096	3.3881	3.30924	3.53671	3.12517	3.23955	2.86926	3.34087	3.73503	3.52167	3.68291	3.73861	3.5193	3.58266	3.5563	2.60662	2.42218	2.98046	2.93267	2.11678	2.29203	2.68591	1.34667	3.60838	3.36903	3.19563	3.36855	3.95236	3.4705	3.88249	3.70525	3.63509	3.91683	3.53107	4.27983	2.99358	3.37561	3.62354	3.564	3.63334	3.10383	3.37283	3.37357	3.39825	3.6263	3.80551
b0039	4.05102	3.92963	3.22973	3.1089	3.88355	3.76131	3.33152	3.08835	3.46899	3.35622	4.15847	3.96309	4.38003	4.03104	4.06256	4.44202	4.23397	4.49926	3.54374	3.80816	4.09097	3.99662	3.1077	3.03791	4.07289	3.95658	3.52341	3.60723	3.69234	3.20978	4.12979	3.66688	4.21266	4.29764	4.43712	4.11001	4.67322	4.6931	3.94765	4.4415	3.70793	4.00778	3.51697	3.18508	3.39498	3.48609	3.3229	3.87151	4.42937
b0040	1.16173	1.17891	1.20479	1.47458	0.840836	0.855279	0.842588	0.630486	1.33358	0.964118	0.785728	1.27183	1.06202	1.19337	1.00949	1.037	1.3815	1.07699	0.991367	0.880775	0.906941	0.696339	0.821054	1.10741	0.523071	1.16408	2.14441	1.42671	2.06615	1.35433	1.39213	0.783081	2.42326	1.7611	1.3625	1.03719	1.3313	1.2122	0.697976	0.355376	0.366359	0.739571	0.516049	0.442899	0.752014	0.42467	0.524559	1.11434	0.690681
b0041	0.855891	2.5764	1.47207	1.15899	1.73562	1.09417	1.65164	1.88391	1.67324	1.0267	1.14963	1.25642	1.04832	1.00779	0.996259	1.02352	1.36529	2.01815	1.41311	0.632954	1.44275	0.981574	1.52706	1.38929	1.94881	1.59964	1.46881	1.50686	1.83896	1.25677	1.87132	1.93769	2.47776	1.89401	1.64902	1.50421	0.674022	1.55559	1.50224	0	0.888739	1.46123	0.644299	1.64011	2.23099	1.00589	1.44476	0.817666	1.48992
b0042	1.57969	1.01154	1.90441	1.67223	1.3728	1.20211	1.9521	1.92228	1.30242	1.60322	1.80488	1.71118	2.1692	1.88341	1.71387	1.73351	1.63085	1.73077	1.60516	1.88956	1.40122	1.13542	1.79291	1.21775	1.40015	1.58252	2.06493	2.20757	1.3261	1.60772	0.521365	1.73013	2.7753	2.97716	1.11496	1.93331	1.56077	2.65369	2.32229	1.88529	1.62827	1.81232	1.5077	1.95917	1.90675	1.90735	2.06082	1.9295	1.98604
b0043	1.55665	1.5159	1.20147	1.50974	1.32945	1.39648	1.26335	1.70393	1.35095	1.31745	1.67408	1.80639	1.69632	1.71017	1.7592	1.86041	2.02522	1.56516	1.80409	1.98947	1.76692	2.12398	1.79977	2.03782	1.83667	1.55946	1.82505	1.2171	1.77725	1.58446	1.18577	1.43125	3.06385	2.13903	2.14221	1.73957	1.94692	1.73337	1.67677	1.57172	1.60484	2.05412	1.51395	1.87917	2.07758	2.0077	1.73228	1.81304	1.57896
b0045	0.554869	0.781396	0.84734	1.05042	0.643678	1.03678	0.839472	0.391399	0.853484	0.783197	1.12182	0.940629	0.947028	1.30073	1.02649	1.31931	1.01935	1.59415	1.08659	0.564071	0.221402	0.770243	0	0.459611	1.21745	1.12171	2.02562	2.07045	0.512483	1.08861	1.15821	1.15681	2.72783	1.65328	1.07019	1.44812	1.02479	0.806404	0.437041	0.397984	0.99012	1.18228	0.724295	0.749411	0.830307	0.474309	0.321173	0.527699	1.36248
b0046	4.71521	4.8538	5.40869	5.2917	5.0498	4.84136	5.44847	5.36062	5.45103	5.57488	5.25302	5.23149	5.31287	5.24935	5.22416	5.49876	5.50201	5.28335	5.13708	5.50319	5.60864	5.7839	5.12368	5.30531	5.54416	5.29675	5.26514	4.73656	4.97531	4.94692	5.36191	5.32288	5.73411	5.73672	5.4836	5.59421	5.70005	5.69101	4.64022	5.32199	5.34138	5.40419	4.86715	4.73331	4.35723	4.32329	4.66483	4.86875	5.83273
b0047	5.2117	5.14731	5.69214	5.6592	4.95785	5.06723	5.67926	5.5746	5.30359	5.35904	5.82914	5.91691	5.56832	5.65536	5.63996	5.81756	5.7798	5.80168	5.67392	5.68715	5.98892	5.79161	5.63788	5.67726	5.83984	5.7812	5.32026	5.44516	5.40355	5.47976	5.85893	6.12383	5.75488	5.50762	5.69553	5.65663	6.1902	6.0805	5.24574	5.53712	5.75228	5.77928	5.14059	5.05082	4.94988	4.84285	5.31733	5.20959	5.82804
b0048	7.0475	7.18408	6.80399	6.91166	6.95545	6.89964	6.52758	6.60657	6.81766	6.92927	6.85067	6.79694	6.62522	7.00855	7.0575	6.90622	6.81142	6.91	6.40322	6.27537	6.36389	6.4692	6.53644	6.44785	6.97064	6.9336	6.9625	7.00797	7.7278	7.66896	7.45203	7.36255	6.52721	7.05954	6.91432	6.74808	7.0748	6.92323	7.03798	7.05585	6.25977	6.68672	6.7068	6.93733	6.7441	7.00328	6.70946	6.89609	6.49225
b0049	6.81363	6.85375	7.58598	7.71956	6.45415	6.41436	7.55606	7.52702	6.66779	6.79531	7.01325	7.01484	6.97793	6.95116	6.92239	6.82862	6.97196	6.86791	6.18993	6.26804	6.03218	5.93486	6.34374	6.49469	6.71255	6.70936	7.29658	7.39343	7.10936	6.96935	7.51877	7.50472	7.32299	7.27463	6.89348	6.63344	7.07681	7.2061	6.3776	6.18478	6.91209	6.72316	6.43862	6.37826	6.08035	6.18233	6.61291	6.33119	7.09739
b0050	6.71327	6.61959	8.39185	9.01554	7.00411	6.97007	8.1099	8.84413	7.31387	7.27454	7.32438	7.61933	7.75025	8.0502	7.59624	7.39004	7.52052	7.27215	7.89906	7.81252	7.86171	8.06349	7.56687	7.72428	8.12381	8.17438	7.01348	7.21745	6.6111	6.82131	7.11432	7.28515	7.94906	8.14321	6.9406	7.04888	7.28787	7.30114	6.41992	6.01535	7.22492	7.02759	7.35614	7.25624	7.10673	7.02654	7.2875	7.0301	7.56146
b0051	8.37931	8.41096	8.43254	8.4627	8.06137	8.12227	8.49881	8.51292	8.22652	8.29346	8.31292	8.25511	8.26487	8.40526	8.20432	8.33173	8.26675	8.20421	7.16997	7.5307	7.28302	7.42016	7.23217	7.1246	7.46999	7.49229	8.46585	8.33564	8.27835	8.22137	8.45798	8.30836	8.35825	8.6742	8.02943	8.0096	8.32178	8.32189	7.91362	8.02127	8.12676	8.20257	7.9688	7.92241	7.89051	7.82469	7.99908	8.02599	8.76131
b0052	7.79117	7.9767	7.21061	7.22305	7.40529	7.32795	7.28984	7.38018	7.5244	7.52196	7.57035	7.60388	7.65188	7.73217	7.55163	7.45453	7.55423	7.375	5.76381	5.52507	5.61377	5.61535	6.03359	6.19307	5.85916	5.69871	7.65482	7.79235	7.75195	7.76345	7.93163	7.87676	7.5333	7.66679	7.33535	7.31058	7.52911	7.41554	6.97377	7.34824	7.02388	7.28255	7.52608	7.40577	7.23014	7.32582	7.44903	7.49267	7.61235
b0053	9.29165	9.30085	9.34044	9.37967	8.92412	8.89217	9.47242	9.489	9.12684	9.09747	9.16549	9.1219	9.38737	9.29061	9.12237	9.14523	9.08468	9.09385	8.94721	8.96801	9.10951	9.14027	9.10656	9.11401	9.20404	9.20421	9.38451	9.44219	9.25508	9.27071	9.32841	9.29162	9.34137	9.43617	9.23618	9.16803	9.39471	9.32454	9.27066	9.27014	9.27562	9.37881	9.17329	9.22379	9.09635	9.06497	9.30426	9.31617	9.33024
b0054	9.20587	9.33903	9.45424	9.41515	8.97141	8.9824	9.41225	9.45218	9.15352	9.0921	9.19991	9.17686	9.1119	9.13274	9.17243	9.22671	9.18632	9.1586	9.11645	9.19067	9.42241	9.37518	9.2366	9.18482	9.32146	9.32324	9.50164	9.49753	9.27295	9.26182	9.49827	9.459	9.22573	9.34525	9.12761	9.02698	9.33739	9.43824	9.13938	9.05947	9.4186	9.40873	9.18282	9.27282	9.06484	9.01927	9.2275	9.23466	9.18492
b0055	6.02014	5.84028	6.25276	6.26538	5.82733	5.6472	6.3568	6.51592	5.86225	5.9626	6.18915	6.23004	6.18308	6.03282	5.98253	6.1101	6.25908	6.34521	5.65829	5.53216	5.98901	5.83737	5.94164	5.65179	5.85208	5.96353	6.01826	6.09865	5.90211	5.78393	5.54605	5.57931	6.44015	6.67969	6.14926	5.96835	6.07468	6.0656	6.22677	6.21101	6.24475	6.21559	6.116	6.14544	6.17807	6.01144	6.38519	6.30706	5.87835
b0058	5.53612	5.49861	6.24025	6.61771	5.41718	5.41347	6.19163	6.27165	5.2813	5.33974	6.13468	5.96381	5.91303	6.02992	5.8906	6.14293	6.07693	5.96781	5.49274	6.0008	6.00493	6.11472	5.97691	5.87968	6.32518	6.21038	5.64796	5.38795	4.93893	5.38882	5.68098	5.48571	6.27421	5.91004	5.70832	5.77863	5.95897	6.07568	5.65059	5.27785	5.607	5.73392	5.69011	5.63295	5.66727	5.744	5.60792	5.43642	6.07019
b0059	6.8861	7.07261	7.5673	7.85722	6.44102	6.5082	7.38225	7.35804	6.47015	6.41024	6.95338	6.88263	6.8909	6.98551	6.84199	6.83166	6.90877	6.91374	6.75382	6.86784	7.27579	7.13799	6.77106	6.68624	7.28536	7.41081	6.91506	6.98044	6.61284	6.59425	6.88465	6.80545	6.96473	6.99628	6.84456	6.81582	6.77208	6.71437	6.78338	6.74353	6.66461	6.84897	6.72885	6.82523	6.65754	6.64556	6.66488	6.59925	7.13514
b0060	4.7851	5.03395	6.45292	6.44347	4.44002	4.50751	6.2198	6.04513	5.01832	5.09094	5.13134	5.1968	5.11447	5.02631	5.11619	5.00415	5.08615	5.02994	5.90959	5.84917	5.59008	5.63703	5.63748	5.5485	5.98455	6.10204	5.7491	5.81647	5.26947	5.19943	5.26055	5.30119	6.74644	6.56976	5.37215	5.29241	5.43305	5.35324	4.74725	4.5432	5.33606	5.34677	4.6013	4.73865	4.3733	4.41193	4.63648	4.83393	5.54822
b0061	1.69713	1.90664	2.2363	2.74208	1.44395	1.59036	1.92742	2.47761	2.54838	1.99544	1.97245	1.77299	1.12635	1.26273	0.732157	1.10032	1.94	1.29166	1.34202	0.384049	1.37077	1.65946	1.17037	0.780317	1.18101	2.05271	2.40816	1.94716	1.94669	1.91473	1.74666	1.12156	1.5352	0.864444	0	0	0	0	0	0	1.81359	2.28812	0	0	0	0	0	0	2.11734
b0062	2.36655	3.11184	3.83346	3.69149	2.62833	2.6689	3.60813	3.46419	3.00882	2.73211	3.17427	3.1445	3.16186	2.97725	3.02661	3.43406	3.33662	2.98817	3.29591	3.38822	3.47814	3.2861	3.24807	3.26984	3.49547	3.59082	3.57164	3.55803	3.12916	2.68278	3.60768	3.3337	0	0	0	0	0	0.413435	0	0	3.19523	3.14979	0	0	0	0	0	0	3.69094
b0063	1.97775	2.53235	3.16319	3.03163	1.86488	2.06751	2.67528	2.84473	2.74144	2.10223	2.5105	1.95612	2.21214	2.11239	2.50915	2.50715	2.35363	2.44564	2.91414	3.08647	2.95515	2.88948	2.48791	2.47363	2.40102	3.03288	2.85895	3.03297	2.11781	2.40219	2.48092	2.65461	0	0.153185	0	0	0	0	0	0	2.1623	2.47849	0	0	0	0	0	0	3.01974
b0064	5.39944	5.69013	5.90623	5.83459	5.24666	5.38614	6.01225	5.87661	5.78467	5.89742	5.68432	5.47072	5.59456	5.65642	5.77964	5.82594	5.98247	5.85236	5.67504	5.62395	5.69356	5.68497	5.18315	5.04915	5.69187	5.43958	6.12003	5.90248	5.68348	5.44039	5.79644	5.67187	7.24177	6.96748	6.50044	6.53359	6.61724	6.64752	6.46536	6.13528	6.13905	6.08562	5.83431	5.92204	5.62417	5.72485	5.68964	5.84618	5.80754
b0065	4.33494	4.55553	4.69124	4.89668	4.34872	4.18245	5.00912	4.91202	4.54009	4.58501	5.16998	5.2853	5.21189	5.28348	5.44993	5.01029	5.1027	5.42443	5.25378	4.92684	4.99479	4.74331	4.91693	4.9708	5.13007	4.72124	5.063	5.37393	4.81201	4.95282	4.95468	4.43862	5.52072	4.95966	4.99362	4.97924	4.64427	4.95291	4.60867	4.59799	4.62902	4.7105	4.53158	4.35321	4.19089	4.13716	4.61066	4.95292	5.38237
b0066	5.3327	5.85311	5.43221	5.13842	5.30555	5.25923	5.23733	5.58155	5.67991	5.51876	5.81569	5.89314	5.97371	5.73109	5.99946	6.02404	5.98562	5.71885	4.58058	4.35306	4.66226	4.47434	4.82768	4.79656	4.40536	4.27532	5.15809	5.1345	5.23068	5.20403	4.89409	5.23591	5.84271	6.36049	5.42234	5.55712	5.47075	5.35503	5.7788	5.76111	5.08194	5.61061	6.02816	6.06369	5.99095	6.08135	6.08641	5.91384	5.76888
b0067	5.53541	5.69544	4.78781	4.65594	5.33406	5.18734	5.01493	5.04254	5.48381	5.53629	5.23156	5.25027	5.06533	5.15921	5.2286	5.22331	5.44483	5.37831	3.20637	3.33621	3.89269	3.60905	3.37483	3.7944	3.34748	3.47431	5.02221	5.28282	5.04851	5.1432	4.72603	4.86453	5.35078	5.34	5.10038	5.19038	4.73702	4.95573	5.48825	5.66988	5.07148	5.36831	5.27598	4.99897	5.24775	5.36017	5.26778	5.25737	5.7812
b0068	8.05704	8.3156	8.01521	7.75823	7.88721	8.06431	7.87811	7.92707	8.39259	8.37534	8.03458	8.03409	7.78628	7.88081	7.95696	8.06686	8.03417	8.04256	6.9436	7.08399	7.30698	7.19303	7.4122	7.30041	7.23401	7.18815	7.7736	7.85424	7.70589	7.89739	7.77453	7.92553	8.23466	7.36926	7.74525	7.68111	7.50854	7.67377	8.06194	8.01166	7.83239	8.04157	8.00145	8.23331	8.2252	8.17039	8.13134	8.20772	8.14879
b0069	5.42233	5.59741	5.38471	5.48088	4.95589	5.06916	5.32881	5.30785	5.30988	5.28138	5.46118	5.54443	5.49317	5.32087	5.51935	5.48126	5.52873	5.57284	5.83082	6.01709	6.12898	6.11086	5.86217	5.66244	6.15992	6.12281	5.35284	5.56498	5.6308	5.47174	5.79447	5.70345	5.38737	5.40678	5.40835	5.41671	5.27551	5.27245	5.7835	5.50671	5.51828	5.68496	5.45565	5.61466	5.52565	5.50672	5.45041	5.29249	5.79426
b0070	4.78097	4.46675	4.09774	4.44885	4.326	3.88855	3.94443	4.1332	4.53206	4.31233	4.86636	4.8075	4.94013	4.51245	4.58737	4.55266	4.96778	4.65737	4.88123	4.82699	4.90895	5.01807	4.87376	5.03502	4.96893	4.94295	4.89165	4.90309	4.64905	4.75494	4.64407	4.83541	5.21209	4.87959	4.81636	4.7541	4.56055	4.72128	4.77507	4.64635	4.66264	4.6977	4.35903	4.50447	4.52191	4.2501	4.46765	4.66935	4.87775
b0071	9.95178	9.95004	12.0891	12.3101	9.88443	9.98828	11.1029	10.9116	10.3935	10.4782	10.1088	10.1364	10.1069	9.94792	9.96875	9.9963	10.1519	10.1468	13.7711	13.7391	13.5048	13.507	14.0808	14.0814	13.981	14.0172	11.3966	11.3822	10.1765	10.1782	10.1383	10.0891	11.033	10.7249	10.0568	10.1468	9.55378	9.65461	10.1784	10.2316	10.299	9.82312	10.3245	10.3389	10.1691	10.093	10.2763	10.2401	10.2843
b0072	10.5364	10.6548	12.6416	12.7143	10.1615	10.2231	11.7196	11.2202	10.681	10.6955	10.554	10.6134	10.6029	10.4264	10.4423	10.4896	10.5837	10.6372	14.1188	14.0735	13.8667	13.7941	14.3485	14.3657	14.185	14.2255	12.1029	12.0896	10.8004	10.8373	10.6695	10.7395	11.7456	11.4637	10.694	10.7631	10.0536	10.0563	10.7409	10.7622	10.8661	10.5625	10.8658	10.8832	10.7814	10.7677	10.8352	10.9453	11.0771
b0073	10.1709	10.2343	12.5898	12.8391	10.0231	10.0778	11.6913	11.406	10.602	10.5698	10.3522	10.3347	10.3582	10.305	10.2621	10.2449	10.4205	10.3405	13.8347	13.7831	13.8467	13.7652	14.2106	14.1917	13.9729	14.0178	11.7986	11.7755	10.457	10.4288	10.3502	10.2697	11.4992	11.6146	10.5951	10.632	10.0316	10.0914	10.8234	10.8747	10.7155	10.3774	11.0725	11.0544	10.8531	10.8274	10.9777	10.9527	11.0862
b0074	9.96843	10.0344	13.0585	13.3203	9.66063	9.77374	12.0584	11.5967	10.8088	10.7591	10.146	10.1775	10.0368	10.1329	10.047	10.0434	10.1831	10.22	14.4508	14.3644	14.5017	14.4698	14.7377	14.7302	14.5293	14.5878	11.9896	11.9646	10.278	10.2364	10.1785	10.1826	11.6473	11.5398	10.3434	10.3228	9.69471	9.77077	10.3981	10.4193	10.8637	10.5226	10.8415	10.8999	10.6139	10.5519	10.8808	10.8183	10.835
b0076	3.10442	3.1863	3.25192	3.15089	2.67535	2.75322	3.76059	3.92597	2.77549	2.60392	2.96261	2.87094	2.91408	2.84534	2.55362	3.102	3.04189	2.8168	2.34245	2.2691	2.67256	2.62523	2.83659	2.76875	2.56127	2.72996	4.28297	4.02961	3.18797	3.4266	4.41919	4.17296	3.40017	3.27298	3.09664	3.32094	2.55085	3.53006	3.08382	3.43931	3.54295	3.02761	2.93767	3.21004	2.10067	2.75685	3.00487	2.65295	3.37132
b0077	8.77671	8.90879	7.90552	7.80668	8.59353	8.45763	7.5869	7.57738	8.54206	8.58627	8.82718	8.84699	8.56111	8.65116	8.76963	8.74725	8.88844	8.94314	9.10745	9.00455	9.78391	9.70418	8.84104	8.83487	8.94569	8.88273	8.56899	8.60312	8.86806	8.77827	8.87215	8.8445	8.80584	8.74611	9.00439	8.99588	9.05055	9.05975	8.83023	8.89472	9.16165	9.11605	8.7594	8.8389	8.70693	8.75017	8.93078	8.91416	8.86014
b0078	8.0243	8.01411	7.29078	7.02282	8.15179	8.0289	7.00854	6.62164	8.14969	8.26687	8.33755	8.38548	8.23072	8.13732	8.33886	8.24726	8.49118	8.40867	8.7636	8.4978	9.29662	9.16702	8.31067	8.30829	8.3868	8.393	7.76482	7.86711	8.14444	8.06958	8.06313	8.14209	7.76185	8.39195	8.28585	8.23283	8.25709	8.34413	8.40798	8.293	8.4306	8.34732	8.10881	8.20958	7.89921	8.12881	8.26881	8.48155	7.92298
b0080	7.69799	7.58111	6.39581	6.36687	7.3152	7.36094	6.49757	6.47513	7.06312	7.01309	7.33427	7.29677	7.42544	7.42825	7.23487	7.39101	7.37603	7.33565	6.40613	6.42896	7.24574	7.4348	6.57233	6.73658	6.36914	6.49404	7.40747	7.20946	7.53541	7.42307	7.63297	7.54491	7.09241	7.3691	7.29553	7.2157	7.43321	7.44828	7.42731	7.27274	7.01701	7.1458	7.21468	7.18925	7.236	7.16604	7.25097	7.22531	7.24412
b0081	7.19409	7.02394	8.26688	8.53551	7.21558	7.33085	8.034	8.66074	7.54469	7.44626	7.69259	7.83575	7.8816	8.28284	7.93914	7.67722	7.72095	7.74774	8.07617	7.86129	8.21471	8.29003	8.24293	8.29761	8.36568	8.2782	7.59	7.63992	7.34791	7.39214	7.21183	7.40146	7.76925	7.95438	7.56239	7.4808	7.83207	7.55169	7.4109	7.22117	7.31431	7.07567	8.03737	8.03084	7.59825	7.67269	7.9079	7.70709	7.09367
b0082	7.8376	7.85895	8.57205	8.46194	7.51714	7.46284	8.32255	8.14894	7.66563	7.65773	7.96522	8.07168	7.884	7.8456	7.87892	7.94627	8.04311	7.97826	8.55672	8.73681	8.96358	9.04058	8.6748	8.77214	8.78091	8.69563	8.13251	8.17948	7.95177	7.8362	8.32231	8.12169	8.21343	8.37495	8.29302	8.21537	8.6147	8.47846	8.02282	8.07429	8.08228	7.98256	8.13911	8.16756	7.95371	8.03844	8.03441	8.13115	8.18599
b0083	6.92011	6.58936	7.14543	7.45648	6.68244	6.95636	7.1065	7.17758	7.17593	6.89282	7.02259	7.14636	6.55833	6.767	6.9302	6.7837	7.02126	7.03031	7.0401	6.87565	7.24997	7.53538	7.13289	7.0424	7.37395	7.38881	7.13018	6.96561	6.96498	6.86733	7.03066	6.99484	6.75427	7.12629	6.56021	6.62991	7.0087	6.72407	6.37937	6.29104	6.78488	6.27676	6.7493	6.96796	6.54771	6.58084	6.63977	6.60353	6.8393
b0084	7.50266	7.2753	7.14358	7.10216	6.98289	7.07681	7.11889	6.8733	7.10905	7.20977	7.04227	7.05109	7.29042	7.09628	7.00018	7.06296	7.11448	7.01942	6.79781	6.92315	7.14912	7.12326	6.95728	6.93819	7.0864	6.88318	7.95617	7.7945	7.56436	7.51116	7.93815	7.70507	7.03442	7.14152	7.37232	7.11	7.46795	7.53185	7.14827	7.10349	7.30413	7.04565	7.02302	7.01549	6.865	6.82718	6.89557	7.10347	7.13472
b0085	7.75199	7.97521	8.23548	8.20698	7.56507	7.5437	8.09848	8.12118	7.50611	7.55835	8.28028	8.33959	8.15949	8.20077	8.17654	8.09015	8.31747	8.31036	8.12306	7.99993	7.97186	7.92956	8.10324	8.10891	7.99132	8.15723	8.0062	8.0223	7.96987	8.02281	8.32428	8.30719	7.95865	8.02258	8.37466	8.38959	8.90746	8.64464	8.10823	8.06169	8.34524	8.3295	8.22619	8.18365	8.13895	8.12544	8.19133	8.18388	8.27173
b0086	7.67869	7.78667	8.09471	8.02348	7.39701	7.41632	7.90405	7.98136	7.34881	7.31546	8.08706	8.09882	8.0649	8.07356	7.93103	7.90994	8.04351	8.04558	7.76386	7.66279	7.48265	7.50598	7.98001	7.99698	7.79652	7.8934	7.88408	7.99592	7.92134	7.93138	8.34239	8.15498	7.78387	7.94202	8.2196	8.16325	8.55416	8.52208	7.94565	7.85428	8.12134	8.15566	8.12675	8.09825	7.96795	7.91846	8.02134	8.13474	8.28901
b0087	6.88016	6.96796	6.85776	6.97039	6.67569	6.67059	6.91996	6.95746	6.6244	6.65232	7.13819	7.05365	6.9569	7.06608	6.92245	6.99876	7.08737	7.06936	6.50179	6.50492	6.38202	6.24062	6.92632	6.74916	6.78125	6.7435	7.07376	7.13516	7.16648	6.99632	7.30521	7.2618	6.72751	6.86054	7.28236	7.09325	7.53848	7.34936	7.10456	7.05566	7.17521	7.20985	6.79257	6.78202	6.71165	6.69591	6.86538	7.00089	7.29535
b0088	7.58269	7.7682	8.0127	7.89194	7.23755	7.20859	7.9604	7.75892	7.17383	7.15558	7.88812	7.90878	7.82165	7.79244	7.85643	7.78141	7.94599	7.97321	8.14308	7.99912	7.89809	7.7391	8.30903	8.37778	8.3393	8.26061	7.74224	7.76721	7.75366	7.73767	8.00921	8.03203	7.85	8.27137	8.25489	8.13571	8.62757	8.48269	7.88985	7.8719	7.98709	7.87122	7.76259	7.74329	7.67816	7.744	7.77902	7.95549	8.10258
b0089	6.8443	7.0202	6.75808	6.67378	6.57844	6.48768	6.99908	6.6602	6.44823	6.59836	7.15546	7.1094	7.04477	6.88788	6.9787	6.93205	7.16457	7.06882	6.81325	6.89353	6.64919	6.6246	6.7398	6.87278	6.87801	6.83586	7.15948	7.23142	6.95913	7.00477	7.32603	7.07405	6.86284	6.97747	7.16494	7.17804	7.46157	7.35076	7.06462	7.05007	7.19074	7.17667	6.66969	6.69279	6.54849	6.59973	6.84094	6.90193	7.12889
b0090	6.97243	7.10993	7.38367	7.32276	6.86832	6.9837	7.30188	7.19455	6.81608	6.97681	7.33238	7.35571	7.13563	7.18886	7.25757	7.20528	7.36563	7.21688	7.01248	7.08987	6.89602	6.93145	7.10851	7.17147	7.08199	7.01968	7.12572	7.264	7.04835	7.09038	7.48833	7.40218	7.07772	7.37175	7.3501	7.32046	7.62285	7.70575	7.11077	7.22442	7.18911	7.12247	7.04568	7.13573	6.87262	7.04498	7.03989	7.17997	7.18541
b0091	7.59697	7.81046	8.03793	8.00057	7.41706	7.42692	7.96605	7.932	7.35307	7.34884	8.15516	8.05919	8.03649	8.06222	7.9988	8.07675	8.11911	8.18418	7.43922	7.58168	7.52651	7.49539	7.785	7.79177	7.60455	7.75514	7.75323	7.75151	7.78401	7.73627	8.09617	7.89777	7.97457	7.77327	8.36854	8.30159	8.72901	8.705	8.12812	8.13788	8.25196	8.26796	7.91973	7.8603	7.77155	7.79878	7.97937	7.87015	8.20388
b0092	7.71328	7.87542	8.05666	7.97656	7.5999	7.58642	8.03088	7.73932	7.49835	7.52025	8.12256	8.16294	8.03916	7.88701	7.99938	8.11651	8.12747	8.04791	8.46859	8.53103	8.51563	8.46655	8.71589	8.58066	8.65089	8.69527	7.839	7.85431	7.82455	7.86855	7.97023	8.06269	7.9406	7.56204	8.08895	7.98967	8.49391	8.36452	8.0881	7.97592	8.23106	8.17556	7.57542	7.62464	7.49748	7.52278	7.65934	7.64307	7.92818
b0093	7.60922	7.61618	8.48845	8.51706	7.55895	7.50713	8.36243	8.58243	7.74596	7.73179	8.12393	8.28702	8.21596	8.2937	8.1832	8.08484	8.17376	8.16336	8.45973	8.32368	8.51098	8.40896	8.40249	8.47061	8.7128	8.65227	8.09094	8.16883	8.02037	7.91955	8.28007	8.20714	8.19254	8.19451	8.12837	7.99637	8.3917	8.33065	7.87727	7.79367	8.16772	7.95121	8.04021	8.08781	7.88443	7.91724	8.18503	8.12997	8.08918
b0094	7.4129	7.54471	7.8754	7.69761	7.00691	6.9778	7.68254	7.68333	7.06984	7.24836	7.8693	7.93927	7.89958	7.80652	7.92593	7.74404	7.97814	8.03698	8.35266	7.83532	8.06193	7.86051	7.74063	7.87426	7.93501	7.99858	8.05633	8.19051	7.9433	7.94116	8.12913	8.13272	8.12368	8.34431	8.20454	8.21776	8.36385	8.24726	7.74691	7.57704	8.07901	7.94706	7.81938	7.71932	7.55049	7.62666	7.75555	7.87385	8.01959
b0095	9.55724	9.65879	10.3988	10.3334	9.49055	9.51002	10.1751	10.2866	9.63063	9.64668	10.1685	10.2083	9.99553	10.1804	10.0655	10.0437	10.1652	10.2069	10.5132	10.3738	10.3065	10.255	10.527	10.5445	10.5762	10.6285	10.088	10.1021	10.0567	10.0294	10.331	10.3991	10.4274	10.6522	10.3683	10.4366	10.6863	10.6835	9.77409	9.9395	10.2926	10.1362	10.1896	10.103	10.0424	10.0131	10.1591	10.1279	10.3922
b0096	10.0245	9.93818	10.4727	10.5629	9.68557	9.68408	10.308	10.2966	9.88513	9.95266	10.1969	10.1607	10.1158	10.105	10.0657	10.1535	10.2242	10.1426	11.914	12.056	12.2026	12.1778	10.6608	10.5705	10.583	10.6641	10.8048	10.7593	10.2483	10.2476	10.0055	10.0115	11.5754	11.6915	10.8012	10.6099	10.5909	10.5899	10.4639	10.4243	10.2794	10.3047	9.91624	9.86271	9.70078	9.73591	9.88468	9.84986	10.5863
b0097	8.42891	8.42625	7.17888	7.61521	8.09336	8.21721	7.40227	7.77809	8.38631	8.21144	7.6928	7.65305	7.91192	8.01733	7.75596	7.65748	7.59954	7.50248	7.30714	7.44538	7.66962	7.88677	6.97007	7.1604	7.32551	7.30166	8.35348	8.52723	8.33975	8.40206	8.14017	8.11568	7.48071	7.81645	7.13696	7.05228	6.92776	6.90044	7.14357	7.04427	7.44722	7.4605	7.73631	7.70057	7.63844	7.68598	7.71334	7.7835	7.1887
b0098	8.42474	8.4722	8.24804	8.12396	8.36344	8.23533	8.20286	8.22347	8.22723	8.19211	8.19435	8.24999	8.29248	8.23717	8.23332	8.26026	8.19627	8.21063	7.95621	7.87183	7.90829	7.85912	7.71422	7.70688	7.35464	7.38749	8.31487	8.31745	8.62686	8.59261	8.27847	8.33732	8.29264	8.25027	8.38971	8.36179	8.12508	8.16103	8.47749	8.49998	8.55601	8.55234	8.26293	8.30777	8.23865	8.29951	8.49686	8.61074	8.51955
b0099	4.64302	4.18218	3.00109	3.18823	5.03662	4.73037	2.6741	2.81168	4.5724	4.72234	4.62403	4.86833	4.8812	4.08461	4.96572	4.48627	4.62824	4.85624	3.76421	3.19463	4.02394	3.34205	2.9427	3.56947	2.85056	2.89046	2.86456	4.20603	3.88883	3.51424	3.2325	3.90435	4.20816	2.42992	4.08184	4.25792	4.02551	4.13704	4.96146	4.96918	4.06113	4.19456	4.701	4.51268	4.88339	4.88418	4.58207	4.88784	3.98914
b0101	4.1922	5.0133	4.58152	5.35265	5.98927	6.37315	4.92886	5.44127	5.91772	6.15023	4.7549	4.59059	5.09379	4.87922	4.44892	4.70285	4.98071	4.76581	2.8976	3.40795	3.13379	4.24484	3.96365	4.31093	3.72323	3.38589	4.43132	5.3069	4.29058	4.80499	4.12949	4.2362	4.0456	3.94218	3.06461	3.02241	2.98745	2.58884	3.38962	2.88433	3.44766	3.68974	4.87736	4.91644	3.93853	4.45017	4.50546	4.62445	2.50534
b0102	7.25248	7.34917	7.6495	7.52796	7.2414	7.18639	7.45563	7.19155	7.30708	7.35723	7.46025	7.51064	7.67707	7.37026	7.30097	7.47901	7.44411	7.54909	7.27304	7.45173	7.54063	7.55916	7.55626	7.51504	7.51807	7.49412	7.13544	7.12877	7.12814	7.08207	7.31913	7.13281	7.4901	7.32818	7.37751	7.43071	7.46657	7.49085	7.38803	7.4412	7.3904	7.32179	7.23773	7.22337	7.38383	7.32637	7.38726	7.54148	7.41994
b0103	6.6656	6.90224	7.17371	7.54247	6.51	6.44169	6.92022	7.20455	6.71421	6.43019	6.80947	6.70992	6.92647	6.88253	6.88328	6.82645	6.81083	6.75981	6.97988	7.08385	7.44092	7.58817	7.30775	7.2456	7.34469	7.29241	6.87941	6.9109	6.77232	6.83031	7.01896	6.76294	7.21761	7.33374	6.69376	6.6297	6.89797	7.11076	6.73336	6.56907	6.91628	6.54677	7.19661	7.15571	6.94417	6.87494	7.1396	6.94913	6.93781
b0104	9.41081	9.42767	8.81654	8.53635	9.07825	9.10636	8.48801	8.41606	9.30594	9.2777	9.47305	9.3783	9.51275	9.4046	9.33992	9.53845	9.44335	9.41655	7.4227	7.54796	8.69054	8.62184	7.64253	7.45088	7.13417	7.0587	9.24621	9.1997	8.89137	8.88763	9.52658	9.52634	9.36913	9.23623	9.39094	9.33392	9.66656	9.71699	9.37899	9.38016	9.28446	9.44554	9.30551	9.33425	9.24536	9.28056	9.24384	9.24525	9.60198
b0106	2.95434	2.62591	3.10166	3.02066	2.94927	2.91634	3.30226	2.75509	3.02617	3.14548	3.05181	3.0448	2.61743	2.87171	3.11345	2.96132	3.16338	3.58949	2.49082	2.84394	3.15323	2.65806	2.99981	2.89495	3.42239	3.30071	3.57076	3.44898	3.0968	3.02291	2.96697	2.83314	3.91675	3.93094	3.27425	2.95822	3.17292	3.2158	2.93725	2.7284	3.1418	2.72715	2.64021	2.84468	2.62494	2.76934	3.21441	2.87898	3.38837
b0107	3.38768	3.3682	3.41355	3.66299	2.86172	3.01344	3.48385	3.33425	3.42606	3.27216	3.42245	3.26526	3.31001	3.34236	3.12961	3.42938	3.33664	3.26471	3.48317	3.21359	3.40116	3.48173	3.54653	3.4952	3.78005	3.56688	3.92314	3.81993	3.26422	3.31788	3.50572	3.18196	4.10575	4.28965	3.30034	2.95842	2.86746	3.56015	3.19553	3.10977	2.99125	3.05652	2.95179	2.98889	3.08368	3.14667	3.15511	3.18019	3.8998
b0109	7.4246	7.66772	6.90314	6.93363	7.17204	7.0442	6.85445	6.7682	7.12455	7.13166	7.25133	7.21804	7.52265	7.18722	7.08633	7.27941	7.3165	7.2526	7.101	7.20509	8.00663	7.98893	7.44603	7.47227	7.47104	7.55513	7.4091	7.3006	7.34294	7.142	7.50551	7.50782	7.36499	7.3403	7.27767	7.15978	7.45655	7.20072	7.08648	7.3131	7.25783	7.31335	7.02696	7.15187	7.04383	7.01908	7.07752	7.27533	7.39846
b0110	5.63273	5.52509	6.24517	6.44877	5.6919	5.64717	6.21713	6.48218	6.10422	5.91589	5.90625	5.8318	5.95736	5.91331	5.91079	5.99376	5.93638	6.01295	6.28549	6.39292	6.94187	6.83199	6.34687	6.34849	6.53059	6.39823	5.50542	5.59433	5.39655	5.6065	6.13001	5.68337	6.23209	6.45752	5.86603	5.95178	6.19628	6.28014	5.41926	5.62179	6.45585	5.98685	5.95209	5.84494	5.81577	5.76772	6.16839	6.24888	5.67468
b0111	5.32469	5.42543	5.68128	5.65777	5.27903	5.12005	5.61817	5.46581	5.3711	5.2211	5.32903	5.26313	5.03515	5.20091	5.16234	5.26655	5.49975	5.4671	6.14457	6.14538	6.51824	6.44526	6.29272	6.05385	6.08908	6.16374	5.81167	5.54991	5.53902	5.2033	5.65519	5.6203	5.94946	6.303	5.81871	5.94644	5.95946	5.81741	5.42208	5.56986	5.91627	5.80612	4.85426	5.10032	5.03586	5.15183	5.68588	5.51418	5.44003
b0112	9.84864	9.94082	6.91464	6.62368	9.51467	9.48933	7.55335	7.63521	9.245	9.16402	9.77957	9.70123	9.73264	9.85344	9.60909	9.63042	9.71915	9.65488	7.90434	7.96263	8.33934	8.29337	7.65803	7.6435	7.63334	7.60432	9.14363	9.20974	9.82056	9.8556	9.82557	9.85371	8.31317	8.24321	9.55959	9.4653	9.64284	9.68567	9.73533	9.72617	9.73504	9.61724	9.4623	9.52986	9.48662	9.45057	9.57358	9.55573	9.67653
b0113	8.17351	8.26718	8.57014	8.75072	7.87571	7.88365	8.76973	8.97455	7.99516	8.00174	7.99328	7.97029	7.8574	7.96332	7.90462	7.88264	8.00989	7.87581	7.79967	7.76283	7.44687	7.53464	7.48005	7.40465	7.36164	7.22083	8.03457	7.96218	8.03074	7.75003	8.48561	8.21436	7.69435	8.11134	7.80085	7.85893	8.04701	8.2007	8.1289	8.06909	7.49252	7.85007	8.11245	8.12935	8.2889	8.22913	8.12932	7.96801	7.94535
b0114	10.6513	10.7615	12.1099	11.993	10.5698	10.503	11.9571	12.048	10.8059	10.7745	10.9212	10.9484	10.8462	10.8448	10.752	10.7408	10.8591	10.8987	11.2089	11.1299	10.8911	10.8296	10.9849	10.9403	10.8021	10.8812	10.6082	10.5783	10.5652	10.5711	10.9518	11.0284	10.9252	10.9131	11.2838	11.3302	11.6069	11.6237	11.2758	11.3258	10.9625	11.1868	11.1768	11.2027	11.3535	11.3244	11.0303	11.0044	11.0726
b0115	10.1515	10.2918	11.691	11.5651	10.0416	9.95172	11.5005	11.5967	10.2445	10.277	10.4982	10.5664	10.3938	10.4715	10.3091	10.3177	10.5111	10.5786	11.0631	11.02	10.7042	10.6593	10.8465	10.7782	10.7241	10.8281	10.1427	10.2272	10.1255	10.1299	10.405	10.5562	10.6531	10.4163	11.0294	11.0932	11.2385	11.2192	10.8473	10.9249	10.6225	10.8035	10.6747	10.6602	10.8537	10.8686	10.6049	10.5973	10.6521
b0116	11.2169	11.468	11.2539	11.0988	10.9985	10.9492	11.1509	11.1317	10.87	10.856	10.8966	10.9312	10.7887	10.8974	10.9625	10.8317	11.0255	11.0384	11.1542	10.8708	11.4641	11.3556	10.7863	10.7618	10.8966	10.9483	10.4042	10.407	10.7116	10.7565	10.5595	10.6311	10.6769	10.8636	10.9512	11.0394	11.1403	11.0739	10.9658	11.0151	10.7007	11.078	11.3205	11.278	11.3942	11.3982	11.043	11.1593	10.5836
b0117	2.55758	2.35957	3.78644	3.56822	2.23801	2.19837	3.54805	3.43024	2.45228	2.60747	2.23848	2.23762	1.87466	2.40924	2.18921	2.49082	2.37351	2.06142	2.5754	2.22257	2.46709	2.2485	2.38665	2.25531	3.10754	2.85874	3.73994	3.00939	2.63465	2.76195	3.23406	2.90301	3.72731	3.80226	2.27872	2.21126	2.23804	2.47872	1.3366	1.61092	2.51734	2.52186	1.88534	1.61148	2.0755	1.81453	2.54544	2.167	2.46374
b0118	11.2892	11.451	9.99351	9.9597	11.0632	10.9687	9.74998	9.82314	9.86957	9.81489	11.0109	11.0333	10.9243	11.0314	11.0948	11.0297	11.1877	11.2361	9.27034	9.23369	9.97604	9.88889	9.46131	9.44996	9.09991	9.14758	10.3965	10.3925	10.7159	10.6807	10.4065	10.4479	10.9479	11.169	10.8938	10.9359	10.956	10.929	10.8725	10.9089	9.97277	10.3962	11.2587	11.2514	11.3611	11.3146	11.0397	11.0474	10.6919
b0119	6.71312	6.80162	7.31703	7.33051	6.64752	6.36382	7.40509	6.84718	6.6406	6.71817	6.79232	6.94798	6.80739	6.49993	6.85522	6.60566	6.91307	6.82402	8.10611	8.11804	8.16232	8.22234	7.6651	7.67482	8.43802	8.42913	6.64369	6.62441	6.37503	6.33224	6.64734	6.84645	6.50241	6.62862	6.03201	6.06037	6.16448	6.28143	6.01103	5.96938	6.70801	6.10576	6.40226	6.22555	6.41033	6.42317	6.26284	6.52945	6.1564
b0120	9.29325	9.32095	8.12308	7.87886	9.40364	9.50015	8.41172	8.63413	9.52403	9.48447	9.0692	9.15256	9.19548	9.22408	9.26267	9.32048	9.08211	9.14439	7.55126	7.35676	8.04159	7.99319	7.53694	7.56591	7.15753	6.99811	8.55914	8.45438	8.72489	8.71656	8.48535	8.24813	7.77859	7.53476	8.56513	8.54072	8.2517	8.35613	9.36866	9.32409	8.60526	9.12065	9.46219	9.58313	9.66029	9.56877	9.37432	9.42482	9.18688
b0121	9.08009	9.17847	8.44938	8.40024	9.15719	9.18238	8.58787	8.7337	9.16312	9.06742	8.84829	8.99231	8.98005	9.04761	9.12063	8.98829	8.87958	8.9462	7.90176	7.77944	8.11834	7.95446	8.17108	8.18249	8.00675	7.96924	8.56487	8.50007	8.52788	8.48254	8.30795	8.21509	8.59678	8.79314	8.46747	8.55264	8.15428	8.13457	9.0985	9.11303	8.25963	8.80921	9.46966	9.44674	9.5262	9.50464	9.30566	9.25195	9.1499
b0122	7.24302	6.92835	5.94516	6.23936	6.398	6.21539	6.04526	6.65812	6.53936	6.56412	6.41717	6.4794	6.63013	6.65907	6.52519	6.65762	6.4114	6.32282	5.85854	5.54487	6.41377	6.50793	5.57367	6.13952	6.00623	5.80223	7.05726	7.06419	7.05475	6.90268	6.90446	6.79921	6.15251	6.50135	6.00011	5.98791	6.09132	6.18001	5.67251	5.40098	6.24258	5.88703	5.70206	5.72872	5.51024	5.33624	5.51606	5.96735	6.03743
b0123	8.17512	8.31156	7.38973	7.16897	9.35647	9.27968	7.33273	7.12855	7.33078	7.44864	7.78149	7.77569	7.50709	7.34006	7.71168	7.74812	7.80148	7.85852	9.25692	9.2973	8.6065	8.48891	9.18897	9.2219	8.38661	8.44407	7.50905	7.49206	9.31458	9.21213	7.35227	7.35596	7.06906	7.18702	7.48607	7.60923	7.36985	7.45104	8.21725	8.28179	8.61407	8.25659	8.04262	8.13071	8.15066	8.1941	8.17516	8.13699	7.43081
b0124	7.80877	8.13953	9.63945	9.7131	7.81813	7.62177	9.54937	9.62441	8.12449	8.05289	8.92613	8.93766	8.77687	8.8422	8.81723	8.79667	8.93407	8.96792	9.67901	9.55301	9.25233	9.15567	8.84151	8.85796	9.22457	9.28572	8.78401	8.80325	8.35567	8.36674	8.39962	8.45128	9.11626	9.08929	8.2199	8.25697	8.73974	8.62855	7.45858	7.43669	8.75499	8.63861	7.70954	7.7152	7.36069	7.27018	7.896	7.91704	8.94004
b0125	8.17306	8.22549	7.55444	7.2864	8.20306	8.12491	7.58164	7.20923	7.78356	7.64722	8.2428	8.25449	8.35182	7.97689	8.00295	8.11783	8.24163	8.18104	7.17181	7.10971	7.7572	7.62821	7.40985	7.33404	7.39989	7.50511	7.62093	7.79757	7.49703	7.71405	7.38001	7.36643	8.29343	8.41753	8.17223	8.04202	8.00764	7.76874	8.39935	8.35942	7.56049	7.65575	7.91005	7.86549	7.91872	7.83979	7.84678	7.84356	7.83625
b0126	10.7898	10.9296	11.6132	11.7462	10.4095	10.5791	11.4066	11.8491	10.9414	10.8238	11.0003	11.0075	11.0504	11.3834	11.0146	10.9583	10.9585	10.9445	10.3049	10.3789	10.4691	10.5441	10.918	10.79	10.5497	10.5974	10.8817	10.7761	10.6272	10.6288	10.505	10.4301	10.6674	10.4485	10.141	10.0322	10.1774	10.2395	10.2899	10.2187	10.8779	10.9657	11.1239	11.2264	10.9127	10.8532	11.1621	11.0057	10.7318
b0127	6.91796	6.8006	7.0501	6.83291	6.49459	6.57611	6.99814	6.67492	6.82134	6.78242	6.83754	6.89916	6.91835	6.63801	6.81877	6.8355	6.85472	6.92751	7.32081	7.2777	7.34462	7.20901	6.5689	6.50775	6.89233	6.97351	7.1457	7.09549	6.95938	6.95687	7.02421	7.10425	6.91036	6.65019	6.6987	6.71024	6.97548	6.90521	6.35421	6.33723	6.88703	6.8878	6.4689	6.61261	6.59331	6.49476	6.53435	6.67499	6.82143
b0128	5.89023	5.90577	5.83253	5.59291	5.66975	5.51461	5.89278	5.23243	5.88061	6.08335	5.68279	5.63848	5.4147	5.30976	5.63651	5.75315	5.86634	5.83292	6.15235	6.06206	6.12383	6.05622	5.34062	5.29353	5.58236	5.64795	6.19938	5.97471	5.99922	6.05118	6.17498	5.77578	6.04717	5.98831	5.86302	6.0438	5.89143	5.82273	5.65782	5.89943	6.09923	5.54192	5.13176	5.09444	5.16713	5.30913	5.26518	5.37209	5.60377
b0129	3.34972	3.10218	3.54519	3.76155	3.4822	3.22117	3.72722	3.82365	3.37654	3.33046	3.35374	4.16852	3.9932	3.5891	3.99485	4.18097	3.66685	3.76123	3.60111	3.5337	3.39291	3.86969	2.09999	2.73493	3.24697	3.24979	3.86658	3.5775	3.65265	3.35374	3.22629	3.59993	4.48884	3.84521	3.65626	3.65866	4.14095	3.61965	3.25348	3.11507	3.94276	2.48383	2.97877	3.38528	2.35231	3.53173	2.25094	3.458	2.8715
b0130	4.06565	4.46045	4.88549	4.90054	4.17386	4.10665	5.04414	4.75418	4.50577	4.74213	4.35665	4.40325	4.30421	4.19175	4.31043	4.52504	4.44355	4.48014	4.52836	4.57261	4.51806	4.46512	4.34739	4.58217	4.52768	4.58033	5.03164	4.73572	4.80827	4.57485	5.18379	4.87803	4.99148	4.6172	4.15546	3.78809	4.37808	4.41091	4.02907	3.58587	4.6961	4.23794	3.5129	3.75897	3.74711	3.67832	3.49317	4.22452	4.55442
b0131	9.23087	8.9553	9.14345	9.09901	9.62534	9.61898	9.03121	9.02273	9.49139	9.53261	9.4444	9.31972	9.54667	9.41853	9.30077	9.34932	9.47528	9.29684	7.68667	7.76104	8.67614	8.79337	8.0783	8.09438	7.84142	7.89605	8.40816	8.35021	8.58585	8.1923	8.33709	8.13248	9.28911	9.6449	8.77476	8.80226	8.88867	8.90842	9.48357	9.54287	9.06203	9.20919	9.34827	9.33124	9.29192	9.35391	9.28739	9.38432	8.87308
b0132	3.10565	2.77177	2.88699	2.42958	2.9633	2.76875	2.49979	2.44427	3.22162	2.98367	2.6728	2.89518	3.05264	2.98291	3.11204	2.92893	3.53613	2.8732	2.83885	2.87761	3.61479	3.08589	2.76253	2.82483	3.17975	2.92406	3.5693	3.14808	3.29347	3.02151	3.33369	2.93514	4.01114	3.631	2.9428	2.7411	2.82837	2.28237	2.75255	3.00472	2.54797	2.12735	2.53798	2.68333	3.1749	3.08095	2.70379	3.33869	3.03707
b0133	8.7063	8.62669	8.97099	8.9561	8.81049	8.85681	8.83631	8.68844	9.07666	9.01139	9.13628	9.13452	9.15701	9.0837	9.07909	9.14309	9.18394	9.21579	8.98225	9.14588	9.45402	9.53344	9.48731	9.44303	9.48759	9.39743	8.64173	8.70303	8.53233	8.48045	8.76673	8.7626	9.40967	9.41895	9.32114	9.26883	9.34411	9.44077	9.22173	9.30367	9.14445	9.19617	9.01157	8.9804	8.97663	8.97047	9.08381	9.04889	8.99849
b0134	8.60223	8.69304	8.59908	8.49802	8.60488	8.41783	8.58703	8.49148	8.75111	8.72298	8.81661	8.72858	8.73203	8.5375	8.65721	8.78959	8.88103	8.77699	8.22333	8.39876	8.49022	8.45619	8.52163	8.45123	8.59481	8.5022	8.62829	8.63508	8.51981	8.51021	8.54434	8.65052	9.44654	9.86609	9.00789	8.92998	8.75827	8.82162	8.94311	9.05503	8.59091	8.85394	8.6512	8.71522	8.74491	8.75229	8.57988	8.61555	8.68571
b0135	2.59506	2.03239	1.73634	2.02523	2.31891	2.13473	1.96698	2.32783	2.3821	2.4649	2.22245	1.68872	1.99728	2.10565	2.03449	1.55048	1.37557	1.15118	1.02533	1.02051	1.38115	1.49587	0.954083	1.00596	1.27784	0.325215	2.92677	2.7014	2.29195	2.74629	3.45041	2.37459	2.62229	1.05403	2.13711	2.05123	1.68909	2.20869	1.71465	2.02624	1.79664	2.09591	1.78806	1.3845	1.17289	1.62865	1.22665	1.6491	2.24902
b0137	1.61355	2.30634	2.70395	2.57673	2.07403	2.56257	2.89509	2.88519	2.5384	3.02228	3.0859	2.25869	2.13625	1.70035	2.33593	1.72198	2.86093	2.28685	3.00911	2.7978	3.0505	2.49782	2.94523	2.46765	3.2277	3.28999	2.77528	1.93021	1.92974	2.65581	2.51952	3.11286	3.33375	2.15547	3.04353	2.94783	3.22208	3.07043	2.99876	1.92236	2.97439	3.13836	2.49929	2.10119	1.64885	2.39892	1.90222	3.04854	2.7551
b0139	1.86639	1.68346	1.26624	1.19022	1.59398	1.88631	1.48182	1.08335	2.00542	1.89204	1.60934	1.5583	1.75683	1.85886	1.96195	2.07774	1.66242	1.61881	1.31152	1.44238	1.38756	1.20335	0.640638	1.44985	1.18558	1.06055	2.5176	2.27196	1.62205	1.89694	2.43895	2.49183	2.82964	1.50283	1.93363	1.84456	1.46931	2.02595	1.66797	1.20378	1.37961	1.42906	1.17261	1.17479	1.19972	0.677108	0.821565	1.65618	1.8467
b0142	6.78381	6.56413	4.66463	4.68577	6.37989	6.51329	5.25513	4.99123	6.50908	6.64239	6.07675	6.11839	6.67448	6.07718	6.14841	6.36885	6.07489	6.20446	4.48248	4.58389	4.90492	4.61258	4.46884	4.91227	4.73934	3.99931	5.58804	5.57617	6.01851	6.15941	6.13191	5.92207	4.66096	5.31636	5.34409	5.37619	5.29395	5.44438	5.43176	5.34397	5.7508	5.95906	5.51497	5.48515	5.64544	5.97791	5.49905	5.69464	5.72165
b0143	9.07495	9.3502	8.62017	8.56634	8.93492	8.95857	8.70667	8.89344	8.95482	8.90626	9.29473	9.2888	9.21849	9.24168	9.2135	9.29519	9.20771	9.21003	8.34888	8.37617	8.53087	8.5867	8.68957	8.71778	8.47065	8.54747	8.60467	8.62184	8.69379	8.65396	8.76673	8.62235	8.50283	8.84208	8.83005	8.8271	8.76413	8.79935	9.23064	9.15108	8.95411	9.22749	9.23097	9.30185	9.37576	9.34771	9.29948	9.32661	9.55854
b0144	5.78752	5.48803	5.22523	5.42237	5.09238	5.1443	5.25153	5.28184	5.02786	4.76737	5.20235	5.36731	5.30935	5.40648	5.23187	5.20452	5.05705	5.08711	3.97799	4.3229	4.93279	4.56693	4.13713	4.31191	4.60413	4.45598	5.368	5.37337	5.84973	5.56898	5.38184	5.33796	5.37144	5.44391	5.27479	4.86175	5.27243	5.40643	5.11036	4.84972	5.12943	5.06417	4.86297	4.96039	4.61295	4.86968	4.94147	5.13978	5.28978
b0145	9.56782	9.35104	9.92045	9.85834	9.63333	9.76019	9.92923	9.7529	10.0222	9.96357	9.78358	9.8014	9.74798	9.99976	9.92831	9.7414	9.78905	9.84456	10.6171	10.3064	10.5714	10.6354	10.2697	10.2207	10.5437	10.5154	9.49813	9.70972	9.65445	9.67413	9.58178	9.76713	9.49373	9.2832	9.80533	9.68648	9.67926	9.59459	9.66385	9.62991	9.93049	9.73067	9.79492	9.78901	9.66696	9.70259	9.74076	9.83755	9.88748
b0146	6.03668	6.21503	7.09597	7.0172	5.9429	5.76456	7.04149	7.24268	6.15133	6.14259	6.71028	6.92392	6.98365	6.94413	7.23954	6.75884	6.94189	6.96465	8.27969	7.2608	7.27104	7.001	6.87118	7.07174	7.65467	7.31781	7.20871	7.22923	6.23819	6.56379	6.7312	6.57028	7.52139	6.84166	6.62715	6.55672	6.47428	6.43531	6.12536	5.90156	7.04082	6.79763	6.56804	6.57969	5.96193	6.26805	6.46101	6.64713	6.73895
b0147	5.45602	5.63308	5.55632	5.6238	5.14478	5.13978	5.29079	5.59621	5.46052	5.46117	5.21918	5.52105	5.42121	5.54963	5.3315	5.37395	5.38842	5.35197	4.42719	4.54704	5.16633	5.06733	4.61392	4.74691	4.80642	4.22347	6.0025	5.78113	5.56946	5.43783	5.46632	5.52946	5.43562	5.6672	5.46121	5.50176	5.15246	4.61201	5.3848	5.32199	5.17041	5.24391	5.85246	5.49283	5.35635	5.54968	5.79064	5.50024	4.81362
b0148	5.40186	5.55809	5.96522	5.90834	5.30754	5.31396	5.81141	5.67609	5.2942	5.286	5.81932	5.81737	5.75261	5.66777	5.7019	5.6983	5.85804	5.83941	5.68229	5.74768	5.97375	5.89473	5.8761	5.88044	5.9102	5.78916	5.85622	5.97732	5.45662	5.2901	5.45028	5.40825	6.47114	6.65593	5.89462	5.65418	5.79842	5.64584	5.82482	5.73958	5.71839	5.69517	5.63051	5.5867	5.65182	5.70963	5.65805	5.67943	5.95598
b0149	6.49975	6.74372	7.073	7.18806	6.25715	6.18159	7.07832	7.08618	6.43039	6.34584	6.88535	6.84531	6.85726	6.82908	6.70583	6.78583	6.73641	6.68864	7.13595	7.17755	7.4333	7.39518	7.47503	7.33206	7.47177	7.58414	6.87607	6.96869	6.54825	6.5161	6.60214	6.59481	7.36096	7.56763	6.90694	6.78448	6.93617	6.9949	7.03548	6.89341	6.84733	6.92796	6.83321	6.81175	6.6464	6.68212	6.91482	6.85392	7.18703
b0150	9.01883	9.01876	9.42479	9.28212	7.94055	7.45555	9.07687	8.71942	8.96024	8.91887	8.52851	8.51594	7.99948	7.80781	5.88979	6.05403	8.44564	8.41411	9.02105	9.10733	9.29475	9.25792	9.19166	9.16561	9.27619	9.24418	9.19497	9.20003	9.55457	9.55034	8.0107	8.0829	9.29389	9.07985	9.02967	8.96361	9.21395	9.27339	9.0069	9.01208	9.41471	9.47031	9.17929	9.18884	8.42831	8.46353	9.17705	9.3373	9.10464
b0151	6.29404	6.40843	7.13757	7.25828	5.65377	5.25034	6.78048	6.51528	6.45812	6.6121	6.2322	6.00606	5.85204	5.43432	4.338	4.38953	6.4311	6.26293	6.31236	6.37875	6.62067	6.63867	6.41571	6.36949	6.39089	6.49936	6.43312	6.39115	6.71268	6.60985	5.22795	5.09445	6.88289	7.1883	6.83947	6.7627	6.92875	7.13237	6.63778	6.7697	7.09838	7.24987	6.63203	6.51133	5.84464	5.97024	6.54458	6.86635	6.88374
b0152	6.18675	6.43289	6.80384	6.70997	5.29712	4.91984	6.52625	6.26815	6.41039	6.20051	5.78498	5.86691	5.34875	4.95248	3.90188	4.18651	5.72357	5.61736	4.93108	5.07255	5.28259	5.46005	5.37136	5.51008	5.00874	5.36004	6.21215	6.46006	6.77284	6.62081	5.40661	5.12907	6.17883	6.52108	6.17557	6.2575	6.24285	6.48231	6.13477	5.82125	6.58236	6.73942	6.52916	6.46152	5.96195	5.69762	6.49276	6.58549	6.47025
b0153	4.98039	5.30871	5.62201	5.68304	4.2409	4.0328	5.33084	5.17987	5.09691	5.24389	5.01675	5.13454	3.9777	4.46224	3.40599	3.49168	5.1119	4.97449	4.24884	4.40218	4.26876	4.34632	4.81225	4.60385	4.69672	4.64506	5.1567	5.29016	5.4822	5.51636	4.20007	4.16481	5.40419	5.60767	5.51417	5.43183	5.60688	5.57106	5.36372	5.45614	5.68583	6.06632	5.40981	5.48081	4.99881	4.95164	5.80173	5.77754	5.57547
b0154	8.24494	8.25355	8.10818	8.03199	7.99558	7.82094	8.21695	7.92269	8.00496	7.98369	8.52222	8.40074	8.39279	8.32175	8.25646	8.45861	8.50431	8.51019	8.25797	8.48388	8.63167	8.62983	8.58857	8.45016	8.52119	8.61854	8.74404	8.85925	9.56479	9.60681	9.59075	9.57638	8.55979	8.66099	9.20882	9.20379	9.44514	9.53579	8.47881	8.4747	8.64554	8.59	8.17828	8.16049	8.15771	8.13275	8.20207	8.20177	8.58371
b0155	5.13139	5.45143	6.29334	6.18361	5.27873	5.04512	6.2278	5.97708	5.76107	5.8055	5.82941	5.64022	5.60041	5.44295	5.70499	5.81237	5.78927	5.87502	6.9296	7.1963	6.88072	6.74521	6.78727	6.89797	7.15516	7.14091	5.94526	6.10329	6.42793	6.38587	6.67195	6.6196	5.62497	5.29719	6.02519	6.00336	6.39838	6.56984	5.48385	5.4447	6.40553	6.29949	4.9367	4.80348	4.79625	4.76838	5.2174	5.32533	5.82702
b0156	8.20722	7.79791	6.94061	7.0001	7.68605	7.62571	7.13849	6.89082	7.14742	7.24268	7.71979	7.62951	7.64384	7.39143	7.44037	7.46535	7.76934	7.66714	6.96936	6.55114	7.07888	6.90105	6.14374	6.31784	6.6055	6.33527	8.05998	8.18558	8.20517	8.35391	7.72916	7.94111	8.18165	8.21923	7.3256	7.62347	7.42966	7.52511	7.08695	7.61169	6.86914	6.73649	7.41428	7.19865	7.01286	7.33504	7.25531	7.50939	7.58512
b0157	4.20994	4.33364	3.63743	3.34171	4.2102	4.22212	3.59261	3.16617	4.16694	4.30069	4.15444	4.12283	4.37783	3.94097	3.95418	4.21276	3.87077	4.45904	2.97225	2.96397	3.49301	3.41018	3.29771	3.23293	3.39782	3.46377	3.57516	3.95984	3.87231	3.77627	3.8213	4.17366	4.6229	4.55914	4.32602	4.30134	4.22141	4.27554	5.03099	4.6272	4.46185	4.50197	4.28006	4.5286	4.5486	4.59965	4.21331	4.34405	4.89101
b0158	5.18868	5.24929	4.32019	4.12255	4.90558	4.76654	4.27566	4.28362	4.76801	4.93345	4.8558	4.94474	4.96952	4.73018	5.0931	4.4839	4.95265	4.67474	3.17065	2.93106	3.29601	3.69617	2.41894	2.916	2.97891	2.93471	4.83639	4.94422	4.74816	5.00148	4.70489	4.61491	4.62331	4.82473	4.69511	4.7824	5.07359	4.82692	4.6161	3.93128	4.46199	5.11922	4.85344	4.6041	4.78193	4.60236	5.07641	5.13473	4.85086
b0159	9.2047	9.21022	8.56054	8.55926	8.79472	8.79224	8.49724	8.45763	8.91986	8.82379	8.61911	8.55747	8.5866	8.50837	8.34375	8.57433	8.58044	8.5716	8.34039	8.49414	8.77214	8.87954	8.53636	8.51177	8.49948	8.60487	9.30009	9.21371	9.15363	9.0382	9.08755	9.08293	8.25712	8.64199	8.39035	8.35145	8.40893	8.42009	8.61395	8.60945	8.49588	8.57177	8.58762	8.67061	8.58638	8.5145	8.69714	8.6349	8.50271
b0160	5.77926	5.8601	5.46537	5.18195	5.38061	5.47167	5.448	5.22051	5.60114	5.61713	5.90042	5.89951	5.90447	5.70366	5.90331	5.95781	6.01766	6.08041	7.18104	7.23062	7.44229	7.2404	6.37618	6.20477	6.28906	6.49125	5.86605	5.76938	6.08737	6.16804	6.29572	6.40306	6.01314	5.30043	6.19729	6.23061	6.26049	6.24632	5.8222	5.68529	6.28072	6.14882	5.38941	5.45665	5.28151	5.19082	5.49826	5.74182	5.50558
b0161	7.86108	8.06475	8.10921	7.9027	7.59217	7.63279	8.54675	8.61176	8.40241	8.38529	8.85456	8.82966	9.1057	9.14993	8.87648	8.93169	8.80855	8.7816	8.1597	8.25463	8.2704	8.18586	7.45641	7.38117	7.51665	7.56384	8.65596	8.66833	9.06243	9.13805	9.46409	9.49832	8.19761	8.42325	9.14009	9.10035	9.18956	9.25103	8.31972	8.38703	8.69906	8.83268	8.48587	8.42646	8.09093	8.08596	8.83135	8.81097	8.57276
b0162	3.65515	3.27507	3.73801	3.59544	3.10959	2.75387	3.4057	3.38396	3.2656	3.19433	3.77782	3.86927	2.81711	3.63762	3.70709	3.90032	3.87276	3.72159	3.81852	3.56338	3.54634	3.70154	3.39604	3.63629	3.91647	3.98902	3.67537	3.43496	2.9759	3.16353	3.49459	2.97002	4.77857	4.72783	3.70218	3.53005	3.93357	3.6084	3.80964	3.48928	3.27758	3.48793	3.70042	3.7075	3.60714	4.11609	3.73677	3.74892	3.63754
b0163	8.09023	7.94668	8.48355	8.39704	8.19141	8.20018	8.45948	8.19279	8.67973	8.72413	8.39404	8.34143	8.67986	8.2865	8.3007	8.64274	8.65966	8.55137	8.89604	8.84421	9.14248	9.30977	8.46348	8.75967	9.21034	8.95287	8.21522	8.28437	8.39153	8.49359	9.20012	9.1093	8.37159	7.575	8.57788	8.47733	8.86257	8.83812	7.90972	7.9898	9.17543	8.70704	7.30215	7.3103	7.16332	7.29888	7.49216	7.69589	8.43415
b0164	3.81327	4.02699	2.40602	1.89862	3.90656	4.0062	2.17274	2.43917	3.33061	3.72242	3.51112	3.4057	3.66102	3.23087	3.3302	3.36542	3.42185	3.36453	1.85951	1.49984	1.89383	1.91571	1.94703	1.50748	1.66466	1.7273	3.63246	3.97027	3.93716	3.68494	3.4035	3.42393	3.05562	3.20132	3.18649	3.51747	3.68488	3.26065	3.43964	3.44413	2.73408	2.85521	2.98934	3.5766	3.67648	3.05841	3.43294	3.47572	3.25958
b0166	10.5675	10.5846	9.94487	9.70123	10.4316	10.4154	9.79533	9.70607	10.3849	10.3302	10.558	10.5	10.5314	10.495	10.4172	10.5537	10.5692	10.568	9.55861	9.5839	10.1534	10.1217	9.60902	9.64312	9.41974	9.45785	10.6072	10.6244	10.614	10.7181	10.5893	10.6975	10.3723	10.3923	11.0079	10.9313	10.8723	10.8757	10.7876	10.7972	10.4766	10.6586	10.5739	10.6683	10.6926	10.7456	10.6407	10.6276	10.4988
b0167	6.78694	7.02629	7.55167	7.55053	6.47421	6.48961	7.35731	7.11804	6.96246	6.91573	6.90724	6.87471	6.77947	6.66377	6.72641	6.7556	6.91171	6.8611	8.34404	8.36516	8.02952	8.04296	7.51327	7.49171	7.48027	7.5229	8.39772	8.33319	8.34629	8.25579	8.33778	8.23827	7.64678	7.76375	6.78169	6.68478	6.87312	6.91014	6.43245	6.5923	7.13421	7.0865	6.77255	6.83714	6.69611	6.50991	6.7585	6.80822	8.17877
b0168	9.38339	9.34918	9.22881	9.15889	8.90553	8.76086	9.17993	9.1803	9.25129	9.24236	9.02024	8.97635	9.15148	9.0923	8.78261	8.86203	8.95733	9.00773	10.4173	10.4041	10.8038	10.7865	9.41555	9.42035	9.48146	9.55336	8.9407	8.99063	8.97881	9.09492	8.45599	8.38919	9.05772	9.04296	9.04545	8.97855	8.97909	8.90135	9.41448	9.32768	9.26616	9.52619	9.20023	9.19169	9.13758	9.13338	9.38967	9.40529	8.87548
b0169	12.483	12.6655	11.6357	11.5244	12.1804	12.1026	11.8394	11.8674	11.8947	11.8534	12.2069	12.1954	12.185	12.2729	12.2336	12.2006	12.1306	12.1863	11.7352	11.7093	12.0631	11.9985	11.9705	11.9032	11.6177	11.6573	11.9675	12.0692	11.9237	12.0074	11.5924	11.691	11.5538	10.9819	11.7183	11.6838	11.5816	11.5729	12.3918	12.371	11.7741	12.1379	12.4366	12.4843	12.513	12.5001	12.4334	12.3994	12.1643
b0170	11.1181	11.1659	10.6803	10.5716	11.1171	11.0685	10.6558	10.7099	10.7963	10.7901	11.151	11.1196	11.0737	11.1805	11.0935	11.1554	11.1241	11.1575	10.7698	10.784	11.0305	11.0616	11.0283	10.9239	10.5754	10.6866	10.5129	10.4699	10.6727	10.6986	10.3811	10.4038	10.2831	9.92044	10.9694	10.9168	10.7543	10.7394	11.4718	11.3744	10.9854	11.2813	11.3116	11.3805	11.2837	11.3533	11.2849	11.2642	10.9406
b0171	8.72834	8.80028	8.15834	8.12193	8.6229	8.48757	7.91821	8.31619	8.39768	8.37562	8.83034	8.88826	8.66103	9.04962	8.95305	8.86349	8.93409	8.98467	7.55388	7.44868	7.78117	7.74629	7.77369	7.78874	7.45917	7.40623	7.95455	7.921	7.9227	7.98319	8.13476	8.14951	7.93946	8.1295	7.92162	7.83273	8.2324	8.20376	8.61545	8.77619	8.14533	8.62669	9.13612	9.21117	9.15899	9.18745	9.0842	9.01914	8.59043
b0172	10.2945	10.4124	10.1573	10.1069	10.4377	10.4609	10.1423	10.2151	10.2852	10.2747	10.5226	10.5188	10.5505	10.5858	10.5066	10.4647	10.4656	10.4991	10.0595	10.0954	10.4274	10.4283	10.3903	10.3393	10.4503	10.5309	10.0205	9.90916	9.93575	9.91862	10.2246	10.1015	10.0159	10.1364	9.99684	9.96818	10.3097	10.0976	10.3	10.3035	10.3622	10.392	10.5671	10.5364	10.5682	10.545	10.4971	10.6249	10.5501
b0173	5.34567	5.49149	6.46804	6.60986	5.18142	5.0004	6.30465	6.22177	5.14454	5.33773	5.48261	5.59049	5.40253	5.43762	5.50341	5.28929	5.48558	5.61539	5.87954	5.73255	6.05567	5.87341	6.12691	5.9334	6.29657	6.17888	5.68884	5.77214	5.73341	5.5609	5.40807	5.54247	6.36386	6.57555	5.98653	5.94968	5.98113	6.11531	5.3768	5.74593	5.60707	5.70401	5.52879	5.43591	5.0646	5.25731	5.45956	5.71689	5.60269
b0174	7.50203	7.7615	7.02734	7.06686	7.59946	7.71418	7.04672	7.20427	7.62012	7.62866	7.91666	8.04665	8.03637	8.177	8.00034	7.88509	7.90947	7.93441	7.31449	7.11226	7.45488	7.62739	7.44211	7.47016	7.38735	7.32218	7.42633	7.37282	7.07414	7.17964	7.21348	7.12105	7.4051	6.79375	7.53107	7.33345	7.64269	7.50416	7.82416	7.93776	7.54105	7.91788	7.83105	7.83163	7.83722	7.82728	7.94145	7.89634	7.97041
b0175	7.25853	7.36115	6.50218	6.71902	7.0123	6.88874	6.69173	6.67585	6.84698	7.00186	7.04498	7.10251	7.10131	7.13621	7.16864	7.10526	7.14928	7.13173	6.89578	6.90436	7.10513	7.13206	6.91991	6.92498	7.03153	7.1634	7.17943	7.2539	7.08061	7.04035	7.07985	6.92141	7.06031	6.841	6.8577	6.67971	6.93021	7.00929	7.25307	7.12942	7.02328	7.12592	6.87182	6.68198	6.82001	6.66208	6.87612	6.88077	7.00376
b0176	8.24203	8.49803	7.9154	7.85615	8.07468	7.98506	8.06732	8.19979	8.21793	8.20784	8.45079	8.50399	8.4747	8.53474	8.40345	8.52832	8.52276	8.55728	7.90854	7.7989	7.96214	7.87874	7.98392	7.99709	8.04661	8.03454	8.45193	8.51256	8.34311	8.37651	8.48682	8.46876	8.20522	8.10119	8.49524	8.27457	8.45141	8.42083	8.56452	8.42658	8.56383	8.61341	8.14297	8.1806	8.12936	8.1083	8.35096	8.466	8.38932
b0177	9.39358	9.49699	8.85779	8.77574	8.92963	8.88981	9.05246	9.06881	9.11469	9.11774	9.37358	9.36801	9.38858	9.34498	9.34202	9.34679	9.35728	9.37158	8.90467	8.93101	9.0022	8.92646	9.13713	9.05368	8.98919	9.02092	9.27286	9.31189	9.49853	9.54582	9.48569	9.52298	8.91692	8.96278	9.44562	9.44953	9.60583	9.57435	9.5379	9.51404	9.56567	9.62499	9.34802	9.30835	9.27348	9.25781	9.47611	9.52833	9.41415
b0178	9.78625	9.4358	10.2031	10.2672	9.83655	9.79549	10.376	10.4869	9.93942	9.94307	10.3242	10.2655	10.4137	10.6527	10.256	10.1415	10.27	10.2137	9.69875	9.71647	9.9012	10.1665	10.3053	10.3004	10.144	10.0163	9.30024	9.41094	9.49327	9.47766	9.37402	9.33184	10.1813	9.9101	9.8517	9.89204	10.1191	10.1953	9.99959	9.97836	10.116	10.0106	10.0768	10.1316	9.91312	9.9439	10.0502	10.1321	9.97436
b0179	9.94903	10.0306	10.2002	10.2244	9.88526	9.84224	10.2906	10.3179	9.98989	9.93725	10.1399	10.1098	9.93213	10.1276	10.0282	10.0048	10.0715	10.026	8.97724	9.03421	9.12677	9.14288	9.28743	9.26513	9.21236	9.17874	9.90005	9.9209	9.93257	9.85172	9.78521	9.73956	9.95909	10.4422	9.89885	9.84331	10.0921	10.1081	10.1242	10.1473	10.0876	10.2349	9.98602	10.023	9.98717	10.0248	10.1165	10.1162	9.9551
b0180	8.77064	8.64531	9.08165	9.21836	9.08108	9.07916	8.98744	9.2261	9.15364	9.11935	9.32076	9.22804	9.33552	9.48562	9.30502	9.272	9.30699	9.28584	8.60774	8.71945	8.7855	8.94745	8.90625	8.90289	9.15054	9.05905	8.09472	8.04905	8.22975	8.16684	8.08413	7.82629	8.86469	8.00887	8.97442	8.91843	8.84149	9.10419	9.33546	9.30801	9.19593	9.23963	9.17086	9.15478	9.18345	9.11653	9.07664	9.07535	8.46306
b0181	9.08934	8.99719	8.9256	9.20113	8.79595	8.76882	8.89638	9.19466	8.67337	8.7489	8.98893	8.94189	8.94587	8.91084	8.84687	8.94635	8.99678	8.94262	8.39493	8.63241	8.72277	8.75954	8.61468	8.63747	8.8064	8.89742	8.48632	8.44753	8.55574	8.55795	8.31744	8.33976	9.00577	9.66132	9.14472	9.09087	9.10117	9.19483	9.45881	9.41646	9.0995	9.21398	9.2324	9.18447	9.24762	9.20173	9.22506	9.02551	8.98612
b0182	7.8785	8.00675	7.55757	7.8149	7.60326	7.54962	7.63308	7.80747	7.61717	7.53669	7.7909	7.85953	7.83479	7.85515	7.79994	7.80125	7.76767	7.74627	7.12927	7.22876	7.44482	7.65135	7.23443	7.30169	7.38297	7.32638	7.54027	7.64616	7.72858	7.79254	7.53564	7.51542	7.65791	7.49893	7.85327	7.75695	7.97989	7.9962	7.90011	7.77225	7.80454	7.9294	7.8409	7.85801	7.7205	7.72285	7.80817	7.7685	7.59583
b0183	6.81184	6.8222	6.6729	6.68844	6.91682	6.69431	6.58149	6.80938	6.8303	6.69837	6.82962	6.85184	7.08156	7.13575	6.87159	6.88273	6.75945	6.85515	5.80088	5.72525	6.23489	6.47183	5.98179	5.70082	5.81746	5.711	6.13716	6.23244	6.5499	6.43281	6.164	6.25506	6.26612	6.48085	6.60766	6.5327	6.40596	6.67228	6.36172	6.69593	6.42036	6.46188	7.03047	6.96801	7.09503	6.92094	7.08814	6.87842	6.63604
b0184	7.03162	7.13937	6.65178	6.54734	6.84148	6.72267	6.60634	6.67356	6.66418	6.63424	7.09991	7.02536	7.10892	7.06115	6.96599	6.9899	6.99366	6.9993	6.21836	6.22439	6.56386	6.53495	6.2711	6.24112	6.32154	6.35109	6.67895	6.78314	6.77501	6.76758	6.78582	6.67455	6.88225	6.73336	6.99245	6.89327	7.15706	7.17964	7.0195	6.94568	6.83402	7.09071	6.87746	6.87571	6.80786	6.76785	6.76811	6.95529	6.99829
b0185	9.44867	9.531	8.3231	8.21911	9.21303	9.12943	8.42314	8.22333	8.85657	8.83975	9.07347	8.96837	9.31085	8.95399	8.91462	9.04805	9.02459	9.06359	7.99222	8.02136	8.53063	8.58075	8.01131	8.04046	8.20189	8.11042	9.00957	9.0678	9.24578	9.23901	9.10973	9.08433	8.96604	9.07324	9.05743	9.02848	9.0212	9.01035	9.27928	9.2442	8.80787	8.95146	8.86044	8.80755	8.7653	8.83426	8.75588	8.71216	9.22678
b0186	5.92967	5.97041	7.05702	7.09328	5.52075	5.39396	7.10701	6.93878	5.70577	5.71003	6.11703	6.07485	5.92223	5.9625	6.06483	6.00364	6.09208	6.14856	7.69069	7.6017	7.47107	7.36062	7.22638	7.26433	7.78798	7.74949	6.44471	6.38445	6.51516	6.45125	6.96945	6.94545	6.39126	6.15194	6.24283	6.25135	6.85249	6.74106	5.51342	5.48756	6.84824	6.48781	5.3807	5.42435	4.76207	4.97764	5.63971	5.73318	6.43768
b0187	5.63722	5.71317	5.59948	5.27554	5.35311	5.2037	5.91185	5.50055	5.31844	5.61258	5.34691	5.18034	6.09773	5.12633	5.21495	5.43684	5.55168	5.68193	5.69759	6.00154	5.87475	5.87601	5.60177	5.29907	5.94095	5.77416	5.55694	5.83302	5.67707	5.67057	6.17774	6.10375	6.23737	6.30415	5.55234	5.86086	5.62081	5.83707	5.69106	5.36003	5.91665	5.62843	4.31444	4.1472	3.89976	3.76627	4.58207	4.00504	5.94744
b0188	6.14928	6.30608	6.70718	6.56193	6.12129	6.0049	6.65192	6.37732	6.13221	6.06161	6.54698	6.5231	6.53382	6.4772	6.46267	6.50068	6.5816	6.66413	6.00469	6.22401	6.53405	6.48699	6.33224	6.26636	6.15295	6.32386	6.55488	6.54069	6.3443	6.14593	6.2568	6.22824	7.18511	7.34147	6.85469	6.73876	6.95499	6.7358	6.71098	6.65354	6.51068	6.69439	6.58669	6.43202	6.45881	6.57282	6.51181	6.65284	6.677
b0189	6.21468	5.46081	5.87442	6.18758	5.82352	5.76528	6.27307	6.35052	6.23695	6.35244	5.94564	5.89827	6.43226	5.88061	5.93074	6.00167	5.98616	5.65201	6.04874	6.39302	6.50497	7.0013	5.6383	6.2703	6.55712	5.84143	6.13562	5.95651	5.95588	5.85776	6.34298	6.09231	6.55506	6.48588	5.81031	5.7259	6.15052	5.69183	5.55641	5.95888	5.94896	5.43634	4.90021	4.38271	4.54119	4.41065	4.2613	5.14949	5.188
b0190	5.49204	5.78924	6.00976	6.0563	5.97585	5.80992	6.02307	6.09472	5.97905	6.02516	6.15433	6.1726	6.37778	5.92032	5.9786	6.15656	6.16813	6.06204	5.58328	5.73003	5.70968	5.77202	5.54489	5.8154	6.14657	5.82272	5.47299	5.72767	5.35809	5.37158	5.34958	5.33822	5.76061	5.48923	5.66997	5.6511	5.75354	5.70312	5.99874	5.82622	5.60504	5.36504	5.73986	5.7929	5.66597	5.70662	5.93443	6.01115	6.1189
b0191	5.06354	4.87024	5.88623	6.41889	5.31803	5.51204	6.12474	6.20622	6.00936	5.83056	5.77133	5.70885	5.7677	6.08144	5.70264	5.6272	5.56312	5.59135	5.52096	5.77208	5.61396	5.80763	5.22196	5.34031	6.12414	5.96292	5.81676	5.47889	5.62268	5.58677	5.59812	5.3782	5.69957	5.13649	4.9254	4.91941	5.20091	5.55177	4.60644	5.20762	5.5859	5.43634	4.98875	5.12237	4.63516	4.89522	4.82969	4.94725	5.55782
b0192	6.10967	6.07923	7.16344	7.38562	5.91588	5.94352	7.34629	7.37616	5.96086	6.01987	6.51927	6.62468	6.4476	6.61869	6.56747	6.69311	6.42315	6.45077	6.99128	7.17308	7.17149	7.10141	6.91382	6.92851	7.27464	7.44345	6.56293	6.71218	6.53647	6.56555	6.70323	6.44204	7.04111	7.16451	6.5883	6.46558	6.87315	6.8222	6.0426	6.20079	6.45602	6.36239	6.11618	5.99408	5.96682	6.01717	6.24206	6.22084	6.65848
b0193	2.65501	1.96346	1.07414	0.971097	2.56077	2.33076	1.39939	1.32705	2.34833	1.64754	2.14298	1.98817	2.80524	2.18358	2.12009	2.28138	2.2831	2.15775	1.61942	1.19335	1.22551	1.49662	0.768568	1.49383	1.22452	2.14282	1.86543	1.44439	2.70184	2.12986	1.57913	1.99153	2.94003	2.08119	1.7825	1.44181	0	1.14306	1.09896	1.01813	1.37394	2.0968	1.50671	2.02775	0.702942	1.17399	1.59071	0.776273	2.30581
b0194	9.54057	9.58039	9.25437	9.10084	9.46694	9.37884	9.30121	9.38972	9.13694	9.16508	9.74967	9.71558	9.5706	9.66288	9.59536	9.70564	9.68198	9.70625	8.58192	8.61855	9.06265	9.04413	9.00535	8.99674	8.71891	8.80373	8.7076	8.72097	8.95463	8.94319	8.86761	8.93111	8.65852	8.77943	9.4002	9.38264	9.40523	9.47619	9.99549	9.91708	9.45213	9.6841	9.87261	9.87758	9.88715	9.85874	9.98609	9.90563	9.81133
b0195	6.59514	6.63884	5.63591	5.39821	6.11468	6.1636	5.6185	5.6276	6.41815	6.54878	6.19165	6.21003	6.5007	6.13628	5.94119	6.22236	6.35926	6.30488	3.41388	3.36387	4.23076	4.16828	3.26404	3.65975	2.58102	3.09048	5.99448	6.379	6.18523	6.26029	6.30675	6.22099	6.36068	6.43488	5.97791	6.1996	6.21476	6.00801	6.22575	6.14726	5.90024	6.11385	5.86582	5.95314	5.92151	5.74665	5.99592	6.1945	6.3531
b0196	7.90041	7.68045	8.04516	7.90068	8.10703	8.27424	8.02541	7.82095	8.63659	8.45177	7.85518	7.91046	7.91085	7.70779	8.01057	8.11088	7.95796	7.83848	6.74065	6.82751	6.92952	7.10512	6.75008	7.03967	6.89522	6.93362	7.85137	7.87194	7.70699	7.66442	7.99883	7.68336	8.27888	8.11686	7.85004	7.77948	7.82954	7.80418	7.58134	7.50331	7.61357	7.63332	7.85606	7.84263	7.691	7.77414	7.61957	7.85516	7.90015
b0197	10.7854	10.8246	11.6931	11.3099	10.7857	10.7283	12.187	12.2854	10.8337	10.7776	10.9913	10.9751	10.8122	10.9331	10.9649	10.9781	10.9816	10.9812	10.4635	10.476	9.99268	9.97272	10.9971	10.9511	11.0769	11.1235	10.4642	10.4411	10.2145	10.2825	10.2715	10.2297	9.92662	9.56703	10.3443	10.3472	10.1033	10.0791	10.9081	10.8319	10.3496	10.5658	11.0244	11.1859	11.3294	11.2911	11.0013	10.9494	10.672
b0198	7.56622	7.36489	8.77951	8.48388	7.71397	7.63057	9.44089	9.1754	7.96107	7.97385	7.81412	7.72762	7.28399	7.58883	7.76763	7.83507	7.88416	7.67711	6.77861	6.91213	6.07679	6.14536	7.3243	7.33736	7.6554	7.63788	7.74679	7.6615	7.08255	7.04109	6.93022	6.73498	7.1332	7.36018	6.99694	6.86809	6.36491	6.54228	7.81341	7.83236	7.35102	7.01845	7.41111	7.415	7.65891	7.80734	7.52901	7.66052	7.70634
b0199	8.75266	8.7956	10.4574	10.074	8.72901	8.80838	10.8665	10.9465	9.19255	9.04106	8.92418	9.04167	8.99741	8.8734	8.95549	9.01354	8.89536	9.01055	8.32665	8.3827	7.15243	7.08092	9.20396	9.15994	9.22988	9.34211	9.1001	9.05918	8.14918	8.10741	8.22611	8.04802	8.56059	8.80388	8.16463	8.18046	7.91485	7.76779	9.08713	9.00279	8.44579	8.73879	9.3688	9.42507	9.51061	9.48588	9.24755	9.20521	8.99733
b0200	6.9027	7.21714	6.81127	6.76163	6.4212	6.52048	6.9986	7.11148	6.62928	6.68864	6.91688	6.97782	6.8496	6.92725	6.89395	7.02472	6.93699	7.07488	6.97706	6.59682	7.01961	6.87105	6.93508	6.99973	7.09262	7.00783	6.9376	6.7739	6.90958	6.82869	6.7887	6.81073	7.55664	7.60218	7.15941	7.17444	7.30345	7.16717	6.93047	7.14878	7.09362	7.09875	6.58359	6.72514	6.77214	6.77888	6.81702	6.91744	7.06282
b0207	5.72894	6.0545	6.47732	6.31173	5.53146	5.39715	5.78539	5.64962	5.89716	5.88018	5.5233	5.2592	5.67786	5.47184	5.43827	5.52574	5.35297	5.47462	5.79425	5.52022	5.51631	5.74976	5.84979	5.72449	6.01446	6.15193	6.73872	6.63244	6.56343	6.57517	6.23746	6.42927	7.25253	6.30237	6.29683	6.1	5.8888	5.99143	5.69969	5.59521	6.07512	5.66122	5.68596	5.84278	5.45415	5.68021	5.47098	5.46422	5.57121
b0208	5.48168	5.6027	5.48741	5.52994	5.23494	5.48567	5.50695	5.13616	5.53783	5.55956	5.70066	5.69133	5.45154	5.54156	5.66683	5.63658	5.74972	5.76663	5.8638	5.98179	6.10489	6.03299	5.7286	5.60798	5.93147	5.99957	5.48562	5.65434	5.55241	5.31767	5.73965	5.64987	5.73445	5.37087	5.30773	5.55023	5.4316	5.67606	5.28919	5.53305	5.80794	5.3926	5.33562	5.36603	5.00618	5.12876	5.46533	5.29422	5.47395
b0209	7.67575	7.77501	8.38136	8.39443	7.29363	7.20349	8.41525	8.24237	7.62897	7.49459	7.96277	7.96842	8.0172	7.90906	7.86969	7.96898	8.01014	8.00033	8.20342	8.4151	8.47272	8.45313	8.38982	8.54288	8.72211	8.68471	7.16943	7.45503	6.84269	6.96111	6.52526	6.73599	9.00583	9.22043	7.8636	7.76686	8.20492	8.07266	7.25481	7.61733	7.91065	7.93849	7.31015	7.47434	7.21675	7.0621	7.40311	7.49268	7.66714
b0210	4.67292	4.15894	4.80882	4.81559	4.45072	4.69782	5.05439	5.21399	4.352	4.22363	4.9117	4.75386	4.97016	4.92322	4.48421	4.98274	4.8574	4.81683	4.56054	4.53037	5.0832	5.33721	4.62709	4.89753	5.35499	5.17457	3.86188	4.32991	3.5748	4.03983	3.25375	3.52234	5.2893	5.31261	4.17029	4.10134	4.38271	5.00649	4.31222	4.91328	4.69453	4.81111	4.20044	4.06081	3.87681	3.91775	4.21331	4.04801	4.52162
b0211	9.23823	9.31636	7.85707	7.88083	8.88199	8.8558	8.07464	8.31235	9.2913	9.32596	8.44108	8.30299	8.36335	8.33941	8.41104	8.48052	8.3384	8.29548	8.0223	8.12534	8.32252	8.38332	8.28877	8.30609	8.35053	8.36624	8.67471	8.72944	8.77978	8.83632	8.3886	8.41903	7.6223	7.89691	8.93808	8.776	8.36595	8.43451	9.37672	9.37546	8.95087	9.27576	9.02366	9.04546	8.94567	8.99746	9.40301	9.29561	8.3356
b0212	6.3853	6.21746	6.65702	6.36307	6.15587	6.23467	6.62208	6.16951	6.20685	6.38035	6.50605	6.43966	6.52287	6.23307	6.55353	6.59382	6.51764	6.43554	6.33981	6.16527	6.35587	6.0841	5.49644	5.60187	6.2138	6.13275	5.93591	6.11632	6.4918	6.63031	6.59965	6.64733	6.27823	5.95892	6.54264	6.54302	6.67838	6.63283	6.01237	6.12522	7.02034	6.81139	5.49852	5.80557	5.12556	5.56276	5.63625	5.9279	6.1073
b0213	6.02024	6.09791	5.52962	5.74978	5.59743	5.53168	5.58268	5.49164	5.82819	5.75741	5.47666	5.4012	5.46857	5.49798	5.39046	5.53702	5.66058	5.58997	6.44309	6.18278	6.62085	6.52251	6.46751	6.24691	6.5075	6.70139	6.11358	5.88594	6.06527	6.0422	6.24493	6.27793	5.32144	5.4656	5.43518	5.53261	5.92338	6.02485	5.30142	5.68086	5.73774	5.64613	5.06249	5.33544	5.22996	4.99173	5.0302	5.51478	5.68555
b0214	6.49694	6.64507	6.17768	5.7934	6.44795	6.6168	6.0032	6.10051	6.58998	6.40378	6.436	6.47351	6.62322	6.29223	6.39552	6.51624	6.44207	6.1917	5.52889	5.64251	5.57505	5.83667	5.8425	5.83243	5.80971	5.87018	6.17006	6.45469	6.35072	6.39677	6.26956	6.38737	6.11222	5.18459	6.08343	5.96808	5.97168	5.9952	5.89063	5.37953	6.17965	6.22108	6.15843	6.10339	5.85659	5.97625	6.12399	6.24193	6.08722
b0215	7.38286	7.37245	8.13058	8.1392	7.23364	7.28899	7.92721	7.97559	7.53824	7.39745	7.61686	7.65706	7.54394	7.59763	7.57314	7.58841	7.51237	7.55137	7.59533	7.54614	8.01457	8.15	7.66939	7.64054	7.85848	7.88422	7.95795	7.91848	7.34278	7.24828	7.50246	7.59755	8.4696	8.53379	7.709	7.70032	7.83318	7.91505	7.49088	7.51549	7.72631	7.66359	7.37361	7.40475	7.40712	7.19096	7.62788	7.38929	7.90351
b0217	2.79874	3.05395	1.45438	1.49275	2.37592	2.50482	1.33803	1.717	1.97398	2.34209	2.31745	2.45337	2.64128	2.57478	2.29379	2.40764	2.3929	2.14404	0.346988	1.23303	1.5688	1.4185	0	1.82449	1.26485	1.37494	2.78584	2.41584	2.9072	2.56248	3.05353	2.46273	2.52692	1.55489	2.16751	2.51839	2.34743	2.06037	1.76434	2.25289	2.11813	2.15056	1.80121	2.08072	1.98739	1.988	2.38498	2.95087	2.51887
b0219	5.36068	5.32537	6.73692	6.82277	5.03766	5.00434	6.84193	6.61802	5.34364	5.38792	6.22349	6.10567	6.24353	5.96948	6.00161	5.9588	6.23045	6.34707	7.4101	7.42861	7.48494	7.51193	7.45654	7.39068	7.77463	7.78606	5.92496	5.94913	5.64308	5.48005	6.32604	6.05453	6.64968	6.7408	6.30543	6.15023	6.51599	6.56596	5.56778	5.50555	6.23046	5.74423	5.1661	5.17179	4.90133	5.11294	4.79148	5.01188	6.09222
b0220	8.45855	8.39599	9.26038	8.89766	8.15183	8.00987	9.89385	9.55462	8.49077	8.64351	8.6536	8.72834	8.55115	8.44996	8.7701	8.6623	8.37834	8.36014	8.97916	8.85864	8.3728	8.44088	9.3539	9.46758	9.10347	9.08985	8.55117	8.58338	8.26681	8.44253	9.22649	9.25823	7.99403	7.91068	8.40156	8.27071	9.21506	9.13468	7.94402	7.95383	8.68344	8.36073	7.75504	7.85972	7.28566	7.38876	7.90456	7.92287	8.89408
b0221	6.01736	6.274	7.10141	7.36431	5.61076	5.4822	6.86923	6.76775	5.70063	5.77679	5.78568	5.77934	5.89048	5.74525	5.76659	5.88927	6.00131	6.00457	8.69293	8.81846	8.65196	8.61516	7.92405	7.88653	7.97412	7.92867	7.3312	7.40292	6.48286	6.43356	6.69639	6.72923	6.38822	6.44256	6.30897	6.22291	6.54939	6.65215	5.74526	5.8264	6.44748	6.28911	7.33654	7.36428	6.77823	6.76364	11.0115	10.9804	6.77055
b0222	8.42088	8.15135	8.38925	8.23129	8.2863	8.29322	8.2974	7.9311	8.40526	8.33042	8.51653	8.55579	8.3418	8.45733	8.45792	8.53592	8.47401	8.50599	8.3242	8.34107	8.64017	8.68844	8.4186	8.34138	8.49052	8.42057	8.13215	8.09086	7.90204	7.94619	7.94183	7.95855	8.84876	8.79482	8.49523	8.51157	8.50163	8.35756	8.46065	8.53587	8.61486	8.65676	8.33469	8.39898	8.45733	8.45998	8.33567	8.35231	8.39937
b0223	6.99353	7.08945	7.02273	6.98692	6.90821	7.09361	7.07578	6.93517	7.21776	7.19768	7.05436	6.9647	7.10556	6.9954	6.86109	7.17345	7.15009	7.10101	6.52346	6.79832	6.91072	6.87868	6.36178	6.56449	6.82381	6.87283	7.02467	7.1412	6.93365	6.91186	7.21268	6.96556	7.58267	7.41017	7.08099	7.0585	7.07591	7.06665	6.82322	6.87266	7.33479	7.23057	6.98264	6.80406	6.8577	6.81162	6.88426	6.96154	7.1592
b0224	8.20494	8.27737	7.24166	7.1113	7.94529	8.03578	7.39351	7.37166	8.08668	8.00811	7.84053	7.8504	7.8795	7.75712	7.75405	7.9707	7.82468	7.81664	6.99553	7.25594	7.90138	7.78487	7.45664	7.486	7.2068	7.06266	8.79179	8.83151	8.41932	8.37792	8.66718	8.69252	8.52369	7.69225	8.03222	7.96659	8.21512	8.30287	7.80397	7.78603	8.1282	7.9842	7.61077	7.69558	7.49957	7.57371	7.73996	7.89856	8.11377
b0225	5.47711	5.20675	5.07088	5.17508	5.4539	6.07333	4.93205	5.50819	5.68607	5.93223	4.80107	4.79743	5.49744	5.46592	5.15219	5.22147	5.07018	4.50006	4.90887	4.70347	4.57892	4.80073	4.75192	5.23322	5.25054	4.80087	5.63646	5.10925	5.23068	4.91256	5.44347	4.9198	4.3708	4.27689	4.22261	4.07254	4.25256	4.69796	4.15741	3.33255	4.61345	4.58277	4.40455	4.8523	4.7006	4.80066	4.62885	4.87692	3.56133
b0226	6.25115	5.80364	6.5447	6.53977	6.54987	6.65326	6.95834	6.60286	7.07998	7.29922	6.32181	6.18818	6.31619	5.93814	5.93981	6.11848	6.2894	6.23801	5.7353	6.00649	5.61771	5.73904	5.46773	5.8407	6.70977	5.95493	6.14578	6.09378	6.04655	5.86601	5.88194	6.18875	6.64842	6.80236	5.40135	5.22999	5.43006	5.06112	4.24807	4.98678	6.17179	5.53006	5.35094	5.34002	4.37803	4.84429	4.85348	4.80544	5.00401
b0227	3.22114	3.71374	4.32544	4.56092	3.376	3.15917	4.46056	4.13716	3.48924	3.40563	3.88549	3.77049	3.82537	3.40757	3.43527	3.5049	3.47602	4.02074	4.00914	4.0504	4.05342	3.78386	4.31898	3.93708	4.764	4.17928	4.72482	4.63558	3.58219	3.82189	4.51502	4.51258	4.61415	4.41347	3.01361	3.65126	4.08035	3.26898	2.73384	3.32503	3.7599	3.66857	3.23135	2.71394	2.91837	2.26304	3.42449	3.00986	3.96019
b0228	4.11173	4.8501	4.20038	3.60021	4.20356	4.3444	4.13494	3.78304	4.41429	3.91868	4.44213	4.13566	4.54279	4.46675	4.39287	4.33454	4.42113	4.38473	4.07611	4.42284	4.29349	4.25504	4.33747	4.00299	4.11891	3.8273	3.9791	3.98349	4.53711	4.18577	4.19184	4.61712	4.11695	3.45079	4.30216	4.45656	4.58694	5.20975	4.50712	4.41726	4.54822	4.5472	3.90069	4.28973	3.63594	4.37551	3.77143	4.22467	4.15297
b0229	1.06649	1.56392	2.53473	2.82963	1.54803	1.91086	2.72531	2.68106	1.57151	2.0299	2.43051	2.60748	2.59728	2.55932	2.47777	2.69294	2.21368	2.41099	3.22724	3.29367	3.10615	3.25702	2.75789	2.61024	3.24848	3.72858	2.1711	1.73244	1.732	1.5249	2.85339	2.22213	3.03646	2.89759	2.30905	2.14158	2.84181	2.83088	1.90756	1.68862	2.55048	2.47017	2.30169	2.06289	1.64057	1.32978	2.59501	2.45022	3.51789
b0230	1.6158	0.707402	2.26896	1.81347	1.12974	2.08431	2.62364	1.40405	2.01598	2.38727	1.88462	1.77752	2.26679	1.73093	2.39535	2.14515	1.26698	1.47392	2.60602	2.21746	2.4279	2.241	2.83626	2.49172	1.96984	2.24112	2.68007	2.95647	2.00148	2.22791	2.68318	2.08675	2.94486	2.2564	2.13384	2.50658	1.49669	2.48935	1.80413	1.92482	2.16148	2.0459	1.44488	1.28643	1.76454	1.24542	1.86173	1.55785	2.02655
b0231	4.9343	5.14756	5.76597	5.89931	4.82643	4.81701	5.83374	5.67378	5.7603	5.90923	5.18792	5.21285	5.30802	5.29299	5.1053	5.01377	5.25822	5.29848	5.5779	5.61078	5.76949	5.56282	5.40041	5.37341	5.77332	5.79648	5.57722	5.44329	5.02083	4.86863	5.2876	4.95329	6.621	6.41951	5.1637	5.26278	5.16171	5.22337	4.99045	4.86011	5.08591	5.20391	4.90633	5.34027	5.0924	5.20301	4.82566	5.22804	5.58186
b0232	4.07857	3.18902	3.84931	4.18659	4.34416	4.40572	3.88347	4.27112	5.05712	4.63747	3.88935	3.95791	3.76325	4.55366	4.26482	4.10584	4.25149	3.81921	3.57055	2.90412	3.20858	4.02708	2.56683	3.24433	4.06355	4.08257	3.59739	4.53436	3.4109	4.26172	4.14554	4.64831	3.61032	2.62538	3.36699	3.40777	2.85474	3.86147	3.16897	2.40769	3.98701	3.76752	2.43826	3.26566	3.41528	2.65	2.46122	3.31904	2.05505
b0233	3.14001	4.0505	3.7608	3.81643	3.69965	4.02968	4.19276	3.82333	3.96316	4.30887	4.18958	4.24791	3.74081	3.87344	3.92676	3.99557	3.98466	3.81118	2.78338	3.16542	2.57888	3.61895	1.29448	2.72817	3.21434	3.14378	4.22828	3.35652	3.54349	3.55185	3.61926	4.06247	4.22044	3.88976	3.58428	4.12058	3.88676	3.99758	3.80429	4.24766	3.98108	4.09377	2.68544	2.87881	3.13401	2.77343	3.561	3.40139	3.72443
b0234	3.95047	2.05856	2.42163	3.05975	3.26081	3.24661	2.99155	2.62889	3.75724	3.77617	3.31892	3.33776	2.68904	2.71946	2.89301	3.08142	2.81369	3.19404	2.10412	1.26588	2.29161	1.40995	1.54603	1.07145	1.55861	1.61909	3.03826	2.98012	2.73014	3.24892	3.0415	3.32566	3.28436	1.63217	2.73347	2.77736	1.00909	2.43227	2.85464	3.4931	3.20249	2.45217	2.75358	2.43285	2.61826	2.61895	2.2205	2.46946	2.73089
b0237	8.93902	9.02456	9.71417	9.61873	8.67783	8.68815	9.36675	9.21579	8.74053	8.68039	9.26279	9.22781	9.00851	9.02407	9.11408	9.20228	9.30797	9.31956	8.99126	9.07438	9.36545	9.28979	9.33692	9.28656	9.09769	9.13412	8.83233	8.88718	9.02841	9.07631	9.34012	9.35212	8.98935	8.84286	9.14796	9.20145	9.52445	9.59769	9.08856	9.12475	9.51154	9.35606	8.94316	8.98526	8.83388	8.82907	9.13118	9.07158	9.11295
b0238	7.63489	7.62817	6.775	6.6877	8.04259	7.79651	6.92195	7.32964	7.67538	7.60691	8.15271	8.23386	8.17795	8.25907	8.15225	8.26187	8.14162	8.15741	6.07729	5.79526	6.49058	6.60133	6.30979	6.40451	6.05073	5.88108	6.59304	6.60652	6.2785	6.5446	6.50988	6.44481	6.50977	7.07993	6.96446	6.85576	7.18901	6.88486	8.41535	8.40445	6.90229	7.63588	8.24256	8.35515	8.41795	8.51087	8.27395	8.24024	8.26485
b0239	6.81888	6.8431	7.47261	7.56074	6.4827	6.4394	7.39932	7.30823	6.69312	6.64358	7.00388	6.92318	6.85162	6.80142	6.7664	6.96568	7.04563	6.98058	7.53354	7.6085	7.86042	7.77772	7.45099	7.35716	7.66316	7.77919	7.25775	7.33905	6.77002	6.83238	7.01299	7.06935	8.03562	8.06536	7.23984	7.19635	7.16413	7.26318	6.83517	6.79585	7.1538	7.03148	6.70629	6.64527	6.50948	6.58729	6.71473	6.73601	7.01266
b0240_2	8.65487	8.48729	7.93585	8.10729	8.5863	8.32099	7.94755	8.14451	8.35231	8.50697	8.19404	8.17684	8.21822	8.27379	8.11239	8.03777	8.31518	8.32745	8.4893	8.35562	9.04742	9.0065	8.64424	8.6714	8.79442	8.89489	7.62574	7.75492	8.52816	8.53141	7.99136	8.04159	7.00594	7.11715	8.01848	7.81861	7.92678	7.89801	7.97172	8.03599	7.78224	7.87922	8.47478	8.50628	8.39252	8.28184	8.72615	8.57495	7.67442
b0241	1.9846	2.46791	2.41126	2.00066	2.22882	2.05305	2.04571	1.80293	2.11881	2.21312	2.76236	2.41896	2.60189	2.17211	2.4607	2.88991	2.66097	3.13723	1.77795	2.20795	2.43101	2.0715	1.24765	2.25854	1.89377	2.4461	2.49786	2.25301	2.4068	2.33905	3.31213	2.74113	2.94036	1.74198	2.8212	2.46661	2.41939	2.25627	2.56276	2.3237	2.52814	2.07094	2.46545	2.66118	2.62093	2.22703	2.86574	3.18201	2.31125
b0242	8.21942	8.2767	8.69074	8.76111	8.02755	7.93415	8.46936	8.32959	8.205	8.16556	8.71377	8.62467	8.50056	8.47162	8.55152	8.51054	8.67309	8.69195	8.24641	8.37544	8.75353	8.70226	8.635	8.56828	8.55045	8.63234	8.60577	8.58675	8.43346	8.36512	8.56249	8.52794	8.927	9.12806	8.74706	8.81261	9.02186	8.83667	8.661	8.61848	8.70753	8.68433	8.63541	8.65327	8.47108	8.54718	8.63353	8.63819	8.77968
b0243	8.28018	8.4988	8.82012	8.90377	7.93193	7.85761	8.55332	8.50356	8.13943	8.08176	8.4607	8.39938	8.23491	8.41612	8.26944	8.30297	8.48749	8.44252	8.41864	8.43553	8.9451	8.95262	8.60983	8.55756	8.52174	8.54301	8.68603	8.68115	8.48005	8.4926	8.72434	8.87145	8.75084	8.99289	8.67318	8.70361	8.80236	8.70661	8.34908	8.34091	8.53186	8.45646	8.52933	8.52725	8.2937	8.35771	8.49236	8.44537	8.54011
b0250	4.98465	5.31529	5.63441	5.50185	5.02876	5.01723	5.76889	5.70272	5.14564	4.84109	5.2895	4.95652	4.98952	4.69811	4.78283	5.03907	4.96174	4.72608	5.75292	5.9481	6.08625	6.04381	5.67765	6.10247	6.40623	6.37899	5.72247	6.14431	5.33618	5.0454	5.56648	5.7394	5.68117	6.18088	4.58805	4.98235	5.14195	5.17466	4.53133	4.85744	5.36395	5.09557	4.82464	4.50345	5.37011	5.77235	4.83992	4.74048	5.58917
b0251	2.38267	1.05421	2.97083	3.0852	3.01336	2.86798	3.29027	3.08215	2.851	3.26878	2.87618	2.77656	3.2232	2.744	3.1601	2.56746	2.61526	3.16004	3.47226	3.39977	3.8495	3.30403	1.85277	3.7995	3.6339	3.53214	3.35066	1.83038	2.27285	2.7625	2.70815	2.95473	2.68952	3.44021	2.10238	2.42794	3.21178	2.95038	1.64144	1.94662	2.88785	2.66068	2.55664	3.12977	2.88936	2.50183	3.60925	2.92875	2.04888
b0252	1.71329	1.4575	1.7672	1.88703	1.06551	0.712594	2.98929	2.47072	0.951191	1.46024	1.09967	1.69315	1.00139	2.11058	1.08393	1.96592	1.30952	1.39791	1.02859	0	1.22851	1.37845	1.2704	0.382755	1.22753	1.09956	0.996406	2.03913	0	1.49819	0.998245	1.73273	2.8405	1.51265	1.68996	1.19671	1.92336	1.49536	0	0	1.76399	1.61163	1.51011	0.912682	1.17646	1.17692	1.14508	1.28131	1.43117
b0253	3.77073	4.13876	4.75696	4.8701	3.3967	4.03527	4.81303	5.03118	3.96029	4.20208	4.35013	4.36861	4.32666	4.10757	4.0554	4.07909	4.38343	4.50977	4.86799	4.78358	5.04224	5.01409	4.88528	4.59253	4.96003	5.1763	4.71401	4.93497	4.48291	4.39857	4.57163	4.69765	4.71361	5.11786	4.40085	4.35514	4.54365	4.23933	3.81621	3.55702	4.60328	4.27707	4.00661	4.01028	3.69936	3.36426	3.814	3.65187	4.36739
b0254	2.99743	3.33625	3.02533	2.44134	2.94485	3.20525	2.12406	2.32854	3.26059	3.14962	2.60415	2.97204	2.60106	2.95555	2.84365	2.71552	2.93136	2.81036	2.34044	2.39929	2.74026	2.54446	2.70473	2.65726	2.62799	3.06293	3.10849	3.10871	2.93921	3.33765	2.97817	2.76542	2.98165	2.88575	2.34901	1.91551	1.83526	3.04432	2.64842	2.25852	2.88086	2.4692	2.13726	2.08616	2.41836	2.99222	3.01008	2.98303	3.26015
b0258	4.52276	4.79615	5.58293	5.60398	4.2768	4.26084	5.72191	5.55314	4.44507	4.30564	5.07895	4.97853	5.09118	4.85651	4.77895	4.79614	4.94958	4.71873	5.38244	5.39963	5.80288	5.74363	5.13185	5.14046	5.72176	5.54845	4.67886	4.90581	4.57367	4.6544	4.55945	5.09824	5.28463	5.31043	4.98036	4.76609	5.0768	4.96132	4.84016	4.71153	5.15297	5.03279	4.59229	4.58033	4.41556	4.21298	4.55325	4.32983	5.28476
b0259	7.95001	7.94084	7.41387	7.34939	7.747	7.87712	7.32491	7.31969	7.50634	7.22121	7.34487	7.42455	7.43569	7.26072	7.45841	7.56514	7.48951	7.40417	6.84462	6.93707	7.06991	6.92669	7.13817	7.14966	7.25394	7.32124	7.57625	7.51463	7.49626	7.58932	7.63948	7.6154	7.91297	8.07253	7.64183	7.60054	7.69302	7.68606	7.99898	8.08635	7.35712	7.63272	8.32061	8.41956	8.42235	8.45914	8.13848	8.12342	7.76482
b0260	5.46483	5.66627	8.00355	7.17283	5.21609	5.24001	8.89138	8.52532	5.79623	5.9566	5.46919	5.62991	5.1188	5.18617	5.50416	5.49133	5.69722	5.66016	4.53832	4.7069	4.13122	4.03529	5.37629	5.39004	5.37138	5.4247	6.0673	6.21477	4.29379	4.65121	4.46181	4.53393	5.09241	4.8076	4.39812	4.51248	4.1447	3.85788	5.52302	5.49193	4.83826	5.07712	5.03153	5.31837	5.16509	4.95877	4.90021	4.84065	5.36053
b0261	5.63029	5.83059	8.76241	7.94113	5.82106	5.65369	9.62328	9.31934	6.24508	6.34135	6.72222	6.53169	6.1976	6.28679	6.494	6.43607	6.61805	6.69574	6.0104	6.42071	5.97777	6.06298	6.75518	6.73447	6.79677	6.7605	6.34644	6.38922	5.18209	5.34024	5.38799	5.30774	6.64279	6.43857	5.91286	5.80328	5.77221	5.61747	6.30873	6.11809	6.236	6.24795	6.05771	6.20381	6.19882	6.27401	5.91718	5.86682	6.62824
b0262	2.4527	2.21942	2.5341	2.84932	2.23853	2.32565	2.24166	2.49183	2.07911	1.78464	1.88477	2.26318	1.90838	1.69325	2.26624	2.14531	2.01721	2.49952	3.2283	3.05355	2.9146	2.99999	2.9363	2.74983	2.78664	2.74078	2.29484	1.78336	1.78291	1.87242	2.04739	2.37037	3.20262	2.84511	1.99001	2.01586	2.0253	2.40224	2.3364	2.08149	2.58936	2.28538	1.96458	1.98022	1.89591	1.98938	2.44365	2.12775	2.75994
b0264	2.23701	2.26143	2.87353	2.66461	2.85478	2.2681	2.45024	3.02322	2.76147	2.81274	3.36656	3.20011	3.43258	2.84419	2.39458	2.87104	3.28319	2.99916	2.87893	3.16964	3.00093	3.69146	1.95494	2.57326	3.62875	3.36638	2.41258	2.6013	2.60077	3.0396	2.08797	2.68023	2.64155	3.79042	3.33217	2.64722	2.47297	2.57086	2.91412	2.12236	3.13926	2.81375	2.15138	2.41003	2.94013	2.02943	3.04263	2.99898	3.06581
b0265	3.6189	3.27017	3.11965	2.14939	4.19521	4.57129	2.26267	2.58482	4.42784	4.36875	3.48394	2.93288	3.69013	3.53162	3.13146	2.59398	3.20743	3.05095	2.03213	2.48664	2.53336	3.725	1.63135	2.20503	2.88322	2.96188	2.56736	3.84266	4.12264	3.97423	3.84172	2.79022	2.71647	3.6669	3.69011	3.22004	2.11083	3.32325	2.13927	3.11161	3.39138	3.42943	2.69857	2.48252	2.50597	2.50665	3.40591	3.88889	2.59477
b0266	4.71208	3.89808	3.56076	4.38948	3.54088	3.97239	4.35025	4.62505	4.6883	4.56886	4.33767	4.34143	4.56131	3.82941	4.54206	4.14725	4.40039	4.60489	4.19038	3.49651	4.43853	4.75977	3.61449	4.40364	4.38864	5.14518	4.52441	4.13035	4.4042	4.53279	3.83207	3.53292	5.47223	5.35676	3.92469	4.39308	4.44376	3.95328	3.54227	3.40077	4.04889	3.57489	4.09786	3.91246	3.66788	3.92858	4.34336	3.10367	4.30509
b0267	1.05776	1.41018	1.86116	1.90487	0.474091	0.933193	1.42787	1.60242	0.9489	0.759388	1.66453	1.91947	1.27895	1.12521	1.51612	0.897025	1.86063	1.29584	1.91711	1.68112	1.54232	1.71284	1.17429	1.20028	1.54119	1.99403	2.25644	2.06975	1.56912	1.20113	1.80146	1.93954	3.54628	2.65027	1.88545	2.02377	2.31527	1.19866	0.860764	1.30172	0.961854	0.909373	1.70302	1.52854	1.23008	1.23055	1.28547	1.92633	1.59128
b0268	2.774	2.64722	2.46347	2.51276	2.4457	2.84035	2.49194	2.06893	2.71631	2.87506	2.7411	2.47123	2.46747	2.45997	2.89027	2.4855	2.54781	3.00443	2.17864	2.37989	2.35908	2.52462	1.69386	2.43203	2.28772	2.36023	1.8874	1.52361	1.67204	1.64245	2.46231	2.00073	2.13507	1.03393	2.2093	2.1718	2.18156	2.56954	3.2161	3.07814	3.3435	3.13906	4.02533	3.88444	3.87547	3.78966	3.4889	3.3301	3.1164
b0269	3.10782	3.1746	3.29443	3.1268	2.47719	2.97316	3.26709	3.1501	2.87199	2.57581	3.09841	3.04185	2.77884	2.98834	3.00375	3.279	3.29378	3.04648	2.35889	2.86037	2.82042	2.77134	2.44023	2.57356	3.08992	3.08476	2.51438	2.79114	2.41443	2.26718	1.80809	2.06732	3.8407	3.54244	2.9794	3.15727	2.95813	3.60327	4.41688	4.02406	3.30792	3.62567	3.84341	3.84519	3.83797	3.85196	3.64141	3.57443	3.30225
b0270	2.20602	2.98606	4.06389	4.37269	2.55441	2.50706	4.08461	3.7874	3.18655	3.09126	3.06414	2.73226	2.97301	3.08251	3.15052	2.78774	3.3857	3.24919	3.82194	3.84432	3.81761	3.71107	3.67327	4.12443	4.11066	4.016	3.59036	3.52101	3.03365	2.93849	2.96752	3.3334	4.09531	4.34245	3.9478	3.60188	3.76796	3.42451	2.76413	3.21115	3.83795	3.52534	3.58389	3.17045	3.05425	2.98838	3.23351	3.14878	3.74881
b0271	3.52006	3.43394	5.2625	5.3801	3.60403	3.55602	5.20564	5.20592	3.95308	3.90783	4.24005	4.3155	4.07532	4.17507	4.08814	3.85592	4.30582	4.22003	5.06135	4.93886	4.78706	4.55587	4.94217	4.90724	5.1451	5.16252	4.39105	4.86924	4.37507	3.87864	4.38287	4.47142	5.18165	5.52555	4.73206	4.83783	4.59102	4.89698	3.59911	4.21722	4.76024	4.67593	4.54708	4.60392	4.10818	4.37822	4.8185	4.47126	4.59091
b0272	7.05569	7.12598	5.39405	5.00464	7.31287	6.96895	5.62818	5.52378	6.50082	6.5569	6.83617	6.67505	6.39235	6.24708	6.6414	6.71965	6.66779	6.69324	5.17773	5.37709	5.91523	5.8745	5.50307	5.58644	5.45959	5.4698	6.79785	6.88415	6.94175	6.70884	6.17587	6.35538	6.42165	6.58993	7.12302	7.11473	5.85455	5.95594	6.61194	6.77673	5.80177	6.43452	6.82856	6.54634	6.9321	6.8371	6.45275	6.58327	6.82503
b0273	9.3706	9.64831	7.26767	6.37511	10.0192	9.78183	7.84406	8.21748	8.84537	8.81219	9.06748	9.11431	8.83522	8.65744	9.16305	9.14452	9.1199	9.20524	5.47916	5.39216	5.82844	5.67555	5.19093	5.37557	5.74644	5.53926	8.83986	8.91163	9.05284	8.95112	5.39962	5.02238	8.89817	8.99881	10.2298	10.2676	6.24693	6.03335	9.40014	9.3593	6.08476	8.32753	9.79644	9.82915	10.045	10.0967	9.18037	9.3213	9.11587
b0274	3.17751	2.74243	2.61427	3.0401	2.9128	3.05081	2.66859	2.69699	3.34023	2.52544	3.07919	2.9399	2.34544	2.76442	2.62543	3.01888	2.8729	2.50171	3.24409	3.47288	3.22011	3.25807	2.62728	2.68855	3.34813	2.71979	2.25813	1.42731	2.72879	2.88223	2.90746	2.25903	3.14731	3.03094	3.57113	3.18148	2.21459	3.56945	2.24362	3.09535	3.33807	2.94508	2.40685	2.08275	2.19979	2.4915	2.48729	2.34484	3.14311
b0275	3.6189	3.50806	2.4317	2.62166	4.56865	4.27392	3.19224	3.32177	4.1855	4.15126	2.60745	3.12803	3.98953	3.24055	2.82775	3.26842	3.29074	2.94115	2.84401	3.11679	2.31932	2.68539	1.03493	2.20503	2.88322	2.46665	3.44022	3.494	3.94178	3.4685	3.98363	3.68198	3.28644	3.88422	2.49329	2.88725	3.217	2.67931	2.96547	2.83082	3.27829	2.55748	3.14488	2.9175	2.50597	0	2.80727	3.40102	2.78264
b0276	2.81425	3.08961	3.3733	3.32113	3.58867	3.03329	3.35725	3.03264	3.50832	3.65449	3.53497	3.66011	3.99279	3.38035	3.66367	3.67613	3.65073	3.47846	3.39927	3.1618	3.75865	3.48679	3.06365	3.32897	3.69905	3.71179	4.01316	3.91314	3.35872	3.29272	3.15749	3.15524	4.4071	4.13416	3.50953	3.40885	3.72252	3.83241	3.25309	3.34969	3.11532	3.31915	2.96634	3.3811	2.65928	2.9791	3.03859	3.25118	3.43636
b0277	4.45333	4.15242	3.4826	3.43992	3.63902	3.84733	3.89563	3.73864	4.27425	4.09321	3.55282	3.94411	3.52411	3.60685	3.52572	3.9037	4.14672	4.00005	3.61407	3.60536	3.73579	3.73124	3.59752	4.01172	2.87375	3.52161	4.58719	4.83914	3.90998	3.80556	4.27072	4.80583	4.07051	3.6481	4.06663	3.71544	3.8255	3.85906	4.00186	3.28772	3.79813	4.10149	3.50856	3.51213	2.76136	2.67141	3.2431	3.43866	3.68465
b0278	3.24568	3.20363	1.33449	1.89517	2.21434	2.46098	2.14925	2.47253	2.17376	2.41885	2.4541	2.42676	1.46831	2.65427	2.30735	1.71292	2.41846	2.27651	1.15237	0.934386	1.68302	1.77334	1.16693	1.05078	0.39559	0.53397	2.173	2.65111	2.82607	2.95292	3.67	2.50669	2.73778	2.09372	2.64048	2.26244	2.64481	2.19063	2.3342	2.54582	1.9326	2.65944	2.49995	2.85314	1.51201	1.51254	2.39874	2.12563	1.99717
b0280	8.32819	8.53373	7.27527	7.507	7.77757	7.84392	7.28933	7.66594	8.09742	8.13873	7.27897	7.41345	7.56548	7.70048	7.50822	7.62673	7.43235	7.46934	6.56129	6.60989	6.72857	6.82464	6.85857	7.19369	7.01017	7.1001	8.99402	9.01228	8.66595	8.59222	8.82134	8.79892	8.45833	7.89632	7.60132	7.59304	7.4827	7.60061	7.35986	7.23316	7.30526	7.41761	7.42293	7.44598	7.183	7.18962	7.24935	7.13115	7.01649
b0281	6.87521	6.65505	7.50397	7.20384	6.50151	6.73285	7.03171	6.56587	7.00144	6.96789	6.7235	6.72201	6.71162	6.48157	7.04593	7.10029	6.96214	6.87365	6.39285	6.42734	6.36413	6.46065	5.91847	6.0309	6.28003	6.29648	7.30312	7.32403	6.70606	6.71931	6.81449	6.67974	7.79435	6.81221	7.05534	7.1403	6.61564	6.64851	7.23234	7.26234	6.78265	6.91556	7.22091	7.39742	7.33235	7.28605	6.71854	6.86382	6.57668
b0283	3.08836	3.7551	5.25448	5.5608	3.19174	2.8879	5.30173	5.49933	3.43075	3.50663	4.33261	4.49743	4.40786	4.30269	4.29269	4.33227	4.58634	4.55313	5.7592	5.69533	5.48706	5.51004	4.74319	4.55135	4.974	4.9593	5.06534	5.03403	4.13887	4.15357	4.87188	4.76738	6.02728	5.83602	4.39805	4.47744	4.69791	4.9153	3.56452	2.75407	4.54946	4.04814	3.48642	3.60681	2.79794	3.23192	3.42151	3.47758	5.00426
b0284	3.5779	3.7916	5.52678	5.59842	3.39777	3.23923	5.53726	5.3387	3.64659	3.70184	4.46567	4.41026	4.31673	4.30092	4.40446	4.40643	4.4742	4.65321	5.99626	5.88446	5.81442	5.83296	4.75595	4.91154	5.11384	5.03479	5.64773	5.80244	4.73947	4.6377	5.47494	5.48651	6.17527	6.01372	4.91018	4.99349	5.39089	5.24714	3.22667	3.18333	4.49918	4.13856	3.3203	3.3798	3.09474	3.24651	3.24192	3.65993	5.24482
b0285	2.55943	2.80755	4.97732	5.1065	2.46937	2.43026	4.72356	4.81641	2.75998	2.62829	3.89834	3.80243	3.70602	3.63273	4.03493	3.7533	3.8094	3.71327	5.6797	5.38648	5.54526	5.38004	4.21664	4.3629	4.88676	4.79894	4.72024	4.69689	3.58242	3.71082	4.27987	4.34986	5.66448	5.61365	4.3173	4.4654	4.94267	4.64186	2.78825	2.6563	3.68869	3.49111	3.00575	2.96783	2.48573	2.4864	2.55024	3.16808	4.76744
b0286	3.45324	2.54921	5.01231	5.09974	2.86621	3.06248	5.32762	4.51379	2.98059	2.94897	4.13454	3.8381	3.82035	3.65254	4.1792	3.86384	3.8508	4.00842	4.88217	5.16044	5.24019	4.93883	4.75873	4.73837	5.08397	5.03395	4.6033	4.81573	3.4427	3.67795	4.63009	4.65054	5.43045	4.52818	3.56953	4.26389	4.60207	5.21392	2.53055	3.25992	3.47872	3.2212	2.9268	2.58325	1.85865	2.64532	2.65332	3.0429	4.73315
b0287	8.81906	8.97781	8.09019	7.98523	9.21213	9.14379	8.32609	8.27037	9.20312	9.12332	10.6406	10.6398	10.6183	10.6292	10.7821	10.6985	10.8004	10.6798	8.92155	9.0196	9.21855	9.26606	9.30951	9.22527	9.29631	9.20556	7.71228	7.65367	7.87062	7.95591	7.78732	7.79922	7.14292	5.5582	8.07951	8.09377	8.07109	7.98752	9.13305	8.99152	9.11511	9.11144	8.2926	8.32701	8.33354	8.24305	8.38335	8.54208	8.62586
b0288	3.50956	3.04208	3.21351	2.27332	3.86662	4.28753	2.68925	2.12003	2.9933	3.27948	3.73507	3.98275	3.75018	3.60863	4.25534	4.29791	3.93036	3.97622	1.84236	1.83552	3.462	3.33521	2.17361	1.70767	0.737409	1.5333	3.8273	3.49955	3.12586	3.58729	3.44909	2.9265	4.56385	3.57825	3.30122	4.0469	3.22244	2.00567	2.3991	3.48985	0.732952	3.19836	3.75211	3.36821	4.41732	3.75924	4.00562	3.30635	2.72786
b0289	4.03273	4.04227	4.22812	4.31756	3.97622	3.62305	4.30673	4.34023	4.24118	3.87993	4.11233	4.20378	4.28763	3.95625	4.02829	4.30441	3.91649	3.96795	4.48147	4.45287	4.52656	4.26521	4.27539	4.00912	4.17464	4.55203	5.16542	5.23829	4.89462	4.84415	5.006	5.21204	5.09337	5.00283	4.20948	3.97151	4.67449	4.09785	3.45107	3.6887	4.28291	4.57375	3.72339	3.78153	3.61933	3.92702	3.71561	3.78823	4.2462
b0290	3.71835	3.55772	4.28562	4.22845	3.45066	3.58157	3.8874	3.93653	3.6208	3.63133	3.84235	3.83022	4.02581	3.90634	4.06064	3.9468	3.74317	3.95617	3.07292	3.36522	3.57131	3.22456	3.0118	2.62486	3.41492	2.93941	4.09559	4.01913	4.71312	4.50151	4.72538	4.49755	4.69677	4.32252	4.08142	3.9684	4.17377	4.16919	3.88385	3.76695	3.8266	3.84518	3.82887	3.70398	3.4293	3.64536	3.86172	3.69917	3.77953
b0291	2.23611	2.61323	3.22823	3.09317	2.46169	2.09056	2.83333	2.70817	1.92483	2.35611	2.60591	2.73069	2.39013	2.64379	2.73398	2.75675	2.72204	2.56709	3.06474	2.90258	2.9518	3.0392	2.89519	2.68759	3.45451	3.01297	3.23659	3.09427	4.04647	4.12693	3.73832	3.81566	3.77118	3.58684	3.45078	3.24592	3.6182	3.44301	2.45403	2.2792	2.87388	2.43811	2.79362	2.64283	2.516	2.26263	2.67644	2.74578	2.96625
b0292	2.37831	2.19383	2.21235	1.84986	2.19534	1.95491	2.39586	2.17433	1.81664	2.53136	2.1732	2.07072	1.79138	2.64182	2.15017	1.99107	1.37251	1.70473	1.82988	1.18216	2.40327	1.42465	1.6638	1.99483	1.98785	1.73977	2.91047	2.39084	4.92006	4.73435	4.67285	4.30421	2.48744	2.67961	3.32556	3.20174	3.8112	3.31313	0.768885	1.81887	1.97951	2.4714	2.4701	2.41584	1.34936	2.03483	2.31287	2.17459	2.36965
b0293	4.12543	4.79915	3.40055	3.30575	4.6247	4.44793	4.00521	4.45453	4.55055	4.04441	4.38989	4.51393	4.63225	4.23924	4.78658	4.79376	4.78659	4.67593	4.11676	4.01425	4.24932	3.88092	4.02623	4.09865	3.89458	3.89145	5.023	5.4102	7.85307	7.91538	8.40522	8.2778	3.7393	3.73344	6.43551	6.38287	6.69001	6.75181	4.59825	4.49619	4.58897	4.43855	5.03252	4.76578	4.65605	4.28538	4.81182	5.30304	4.57995
b0294	1.36971	0.855391	0.598503	0	2.6004	1.75188	0.817029	0.303254	1.62121	1.23437	1.37244	1.94352	1.6273	0.991773	1.84583	1.59474	1.93598	1.83083	1.05963	0.78089	0.804846	0.709712	0.576126	0.88344	0.80411	1.04211	2.07986	2.94962	4.55878	4.43683	3.95992	4.02043	1.51726	0.717322	3.36258	2.9793	2.99806	2.95321	2.06585	1.94903	1.68749	1.94793	0.794233	0.941245	1.21037	0.908026	1.69857	0	1.12389
b0295	2.9682	2.37408	1.2198	1.62215	2.91578	2.27082	2.78825	0.682331	2.32933	2.86688	1.61071	2.11927	2.67835	2.39495	2.67038	2.16415	2.11143	2.22433	0.951918	1.51432	0.974897	1.79253	0	0	1.9609	0	3.39726	2.84988	3.27639	3.49903	2.67304	3.69259	1.95935	1.80643	0	1.34934	0	0	0	0	1.54292	1.30905	1.94368	0	1.09239	1.09283	2.4207	2.61857	1.01168
b0296	2.51568	1.48946	1.10338	2.19912	13.1477	13.1797	2.85596	4.48708	4.59648	4.78629	1.98488	2.87947	2.50271	2.7844	1.73053	2.25134	2.48337	3.10728	11.9407	11.8756	2.58641	1.27479	11.9447	12.1683	2.93862	3.21445	1.6136	2.67035	8.85256	8.82781	2.03496	2.62162	3.66106	2.20081	0.758276	0.73884	2.16018	2.73341	2.18891	2.06896	12.0627	4.73012	2.35055	1.90338	2.55882	1.97711	0	2.1151	0.909351
b0300	4.00541	3.11989	3.74863	3.73062	3.25324	3.45636	3.89	3.80101	3.71287	3.97553	3.46873	3.4082	4.3406	3.81771	3.78464	3.28251	3.69946	3.88288	3.28495	2.78587	2.62395	2.63631	3.48295	3.05325	3.41571	3.88083	4.21208	3.79392	3.60935	3.82325	4.10268	4.14975	4.36718	3.69694	3.54845	3.68956	4.35497	4.15042	3.31484	3.36073	3.64576	3.89072	2.99626	2.59374	1.86777	2.96668	3.04934	3.12674	3.68829
b0304	3.87416	4.04648	6.248	6.04258	4.21904	3.95656	6.38316	6.13318	4.62856	4.42754	5.36773	5.38372	5.25866	4.9876	5.4073	5.50672	5.53225	5.39916	5.45596	5.62117	4.95377	4.90971	5.47108	5.42063	5.6561	5.84472	4.84649	4.69265	4.19783	4.38454	5.07854	5.06724	5.84966	5.41018	5.06988	5.24783	5.38822	5.68369	3.8228	4.08365	5.81558	5.00506	4.06359	4.07665	3.34817	3.37633	4.32452	4.53489	5.22797
b0305	2.98892	2.59383	3.05125	3.10412	2.27883	2.16351	2.60709	2.46723	3.03208	2.59743	3.11985	2.96356	3.34361	2.69372	2.63314	3.30005	3.16936	2.56389	3.16985	3.23936	3.08585	3.3233	2.68512	3.05362	2.79362	2.85335	2.75275	2.80326	3.36434	3.17324	2.64964	3.26556	2.99197	2.98273	3.12206	3.11455	3.26202	3.19581	3.88506	3.44541	3.31613	3.33526	2.47757	2.70385	2.54758	2.54826	3.13189	2.45159	2.62424
b0306	2.98865	3.05469	2.65006	2.59952	2.24567	2.21585	2.48203	2.02614	2.88619	2.9794	2.73422	2.84027	2.32276	2.74032	2.61186	2.51102	2.74335	2.9132	1.75461	2.27292	1.9107	2.37135	2.33062	1.77723	3.11391	1.45389	2.56603	2.61534	1.5711	2.09537	1.94364	2.47164	2.89197	2.76928	2.60476	2.30253	2.27078	2.70884	2.0945	2.51057	2.3937	2.82817	2.38394	2.76395	1.6589	0.782123	2.70752	2.74748	1.96532
b0307	4.20953	4.17775	4.57233	4.60372	3.86125	3.66099	4.52267	4.27171	4.08923	4.37343	4.29663	4.32008	4.17174	4.10819	4.31599	4.5521	4.55866	4.40924	4.65872	4.65813	4.83495	4.34694	4.52112	4.22291	4.58654	4.86217	4.72278	4.63701	4.28541	4.39019	4.8075	4.79514	5.04866	4.50767	4.50276	4.40716	4.61386	4.56697	3.95628	4.44246	4.39839	4.15494	3.79972	3.95289	3.85072	3.71852	4.24106	4.1104	4.68674
b0308	3.98193	3.58465	4.04462	3.78098	3.26352	3.32921	3.80119	3.89801	3.89607	3.84079	4.08503	3.95473	3.68151	4.10719	4.25328	3.76386	4.08161	4.21867	4.20943	3.85	4.2299	4.12617	4.00075	4.09963	4.29964	3.7165	4.27849	4.36352	3.43138	3.76774	3.80291	4.02554	4.15122	4.33258	3.84877	3.83017	3.35534	4.18475	3.07784	3.4223	3.69455	3.54616	3.78481	3.75542	3.68978	3.14022	3.93603	3.98008	3.97189
b0311	5.42227	5.41097	6.06979	6.20508	5.21462	5.11443	6.40892	6.30114	5.35988	5.16853	5.40124	5.54592	5.45636	5.49522	5.47718	5.33003	5.61037	5.49401	5.32779	5.29537	5.48447	5.40217	5.24859	4.99808	5.26718	5.42012	5.50482	5.36251	5.33783	5.33151	5.30545	5.28796	5.71612	5.98326	6.23465	6.149	6.37875	6.38693	6.20512	6.2181	5.75702	5.72285	6.53743	6.48399	6.46195	6.47539	5.92213	5.86766	5.65967
b0312	6.38738	6.33904	7.22172	7.34285	6.36926	6.27279	7.19806	7.15661	6.4185	6.43492	6.74215	6.7541	6.71113	6.59334	6.73836	6.67851	6.84718	6.87539	6.64608	6.73762	7.03562	6.87194	6.51857	6.64488	6.72008	6.71446	6.47516	6.34793	6.43352	6.25549	6.42993	6.1733	7.24034	7.3076	7.35186	7.34952	7.4541	7.31406	7.47531	7.49854	7.08892	7.16334	7.57435	7.61479	7.57063	7.4989	7.07621	7.081	7.08905
b0313	6.37966	6.52509	6.82523	7.11237	5.9383	6.09246	6.76084	7.10682	6.24045	6.23859	6.4159	6.39621	6.47896	6.88976	6.50731	6.32547	6.46838	6.37449	6.5823	6.4232	6.80397	7.08161	6.59557	6.61793	6.86857	6.90336	6.42308	6.5351	6.10956	6.29626	6.26616	6.06309	6.77576	6.82844	6.85932	6.83852	7.01132	6.80744	7.41584	7.1043	6.84355	6.864	7.6402	7.64275	7.49321	7.51502	7.01233	6.87576	6.49659
b0314	5.81906	5.98072	5.94429	5.83422	5.39847	5.22588	6.11999	5.74425	5.32591	5.29468	5.67252	5.65267	5.47766	5.23714	5.46266	5.6147	5.68102	5.71423	5.31476	5.47434	5.52295	5.59196	5.31093	5.34656	5.69753	5.63925	6.0602	6.13577	5.77189	5.8325	5.4316	5.46244	6.16076	6.28219	6.27346	6.22943	5.76331	6.20638	6.56075	6.39631	6.09839	6.03758	6.22063	6.24534	6.10134	6.20795	5.67645	5.77246	5.92081
b0315	3.79764	4.07234	3.92992	3.84703	4.04799	4.02435	3.88666	3.97615	4.76654	4.91145	4.07235	3.96497	4.20161	4.08145	4.37354	4.29678	4.56116	4.64822	3.76175	3.79411	4.25195	4.01669	4.4101	4.7134	4.17141	4.16761	4.60229	4.9544	6.64532	6.77164	6.04773	6.15331	4.43533	3.78336	6.85991	6.92278	6.04338	5.69562	5.23955	5.38512	4.20871	4.17599	4.94977	4.94578	5.63707	5.45427	4.37995	4.5156	4.4684
b0316	4.06445	4.55881	4.40631	4.01054	3.77398	4.1301	4.21281	4.07594	4.26755	3.82828	4.19302	4.10747	4.2554	4.19666	3.99687	4.41116	4.29027	4.04346	3.90454	4.17556	4.3513	4.19533	4.2513	4.04683	4.13347	4.06845	4.40366	4.3989	4.29024	4.32671	4.82015	4.60875	4.2966	3.87549	4.33817	4.30646	4.22651	4.79279	4.05782	4.11448	4.32223	3.9194	4.14991	4.06588	3.81227	3.69422	3.89518	4.24513	4.29922
b0318	2.62061	2.87066	2.95781	2.96262	3.07195	2.2488	3.27318	3.55124	2.87346	2.65017	2.62435	3.71301	3.08263	3.06904	3.77108	3.60478	3.25099	3.78117	2.80592	3.06258	3.17209	3.60359	2.94523	3.07297	3.66016	3.56647	2.45865	2.38312	2.097	2.181	2.51952	2.57304	2.4221	2.25376	2.4668	3.00142	3.22208	3.07043	2.68686	2.16609	2.50923	3.31037	1.48028	2.28952	2.39826	2.14381	2.09945	2.96141	3.17814
b0320	1.77475	1.34846	2.82607	2.81613	1.34963	1.60229	2.8885	2.76789	1.91739	1.75627	2.11778	2.15748	1.76363	1.65126	2.39614	2.1197	1.86844	2.19654	2.01407	2.31613	2.47705	1.9688	1.70092	2.37771	2.51215	2.64679	1.86526	2.04304	1.40688	1.48576	2.06354	2.1213	2.61471	2.76237	2.57734	2.44956	2.59587	2.2829	1.78068	2.09775	2.18164	2.23695	2.03083	2.0984	2.32694	1.87962	2.28166	1.79506	2.6458
b0321	0.911191	1.59658	2.11183	1.74252	1.18069	1.31081	2.23424	2.4299	1.55957	1.8457	2.14498	2.22278	1.7324	1.61391	2.04855	1.63495	2.21477	2.0699	2.54158	2.33402	2.04057	2.19427	1.78893	1.55435	2.42076	2.31452	1.80695	1.67943	1.13824	2.20985	1.45128	1.54786	3.49178	2.84325	2.16483	2.0428	2.46796	2.05775	2.11152	1.9935	2.23379	2.03497	2.02173	1.83087	1.49875	2.10052	1.83785	1.96421	1.98186
b0323	0.989228	0.588066	1.69512	2.45928	1.53089	0.941351	2.00006	2.11959	1.29429	0.589508	0.86669	1.83778	2.29212	1.40021	1.6311	2.04996	1.69462	1.46834	1.97162	2.12087	2.30691	2.12398	1.78318	1.75015	1.91978	1.98699	1.58838	1.88306	0.9228	1.23403	1.44614	1.2838	2.81199	2.38011	1.72672	1.85059	2.13107	1.63091	1.57614	1.68885	1.72327	2.07014	2.14535	1.87591	1.2399	0.861998	2.16716	0.694543	1.56348
b0324	5.49332	5.67785	6.45368	6.31326	5.31781	5.27538	6.23444	6.09467	5.27598	5.49112	6.04498	6.04621	5.95582	5.88793	6.02811	5.87672	6.04581	6.03434	6.19388	6.02011	6.47872	6.46583	6.02317	5.96831	6.16363	6.31899	6.16999	6.00188	5.75466	5.76775	5.90032	6.01254	6.90907	7.00483	6.12339	6.12189	5.74105	6.08908	5.76828	5.84806	6.01105	6.00192	5.99917	6.11048	6.0364	6.06574	5.9542	6.05999	6.13847
b0325	7.77887	7.94656	10.0405	10.0242	7.61669	7.59173	9.80171	9.7457	8.02672	8.1705	8.99901	8.98768	8.73685	8.89877	8.90402	8.86911	8.9499	9.06241	8.82142	8.88845	8.68525	8.62084	8.5425	8.43851	9.02294	9.12403	9.33631	9.32831	8.76432	8.68772	9.15994	9.2109	9.95201	9.7717	8.89194	8.90264	9.28618	9.2745	7.47785	7.62655	9.27864	8.8071	7.80266	7.81211	7.08692	7.14673	7.94677	7.97691	9.17117
b0328	2.90748	3.14247	1.23682	1.8452	2.25905	1.74129	1.35814	0.866378	2.06911	2.89255	2.09139	1.80893	2.83314	2.16303	2.41587	1.98625	2.05806	2.16973	2.74917	2.52058	3.20371	1.6942	1.65939	1.69122	2.20461	1.51778	1.9408	1.98477	1.18088	1.95204	2.55573	2.21825	1.98148	0.647639	2.18254	1.36746	1.90013	1.31222	2.72389	2.73612	2.4747	2.17628	1.705	1.65924	2.15946	2.84155	2.30772	2.02203	2.45822
b0329	8.19066	7.90492	9.29434	9.44711	8.21448	8.24198	9.49197	9.7286	9.09929	9.19801	8.88417	8.9637	9.22007	9.14246	9.03317	8.99175	9.06718	9.00609	9.39796	9.19237	8.79181	9.06454	9.55477	9.78028	10.3154	10.0673	8.83064	8.68175	8.91685	8.86338	9.85446	9.78253	7.77564	6.51046	8.11641	8.01247	8.53572	8.55375	6.90916	6.77528	9.09293	8.34319	7.92261	7.86455	7.02433	6.93967	8.05627	8.07597	8.71217
b0330	3.46464	4.00758	5.26573	5.43826	3.48484	3.39091	5.32196	5.08593	4.11701	4.19757	4.28998	4.16817	4.52787	3.97657	4.27634	4.21526	4.49519	4.60319	5.5406	5.52294	5.28062	5.1193	5.40444	5.83433	5.90267	5.87412	4.88433	4.69449	4.63274	4.59119	5.06915	5.02917	4.92787	4.71223	4.07111	4.026	4.83305	4.74268	2.44761	2.98787	4.52851	4.40905	3.26622	3.29348	2.81586	2.47883	3.6927	3.66419	4.69564
b0331	1.26415	1.38474	3.83873	4.33688	0.879948	0.836558	1.81879	1.92391	1.44494	1.05476	1.86259	1.61393	0	1.06595	0.600834	1.0823	1.13336	1.78729	2.9025	2.89428	1.45159	1.30809	3.29212	2.52746	2.23683	2.17472	4.98194	5.31818	5.42848	5.81563	6.34935	6.33867	4.394	4.82576	4.80274	5.03527	5.68676	5.91435	0	1.53549	1.56819	0.814566	1.87964	1.86647	1.45633	2.25732	1.69409	1.98908	4.4337
b0333	1.2233	1.39861	2.74811	3.27362	1.1058	1.03386	1.83489	1.40906	0.837758	1.67287	1.82537	1.50155	1.26805	1.50213	1.12468	1.34035	1.49496	1.10383	2.32776	2.21127	1.70742	1.83598	2.16157	2.4553	1.9369	2.32661	3.11978	3.00773	3.63336	3.62759	4.46161	4.11523	3.2724	2.97056	3.264	3.17345	3.8028	4.20751	1.14295	1.66433	1.92866	1.28981	1.60471	1.06037	1.21944	1.07571	1.09448	1.81296	2.71473
b0334	0.718481	1.21342	2.15588	2.36431	0.695139	0.680769	0.949435	1.28073	0.964742	0.412185	0.97905	1.36818	0.648474	0.343161	0.884168	0.866454	0.793114	0.856328	1.7469	1.30046	0.542509	0.829236	0.999945	1.0233	1.04538	1.32797	2.60226	2.40762	3.23458	3.06749	3.86403	3.93443	3.05047	2.09777	3.18128	3.19737	3.89935	3.40844	0.40556	1.45869	1.49046	0.764444	1.40335	1.32173	0.440317	1.38238	0.753827	0.685027	2.32313
b0335	2.26553	1.33485	2.62267	3.18059	1.7579	1.56026	2.33932	2.41349	1.43777	2.07852	2.16604	2.44959	2.02051	2.07151	2.16938	1.98419	2.48345	2.24556	2.71231	2.77717	2.35015	2.45506	2.44978	2.23523	2.67368	2.54002	3.4938	3.30556	3.04038	3.10667	3.96047	3.61897	3.58245	3.72457	3.29748	3.28253	3.55019	3.3579	1.99919	1.96927	2.23699	1.95155	1.67216	1.68351	1.79578	1.79637	2.11933	2.2454	2.79008
b0336	8.12363	8.1266	4.15182	3.68102	8.62736	8.54464	5.30395	5.22305	8.01245	8.12302	8.30751	8.36302	8.1203	8.35371	8.54728	8.32485	8.42146	8.41663	3.02277	3.13009	3.03365	3.08039	3.99804	4.53662	3.17885	2.8512	8.24099	8.26334	6.88811	6.7933	7.73198	7.58879	4.4236	4.39982	4.28205	4.89791	5.30909	5.2557	7.58592	7.85191	6.09647	7.40315	7.92146	7.85872	8.19468	8.32701	7.68328	7.83807	9.81343
b0337	9.5244	9.69983	6.54318	6.38747	9.82477	9.67108	7.12904	7.28912	9.1141	9.1041	9.37802	9.36609	9.50089	9.41698	9.49016	9.4719	9.40762	9.48968	5.86093	5.74883	6.12567	6.14319	6.45299	6.38047	5.79832	6.03692	9.56986	9.56838	8.5502	8.4545	9.28452	9.25988	7.12222	7.48422	7.14133	7.10527	7.42939	7.54427	9.11313	9.20507	7.59515	8.74112	9.43003	9.39067	9.69893	9.72441	9.14707	9.23815	10.8607
b0338	4.73742	4.75777	4.66237	4.81332	4.44611	4.50983	4.94006	4.60658	4.58627	4.53736	4.67449	4.70006	4.60511	4.54239	4.54427	4.58556	4.40999	4.69107	3.86171	4.24273	4.61811	4.39519	4.01416	3.72369	4.10238	4.35665	2.11523	2.59698	2.05484	0.965334	2.06668	0.933273	5.1301	5.08794	4.77813	4.52558	5.02838	4.4985	4.73607	4.74678	4.80718	4.8477	4.44242	4.8884	4.53351	4.60427	4.68461	4.77935	2.74038
b0339	2.39409	1.96314	3.25078	3.33919	2.34548	2.98049	2.83598	3.35308	2.49799	2.54751	2.46122	2.71415	1.80529	2.72415	2.16531	1.63741	2.42554	2.41316	2.38088	2.18197	1.5883	3.02046	2.54489	3.22071	1.87686	3.10255	2.84688	2.72097	2.40613	2.29133	1.80079	3.07711	3.37032	3.27103	2.51416	2.54264	2.71461	1.70719	1.65105	2.07145	1.41012	2.48741	1.98508	2.19258	3.14492	2.3001	2.81437	2.32416	2.72971
b0340	3.45084	2.01613	4.36934	4.49258	2.93918	2.94158	3.67625	3.88652	3.90667	3.79649	3.58038	3.90263	3.62709	3.65227	4.13723	3.23983	3.61817	3.93131	2.87717	3.32306	3.0866	3.78164	3.79994	3.59993	3.49738	3.76777	3.5122	3.04094	2.9307	3.26854	3.14198	3.27526	5.0947	4.72511	3.42027	3.61651	3.55019	3.53285	3.32096	2.45567	3.48721	3.36746	3.84315	3.29988	3.58338	2.69967	3.34405	3.28253	3.56648
b0341	3.14443	3.00813	3.23658	3.24925	2.36451	2.01137	3.05	3.15486	2.02042	2.24518	2.8007	2.9056	2.40051	2.63961	2.62808	2.74215	2.64693	2.53659	2.28904	2.57657	2.53146	2.77775	2.70709	2.63026	2.15011	1.99403	3.28346	3.10875	2.62386	2.44742	2.66142	2.57596	4.10555	3.74092	2.35651	2.70479	3.2853	2.15511	2.34483	2.4318	2.69984	2.50688	2.19273	2.62845	2.33267	2.19875	2.55776	2.4811	3.30129
b0342	3.34759	2.85842	2.45122	2.50041	2.06322	2.61951	2.29972	2.27515	3.09077	3.18585	2.274	2.24747	2.1253	2.36101	2.52628	2.29348	3.11975	2.81502	3.22928	2.92393	3.27149	2.95434	2.11042	1.39597	2.08484	1.01646	3.09931	3.70733	3.60044	3.479	3.97567	3.30932	3.42127	2.33439	3.22802	3.23035	3.52353	3.05794	1.72606	1.25191	2.96201	2.82225	2.18429	2.36376	2.2651	2.13284	2.90816	2.12473	1.87087
b0343	1.31879	0.818415	1.67028	1.40237	0.876689	1.62965	0.969555	0.412549	1.07167	1.47858	1.24747	1.37118	1.72232	1.06222	1.23039	1.2807	1.2954	1.05125	1.60696	1.8241	1.93312	1.48469	0	1.25985	1.03969	0.806932	1.33487	1.80433	1.09256	1.83366	1.71793	1.66756	2.38324	0.684986	1.2987	1.09073	0.4503	1.37339	1.32381	1.00879	1.54631	1.52985	1.02781	0.78529	0.498977	0.499216	0.613236	1.11948	1.60398
b0344	2.05329	2.33611	1.89575	1.88046	1.95435	2.067	1.69956	1.87035	1.90585	1.95005	2.30008	2.46778	2.12132	2.42658	2.26155	2.27011	2.22013	2.23842	1.72059	1.71398	1.65827	1.85977	1.57715	1.6004	1.95298	1.78505	1.64607	1.72742	1.55615	2.04921	1.87541	1.83816	2.05462	1.54671	0.77808	0.985172	0.676121	0.857019	0.821023	1.07128	2.21202	2.40344	0.829538	0.55803	0.325252	0.669387	0.405084	0.739707	2.2115
b0345	5.85331	6.0533	6.54719	6.40453	6.01997	6.01548	6.28475	6.35746	6.02387	6.04468	6.15865	6.23792	6.18001	6.21079	6.24444	6.18793	6.13586	6.13047	6.2631	6.39155	6.58569	6.50874	6.29898	6.31579	6.63515	6.59601	6.6578	6.51588	6.29686	6.16708	6.22582	5.83156	6.92881	7.19435	6.43801	6.31554	6.22488	6.39811	6.29366	6.5177	6.22079	6.44566	6.45621	6.61948	6.35489	6.35991	6.42516	6.47096	6.55727
b0346	6.56371	6.44396	7.54193	7.624	6.27243	6.27794	7.57281	7.33131	6.46004	6.37342	6.78015	6.72959	6.76997	6.56157	6.72592	6.86774	6.95165	6.95059	8.26685	8.46705	8.42141	8.20777	8.04676	8.09861	8.69847	8.69885	6.33567	6.64545	6.73519	6.63535	6.66234	6.52281	6.9208	7.09174	6.45421	6.39224	6.81016	6.64708	5.84511	5.74795	6.90864	6.82354	6.63859	6.55907	6.16591	6.20975	6.69071	6.41362	6.59807
b0347	2.5555	2.81532	2.3275	2.78744	1.81538	1.77363	2.36474	2.4995	2.2293	1.99289	2.25231	1.94503	1.98904	2.38284	2.1412	1.90769	2.59016	2.1808	3.35726	3.27455	3.32546	3.34275	2.59886	2.37922	3.02821	2.99336	2.43932	2.02596	2.29995	2.68008	1.98433	2.64322	2.92944	2.74892	1.67796	1.99235	1.55172	2.20007	1.93773	1.3363	2.34413	1.94253	2.60575	1.85433	1.51986	2.14598	1.67562	2.12329	2.41424
b0348	2.21258	3.01612	2.37371	2.28011	1.75575	1.41527	1.75854	1.97371	2.14104	2.01707	1.80161	2.08361	2.42178	2.1042	2.08657	1.63564	2.28067	2.00827	2.52362	2.62493	2.7245	2.91871	2.13054	2.52553	2.61723	2.10914	2.41366	1.76765	2.10615	2.73769	2.29437	2.6318	2.16883	2.54525	1.55434	2.12844	0.979631	1.03927	0.997937	0.533682	1.82703	2.30305	2.15242	2.09191	2.27419	1.90399	1.9301	2.1449	2.15189
b0349	1.28724	2.282	2.68599	2.81383	2.21004	1.59396	2.54823	2.4923	2.48604	2.22975	2.14797	1.55647	2.26302	2.26929	2.48567	2.65127	1.54975	2.34195	3.47349	3.29526	3.7529	3.36715	3.12096	2.93089	2.92883	2.76117	2.51531	2.20289	2.85247	2.37909	2.39406	2.66684	3.3785	3.32278	2.4418	2.65742	2.9792	2.98187	3.01147	2.96898	2.9665	2.04229	3.4613	3.05691	2.97647	3.08275	3.40233	3.34425	1.98158
b0350	2.67729	2.36038	3.18096	2.60551	2.58277	2.22439	3.07283	3.00018	2.52015	2.12348	2.44535	2.25634	2.47908	2.59732	2.56664	2.15096	2.72831	2.36415	2.87431	3.27055	3.1548	3.15151	2.30488	2.13474	2.7481	2.39304	2.95078	2.05519	2.27966	2.59133	2.33609	2.82034	5.41285	5.46785	5.22407	4.97168	4.95627	5.12301	5.57062	5.61577	2.73861	2.37093	5.77058	5.73857	5.48546	5.59529	5.66079	5.63326	2.1517
b0351	1.72186	2.46704	3.60765	3.34561	2.15844	1.68203	3.1784	2.53614	2.18609	2.18051	3.07232	2.694	2.29212	2.70774	2.62364	2.25373	2.97646	2.6955	3.53163	2.85848	3.45768	3.15436	2.7654	3.15052	3.03406	3.10012	3.30578	2.09964	3.0815	2.95627	2.81491	2.75257	5.35196	5.5869	4.86304	5.22128	5.23656	5.15388	4.84519	5.17549	2.85099	3.19785	5.04253	4.96054	5.07397	4.92751	4.76475	5.3535	3.14121
b0352	2.32305	2.516	3.27745	3.5396	2.47989	2.20959	3.12123	2.5965	2.34688	2.39524	2.96288	3.16977	2.65091	3.11906	2.81828	2.86489	2.89609	2.96257	3.74832	3.5718	3.59806	3.30676	3.42407	3.11054	3.03208	3.27042	2.99861	3.23352	3.04992	2.74574	2.54922	3.22397	5.53627	5.76912	4.78336	5.05008	5.16497	4.90747	5.02672	4.70218	2.98343	3.17022	5.1572	4.90601	4.98436	4.91355	4.94483	5.23033	3.05954
b0353	1.93919	2.79166	3.15448	3.12375	2.15718	2.20524	3.2368	2.74595	1.92094	2.14833	2.79615	3.05741	2.24454	2.65706	2.68819	2.7553	3.19393	2.8835	3.64001	3.80414	3.83856	3.82589	3.55825	3.47262	3.57573	4.04516	2.91189	2.67635	2.09791	2.0025	2.1323	2.20271	4.46521	4.12962	3.47524	3.10402	3.71461	2.92285	3.61777	2.7938	3.2188	2.59019	3.39163	3.11012	2.93103	2.71389	3.28813	3.31881	3.05147
b0354	6.34554	6.05593	5.4234	4.87995	5.57146	5.63183	5.48872	4.73323	5.31865	5.63952	5.79403	5.75357	5.80403	5.59215	6.02604	5.77604	6.15565	5.82423	5.93362	5.56583	6.2045	5.9178	5.31005	5.63027	5.41401	5.35716	5.82023	6.08237	5.69955	5.83084	5.83667	5.82135	6.18467	5.63327	6.13821	6.15198	6.07219	5.90795	5.73629	5.43518	5.69019	5.74266	5.64401	5.59472	5.81037	6.17898	5.86139	5.56213	5.7293
b0355	5.14745	5.21513	4.34479	3.94857	4.50612	4.45849	4.48693	4.33902	4.75197	4.78988	4.69898	4.20388	4.37509	4.19293	4.38314	4.66398	4.51476	4.14742	4.33774	4.43443	4.84815	4.80903	3.22526	3.66438	3.93373	3.85974	4.34253	3.99872	4.35084	4.81951	4.80936	4.81531	4.0048	3.73663	4.89471	4.79417	4.45432	5.20414	5.3809	5.42932	4.99853	5.34758	4.43028	4.5213	4.60226	4.52732	4.81085	4.79653	4.76547
b0356	7.17777	7.48107	7.53752	7.63705	6.90215	6.7708	7.21546	7.15708	6.88939	6.86747	7.07453	7.08441	6.96947	7.09526	7.09993	7.17177	7.05214	7.07197	7.95711	7.97754	7.89856	7.92647	7.34085	7.41343	7.69299	7.72278	7.21352	7.19624	7.35065	7.30383	7.71005	7.8075	7.31463	7.38919	7.34548	7.29483	7.50975	7.51525	7.43761	7.45897	7.71069	7.73884	7.09122	7.25739	7.18221	7.09705	7.26563	7.30476	7.39906
b0357	5.52803	4.92608	4.88603	5.12065	5.06487	5.61699	4.97225	5.0222	5.16774	5.82043	4.84475	4.81242	4.44877	4.93453	4.95158	4.4976	4.45069	4.85477	4.99552	5.40744	5.00583	5.60094	4.15253	4.44377	5.03956	4.98008	5.06694	4.99097	5.35835	5.44629	5.13277	5.40672	3.3996	3.94995	3.95915	3.64587	3.217	3.32325	4.42172	3.88345	4.76055	4.92224	4.25125	4.27463	3.81812	4.60969	5.0089	4.40529	3.6738
b0358	3.6665	3.44501	3.29817	3.5416	3.12719	3.15601	3.4707	2.92817	3.25172	3.74418	3.30766	2.98518	3.24974	3.46847	3.02414	3.08055	3.29752	2.90915	3.96661	3.79621	3.82001	3.89089	3.47552	4.09865	4.58982	4.35184	4.27167	4.24647	4.12975	3.65849	4.83507	4.70195	3.95526	3.67905	3.24971	3.17063	3.47048	2.89532	3.05362	2.91774	3.80804	2.91646	2.72421	3.04672	2.50689	2.59009	2.61977	2.65929	3.70172
b0363	2.44256	2.72215	3.19064	2.97932	1.95535	2.46841	3.41439	2.71118	2.61593	2.32507	2.51388	2.51884	2.70187	2.29522	2.55388	2.77061	2.87745	2.63121	2.62761	3.22344	2.96876	3.17115	3.13121	2.73022	3.24481	3.34484	3.43265	3.14303	2.58085	2.93101	3.03487	3.0124	3.40214	3.05674	2.59634	2.59221	2.58227	3.08731	2.61307	2.18098	2.81481	2.13414	1.96433	2.21342	2.158	1.84748	2.71125	2.37207	2.77142
b0365	2.08504	1.80109	3.49333	3.56824	2.14444	2.09489	3.68383	3.60941	2.78603	2.96572	3.08435	3.23607	3.43788	3.55162	3.13873	3.60486	3.49267	3.4977	2.03833	1.57759	1.61552	1.7405	1.14125	1.73747	1.99207	1.56143	2.67358	2.7236	1.86945	1.6896	1.82984	2.04168	4.53537	3.98492	2.4756	2.70394	2.74908	2.0379	2.67398	2.54396	2.21322	1.46218	2.73023	2.46486	2.73301	2.95012	2.26084	3.34485	2.71205
b0366	2.55538	2.24425	3.39222	3.69661	2.45515	1.4972	3.71366	3.62588	3.13625	2.72762	3.19464	3.42775	3.17667	2.97263	3.43126	2.85229	3.09026	3.11376	2.71487	2.11013	1.84304	1.78494	1.70805	2.38602	2.32781	1.6034	2.88545	3.00478	1.84301	2.21009	2.53712	2.66191	4.39733	4.36365	2.7482	2.15615	3.13289	2.90503	2.70486	2.10564	2.31888	2.74865	2.73374	2.3924	2.23541	2.59945	2.28983	2.90823	2.38869
b0367	2.25428	1.10822	2.5745	2.94448	1.39369	1.82232	2.68705	2.3719	2.54075	2.33838	2.07561	2.75027	1.99423	3.1319	2.71337	2.53837	2.27894	2.39543	2.62353	2.55392	2.53623	2.583	1.78811	2.11034	2.06924	1.53159	1.98676	2.84296	1.61231	1.35212	1.98952	1.21297	3.69713	3.1026	1.95363	2.0728	1.91565	0.679927	1.09618	1.60558	2.14938	1.60458	1.50332	1.46064	1.80826	1.93228	2.07297	1.80133	2.12721
b0368	2.779	2.84358	4.24943	4.23685	2.87319	2.61723	4.02962	4.14746	3.51695	3.57177	3.75479	3.94177	3.76203	3.96693	3.51653	3.66505	3.7907	3.82915	4.02704	4.01814	4.09344	3.73866	3.83648	3.60163	4.17688	4.10207	3.97457	3.93887	3.22208	3.40028	3.70388	3.22139	4.67578	4.47471	2.89618	3.89933	3.80066	3.37322	3.03352	3.57547	3.76426	4.04199	3.2723	3.18417	3.15434	3.25037	3.07099	2.98211	3.47179
b0369	7.79029	7.84693	8.52317	8.49797	7.68148	7.78631	8.31416	8.35841	8.07368	8.05011	8.25542	8.30455	8.09524	8.1781	8.21139	8.18402	8.27419	8.22652	9.0801	9.13966	9.36433	9.39248	7.76253	7.60691	7.80945	7.91463	7.67474	7.85113	7.61574	7.67018	7.48987	7.53275	8.44687	8.57052	8.26749	8.20461	8.06145	7.8525	7.87585	8.12017	7.90219	8.12632	8.19097	8.25619	8.19066	8.18359	8.30227	8.1056	8.13654
b0372	5.07784	4.86535	5.62105	5.93386	4.89929	4.6568	5.67873	5.75404	4.90835	4.95781	5.38623	5.28334	5.30285	5.34986	5.17851	5.33171	5.17886	5.34112	5.47213	5.42224	5.58102	5.32219	5.37528	5.20983	5.64682	5.62653	5.36644	5.2488	4.74803	4.65672	4.85313	4.84278	6.25651	6.50873	5.27753	5.29221	5.27073	5.51887	5.02306	4.87258	5.143	5.06003	5.30579	5.11606	5.19171	4.96292	4.9118	5.06843	5.49091
b0373	5.78152	5.69854	5.75725	5.62906	5.90133	5.85926	6.04273	5.22289	5.61422	5.88268	5.22738	5.39998	5.76608	5.00498	5.17834	5.58562	5.39003	5.34625	5.27347	5.0034	5.56306	5.19458	5.50485	4.78574	5.73039	5.51699	6.38414	6.16714	5.5042	5.49806	5.60681	5.74524	6.0804	6.38103	5.36383	4.92799	5.11279	5.22803	5.63154	5.56756	5.61616	5.41274	4.90103	5.06937	5.11252	4.7002	4.8929	5.42792	5.33741
b0376	6.55957	6.96585	6.92686	7.0278	6.48753	6.41812	6.79424	6.91414	6.65572	6.36936	6.95069	6.84797	6.96753	7.21876	6.75776	6.90095	6.93391	6.80406	6.98355	7.00948	7.46358	7.49065	6.45115	6.57086	6.20155	6.10646	7.42814	7.33517	7.28094	7.37936	7.51051	7.43321	7.45823	7.56748	6.945	6.92306	7.11936	7.15663	6.37148	6.65975	6.68788	6.6933	6.89859	6.8964	6.86065	6.73074	6.77351	6.83307	6.85618
b0377	4.6168	4.90743	4.71597	4.78054	4.09345	3.95261	4.65024	4.61225	4.54726	4.26445	4.97896	4.96401	5.06134	5.0343	4.70119	4.92427	4.90704	4.90912	5.1638	5.2826	5.44957	5.34198	5.0694	4.95791	5.51213	5.52849	5.00223	5.14744	4.99724	5.13903	5.36845	5.49315	5.14841	5.14899	4.97452	4.83582	5.39258	5.26963	4.88564	4.67824	5.06426	5.08555	4.1898	4.01406	4.28245	4.20234	4.0683	4.44062	4.77988
b0378	5.59539	5.27022	6.36405	6.11826	5.50632	5.65086	6.2665	6.18274	5.65384	5.83955	6.36205	6.3734	6.23089	6.18457	6.06929	6.24672	6.27301	6.33377	6.04901	6.02685	6.08694	6.04165	6.16568	5.92541	6.14398	6.13401	5.94301	5.8009	5.71737	5.6976	6.3624	6.04561	6.70065	6.44478	6.22362	6.16004	6.55002	6.69296	5.9264	6.07582	6.13708	5.97871	5.84072	5.98024	5.80442	5.83544	5.90288	6.03834	6.18106
b0379	0	0	4.10438	4.83972	1.96403	1.4307	4.12822	4.30467	1.79834	1.84132	1.59602	2.30838	1.22032	1.17545	1.31409	1.55048	1.56692	2.08946	1.91117	1.61224	2.19097	1.14637	5.15712	4.9842	3.45592	3.82255	1.86458	1.90772	0	0	1.86726	0.911683	2.74217	2.02687	1.47159	1.09996	0	1.38406	0	1.24243	0.771365	1.06464	0.766383	1.97407	0	0	1.05116	1.9443	1.7014
b0380	3.48872	2.94786	1.27638	0.800197	3.52454	2.56389	1.63568	0	3.15346	3.85521	2.61557	1.65421	2.27895	2.69372	2.19811	2.50019	2.57908	2.3017	0	1.99283	1.02374	1.86272	1.23747	1.11667	1.02286	0	3.11325	3.16568	2.3176	2.81055	1.54509	1.18686	2.35666	1.87689	0.892397	0.870446	1.65458	0	2.92825	2.3096	1.60785	0	0	1.43138	0	1.77595	1.35229	2.70083	1.06177
b0381	6.59749	6.84108	7.4022	7.25454	6.47492	6.54553	7.50816	7.48611	6.49668	6.38993	6.73185	6.7853	6.68045	6.68393	6.7521	6.93448	6.58182	6.67451	7.1808	7.08333	7.30883	7.22523	7.63506	7.55347	7.50572	7.60701	7.39333	7.45212	7.11336	7.19812	7.45563	7.35108	6.4548	6.61318	6.66268	6.70286	6.85716	6.74901	7.1337	7.11821	6.95144	6.92386	6.99883	6.92025	6.89546	6.93586	7.19542	7.13875	7.34509
b0382	6.33883	5.23153	6.23555	5.67971	6.74719	7.03067	5.94995	5.18641	7.46707	7.63714	6.74042	6.75487	7.12393	6.60074	6.9691	6.87543	6.73694	6.82478	6.41151	6.76706	6.55195	7.05639	6.1916	6.51834	6.75551	6.52277	6.80009	6.78961	6.74588	6.53477	7.28644	7.59915	4.34755	4.76542	5.22373	5.06486	5.48762	5.60362	4.982	4.46014	5.91609	5.05707	5.82201	5.43553	4.8435	5.03064	5.19067	5.62377	5.56039
b0383	4.80297	5.29294	4.18461	3.80605	5.04683	4.64331	4.15928	4.28325	5.01511	4.93616	5.10501	4.98653	5.14297	4.86908	5.12634	5.06598	5.18684	5.31543	4.72909	4.34718	4.82303	4.76997	4.23578	4.30052	4.34519	4.22507	5.10932	5.16678	5.31898	5.49867	5.87405	5.82078	4.56809	3.74188	4.96623	4.85266	5.07762	5.24732	4.56278	4.65567	5.15546	5.06522	4.92085	4.9173	4.85782	4.567	4.85366	5.20697	4.82086
b0384	5.12844	5.198	7.37047	7.24568	5.64051	5.90142	7.3854	7.25158	6.61273	6.5472	6.26604	6.41289	6.25823	6.29556	6.4951	6.21047	6.37845	6.08471	7.77024	7.4262	7.1191	7.51314	7.45258	7.49493	7.96156	7.89837	5.69665	6.03284	5.46785	5.55385	6.68632	6.25753	5.76599	5.59602	5.29011	5.402	5.99597	5.82784	4.21544	4.69967	6.73449	6.09301	5.25241	5.41719	4.34525	4.40208	5.29251	5.39695	5.47134
b0385	2.29811	2.40298	3.03932	2.80017	1.8278	1.93499	3.09362	2.89663	2.39622	2.55467	2.63077	2.31532	2.22993	2.37621	2.76032	2.7465	2.68865	2.42423	2.94581	3.04125	2.91304	2.74965	2.6922	2.5668	2.70835	2.7255	3.29242	3.34563	3.02249	2.58354	2.92885	2.87947	3.96431	3.67555	2.39649	2.60351	2.75748	3.02667	1.82109	2.26031	3.11288	2.5478	2.04011	2.14203	2.49636	2.00698	1.62431	2.30822	3.31599
b0386	7.66522	7.57903	7.55959	7.47918	7.55083	7.43993	7.19662	7.15885	6.67749	6.7738	8.33058	8.40401	8.23822	8.34227	8.42068	8.40505	8.42173	8.43527	7.49734	7.46025	8.17439	8.04195	7.41037	7.28336	7.41023	7.39574	7.93677	7.91412	7.74928	7.71787	7.79239	7.79424	8.50347	8.3114	8.24142	8.2043	8.01008	8.11222	8.17139	8.02224	7.19346	7.39513	8.14817	8.25611	8.05899	8.10911	7.99492	8.15574	8.22611
b0387	5.3124	5.72992	5.68054	5.7852	5.4056	5.47335	5.65379	6.12806	5.45136	5.23114	5.91426	5.88131	5.46016	5.36773	5.46188	5.53925	5.80457	5.51144	6.00598	5.96497	6.08344	6.39949	6.01794	5.8599	5.86119	5.74101	5.4107	5.42761	5.62063	5.22423	5.42433	5.49015	5.02855	6.046	6.18393	5.87764	5.69963	5.99844	5.46151	5.63774	5.67298	5.81187	5.67457	5.73081	5.78431	5.49158	5.89548	5.79155	5.44285
b0388	7.90639	7.68599	6.1383	6.33854	7.96137	8.0399	5.72048	6.20289	7.9188	7.98025	8.47699	8.4805	8.52904	8.61168	8.43043	8.37275	8.46563	8.44425	6.08148	6.20452	6.82847	6.61341	5.74095	5.57251	6.13491	5.92142	7.09767	7.19947	7.32576	7.22376	7.07094	6.75473	7.74973	8.08623	7.92341	7.83359	7.56826	7.53939	7.93601	8.08476	8.23141	7.80481	8.30668	8.36174	8.30824	8.35325	8.18194	8.1014	7.93537
b0389	5.8092	4.94425	5.61767	6.27512	6.29782	6.63017	6.28742	5.81378	7.05695	7.24041	5.40706	5.40169	6.02431	6.22478	5.94216	5.97666	5.92833	5.80507	6.6392	6.54726	6.40307	7.27603	4.00503	4.04852	4.50718	4.10814	6.49351	6.22257	6.07209	5.98309	5.86857	5.57623	4.50519	4.50674	3.25472	4.52609	3.02612	3.80015	3.05854	3.28926	4.93171	3.90952	4.86537	4.30866	4.40273	4.57604	4.18758	5.04558	2.54183
b0390	6.14936	5.75267	5.66555	5.49695	5.49686	5.59947	6.17567	6.0939	5.68544	5.90054	6.09648	5.80861	6.12132	5.79677	5.84116	5.83479	5.83302	5.69456	5.95743	6.20233	6.76097	6.69349	5.25669	4.82026	4.79022	5.36363	6.02951	6.06085	5.93748	5.78224	5.62542	5.43446	5.46578	5.11669	5.62369	5.40953	5.5968	5.56404	5.57106	5.14159	5.58852	5.77681	5.24051	5.41679	5.06432	5.11369	5.1797	5.24212	5.8382
b0391	7.97958	7.90004	7.4202	7.47534	8.27976	8.1839	7.75471	7.9454	8.48919	8.4181	8.3296	8.23081	8.34589	8.23428	8.18761	8.47201	8.26622	8.13732	8.58246	8.70477	9.11912	9.4929	8.23715	8.41407	8.92913	8.67917	7.82783	7.36694	8.49507	8.48418	8.37122	8.28721	6.75722	6.90284	8.12444	7.91189	7.91958	7.99881	7.71725	7.9557	8.60251	8.37125	8.21593	8.26816	7.94125	7.95794	7.98407	8.21628	8.02556
b0392	4.39581	4.4562	4.08517	4.64682	4.20808	4.61472	4.21182	4.51109	4.86895	4.76288	4.43096	4.13132	4.8996	5.18046	4.51998	4.56475	3.88241	4.01825	4.3013	3.9312	4.6352	4.96172	5.1246	4.94905	5.13436	5.29983	4.81034	4.06638	4.13547	4.39347	5.29636	4.38622	4.09362	4.46747	4.33857	4.08906	4.39952	4.51266	3.58503	3.44312	4.54601	3.44178	3.7046	3.88404	3.71096	4.07758	3.76526	4.03972	3.56753
b0393	7.64586	7.56911	7.61244	7.48188	7.47709	7.25745	7.45825	7.40785	7.49907	7.41779	7.6589	7.73185	7.72717	7.60432	7.57315	7.74656	7.57941	7.69728	7.52945	7.3243	7.7422	7.67051	7.31162	7.34994	6.94992	7.04265	7.31975	7.35401	7.20601	7.1208	7.0128	7.10582	7.99896	7.85387	7.59298	7.5392	7.59886	7.57097	7.80177	7.65031	7.37617	7.70181	7.86755	7.94966	7.86961	7.87567	7.93399	8.00913	7.77774
b0394	5.26471	5.65784	6.52058	6.23729	5.57352	5.42553	6.44674	6.38075	5.47227	5.70163	6.61981	6.70077	6.46668	6.39909	6.71391	6.38897	6.62133	6.80148	7.51204	6.99038	7.26288	7.12831	6.67558	6.68186	7.16686	7.32355	5.56055	5.72459	5.90784	5.88265	6.51127	6.41544	6.10542	6.25995	6.30979	6.5229	6.56937	6.43565	5.63575	5.898	6.53897	6.17794	6.27457	6.16666	5.9336	5.95444	6.517	6.25485	6.07665
b0396	4.28177	4.32087	4.1546	4.47695	4.09194	3.61222	4.34997	4.17374	4.28732	4.03524	4.06452	4.14259	4.35527	4.1785	3.82885	3.86935	3.82886	4.13711	3.80641	4.08345	4.49986	4.24199	4.22037	4.4649	4.04044	4.34331	4.70528	4.67007	4.44972	4.15577	4.67664	4.64128	5.13799	4.65042	4.3222	4.35246	4.75337	4.69092	4.17794	3.99961	4.40188	3.90512	3.17984	3.5878	3.25193	3.40939	3.47106	3.89707	4.00983
b0397	5.6878	5.80577	5.70454	5.57186	5.38417	5.35834	5.43498	5.5319	5.53732	5.53557	5.64268	5.56754	5.58158	5.37608	5.56242	5.62029	5.59121	5.60168	5.45143	5.32066	5.38808	5.33973	5.66015	5.54453	5.6327	5.54891	5.85074	5.76049	5.56725	5.60813	5.67819	5.69394	6.1536	6.15618	5.74627	5.75588	5.74741	5.7409	5.72763	5.73312	5.48719	5.68419	5.83074	5.80809	5.86609	5.82137	5.8818	5.82359	5.77271
b0398	5.49632	5.8555	5.35998	5.10169	5.25659	5.36349	5.17826	5.22289	5.59911	5.53905	5.53755	5.37366	5.1393	5.43058	5.24295	5.41696	5.37693	5.25418	4.51481	4.73346	4.9076	5.12524	4.86973	5.02538	4.69738	4.91486	5.55532	5.63395	5.40318	5.34833	5.31716	5.32288	5.75795	5.97539	5.39024	5.20054	5.1751	5.60502	5.4102	5.38534	5.00553	5.50492	5.50464	5.6443	5.43329	5.54478	5.47955	5.58312	5.45014
b0399	5.59999	5.74662	6.00965	6.13148	5.15832	5.24884	5.86868	5.74706	5.44932	5.53703	5.76948	5.96367	5.99209	5.58095	6.04723	5.95791	6.1453	6.13714	6.00392	6.23157	6.20229	6.13781	5.86271	5.9828	6.05562	6.14723	6.29327	6.35167	5.78927	5.8222	6.02589	6.30886	6.35858	5.99173	5.93536	5.55193	5.51022	5.49378	5.39072	5.28518	5.80382	5.67111	5.57119	5.60959	5.51265	5.37673	5.58914	5.65571	6.1232
b0400	4.66356	4.89777	4.93953	4.85242	4.08325	4.27606	5.08389	4.95929	4.44955	4.5224	5.11297	4.94869	4.96343	4.98572	4.95794	5.06308	5.15844	4.99992	5.1423	5.01372	5.16777	5.3276	4.94472	4.746	5.25884	5.17201	5.10699	5.1993	4.88226	4.69927	5.07036	4.87945	5.26958	5.18696	4.9909	4.53219	4.91006	5.07508	4.66472	4.67164	4.91787	4.89244	4.53084	4.50464	4.4719	4.63247	4.90488	4.8537	5.37059
b0401	5.82304	5.92693	7.84928	8.15313	5.60475	5.46307	7.76823	7.50316	5.81076	5.78654	6.32919	6.29183	6.1416	6.3485	6.00048	6.31509	6.29664	6.20385	6.49854	6.812	7.49257	7.4803	7.20025	7.00654	7.47468	7.49533	5.43832	5.55676	5.50919	5.45544	5.69941	5.55816	5.8139	5.70302	5.80555	5.65464	5.57395	5.51043	6.02037	6.11431	5.96295	6.15366	5.31553	5.41447	5.43953	5.5472	5.73019	5.99124	6.10119
b0402	5.84828	5.78149	6.01933	5.86935	5.51415	5.42384	6.10625	5.9194	5.57281	5.37228	5.77667	5.74677	5.67455	5.60504	5.73552	5.87533	5.66309	5.74106	4.25193	4.42009	4.66912	4.83965	4.62462	4.53521	4.94075	4.65368	5.82743	5.87033	5.60752	5.68372	5.28226	5.26867	5.89183	5.99267	5.47825	5.63216	5.26483	5.34218	6.16313	6.11619	5.37988	5.58521	5.2352	5.44372	5.55496	5.62359	5.42831	5.63209	5.39673
b0403	5.16772	5.3235	5.46189	5.60063	4.95644	4.81323	5.54258	5.52569	5.15057	5.19851	5.39564	5.51172	5.41868	5.34867	5.32469	5.29684	5.50973	5.51543	5.58544	5.48482	5.63165	5.63166	5.70606	5.67583	5.73581	5.77788	5.54055	5.55104	5.44031	5.287	5.27611	5.15986	6.16823	6.04415	5.5425	5.55065	5.27503	5.29287	5.36654	5.18756	5.69492	5.53821	5.34797	5.33615	5.20312	5.34244	5.51859	5.50497	5.3388
b0404	5.14232	5.27799	5.94396	6.33019	4.83358	4.87052	6.13139	6.00948	5.33159	5.49048	5.10216	5.17831	5.417	5.32739	5.09578	5.10891	5.1684	5.1431	5.05745	5.43623	5.52764	5.55882	5.43848	5.21055	5.33608	5.23152	5.78954	5.84763	5.56441	5.22627	5.43453	5.07899	6.14154	6.02456	5.10082	5.05422	5.12551	5.45302	5.12838	4.97754	5.24167	5.71867	5.03048	4.78001	4.88088	4.48286	4.93763	5.01358	5.8096
b0405	6.91364	7.01911	5.98465	5.91868	6.67984	6.53452	6.22418	6.2416	6.4068	6.43651	6.91281	7.12824	7.1668	6.92018	6.84257	6.97686	6.89721	6.90058	5.32641	5.48626	6.16892	6.19214	5.45377	5.43361	5.31957	5.27536	6.20106	6.32294	6.4059	6.43064	6.06315	5.78202	6.52234	6.58726	6.82186	6.75452	6.46039	6.36592	6.72401	6.93389	6.07105	6.55652	6.62806	6.73967	6.63229	6.76415	6.66032	6.74128	6.74652
b0406	8.23036	8.25985	7.22835	7.09086	7.87873	7.91724	7.39888	7.34032	7.98867	7.96975	8.01697	8.03897	8.28436	8.25162	7.98821	7.97976	7.95475	7.91134	6.58718	6.47771	7.04883	7.15937	6.38129	6.29902	6.22386	6.19933	7.85886	7.80526	7.87285	7.96221	7.54252	7.65184	7.01922	7.11338	7.61535	7.53131	7.07651	7.0857	8.44532	8.3742	7.259	7.77817	7.98713	8.09091	8.21338	8.2625	7.96104	7.9368	8.52484
b0407	9.04425	8.60094	8.91883	8.9922	9.39907	9.43562	8.97521	9.21208	9.63399	9.58728	9.24228	9.32789	9.29198	9.54363	9.34201	9.23796	9.20423	9.22724	8.25116	8.22031	8.75471	8.94937	8.74788	8.86161	8.7574	8.74819	8.51374	8.7169	8.68677	8.7464	8.48644	8.53728	8.06109	8.26464	8.90177	8.70404	8.60423	8.50235	9.26177	9.09652	8.65294	8.65913	9.68087	9.81761	9.60092	9.60174	9.67774	9.63646	8.67213
b0408	8.74	8.90478	8.43683	8.44144	8.58894	8.57088	8.40533	8.63617	8.50142	8.48792	8.81269	8.82741	8.73699	8.9224	8.83966	8.80768	8.80083	8.80143	7.90402	7.84349	8.67596	8.65224	8.17131	8.12506	8.08872	8.17034	8.542	8.56569	8.5929	8.5404	8.27114	8.22972	8.18215	8.45861	8.70572	8.65198	8.41001	8.49945	8.98536	8.92497	8.53114	8.75373	9.09549	9.09883	9.09446	9.1067	9.10138	9.08112	8.80839
b0409	7.86001	7.98353	7.38733	7.51797	7.65204	7.60969	7.50466	7.66202	7.58552	7.6067	7.93074	7.97434	7.89659	8.03593	7.99704	7.78682	7.97049	7.89291	7.12694	6.89459	7.45546	7.41562	7.2991	7.07566	7.26228	7.19307	7.85553	7.91965	7.67893	7.78834	7.32999	7.43319	7.49038	7.85815	7.632	7.59922	7.61574	7.37653	7.93844	7.96791	7.69242	7.89393	7.95428	7.97732	7.88451	7.99041	7.96791	7.98296	7.89209
b0410	6.65	6.33302	6.21449	6.02448	7.166	7.3983	6.27927	5.68352	7.47916	7.20809	7.02664	7.20988	7.19286	6.85292	7.21372	7.10942	7.16074	7.03499	6.39896	6.56689	7.31634	7.44749	5.84842	6.65235	6.51548	6.54741	6.57953	6.55298	6.21541	6.21252	6.75536	6.52043	6.66484	6.88821	6.60892	6.44849	6.8198	7.01914	6.5584	6.40461	6.16896	6.39901	6.02535	6.31405	6.31746	6.40941	6.15938	6.62693	6.7328
b0411	9.89305	9.98242	6.52415	6.0638	9.74937	9.73376	6.83714	6.61794	8.70521	8.70941	9.10545	9.10634	8.92172	8.90199	9.13266	9.13363	9.07474	9.02263	6.29957	6.53007	7.29662	7.16019	6.55677	6.60764	6.40935	6.50034	7.92576	7.93253	8.38107	8.37202	7.7793	7.95405	6.74853	6.83803	8.18158	8.16121	7.53299	7.4564	9.55789	9.55151	7.93585	8.65671	9.46684	9.51619	9.61011	9.61524	9.20635	9.29362	8.61898
b0412	4.15035	3.92302	4.83633	4.83619	3.86571	3.66225	4.92853	4.76073	4.17317	3.8101	3.87	4.1462	3.95232	3.87805	4.28205	3.87122	4.13658	4.02115	4.93855	5.19999	5.22393	5.24243	5.32945	5.47402	5.42776	5.61772	4.37002	4.27788	3.76666	4.07583	4.01575	4.71414	4.59895	4.34932	3.79398	3.39244	4.58162	4.28179	3.51875	2.69577	4.35351	4.16102	3.56626	3.94792	3.46791	3.26782	3.97683	4.11456	4.11658
b0413	7.20218	7.00529	7.72725	7.50348	7.43059	7.55371	7.54423	7.6503	7.65337	7.6327	7.59432	7.59433	7.90999	7.60579	7.67472	7.47414	7.66553	7.65586	7.81954	7.51899	7.83588	7.89926	7.53348	7.47014	7.85567	7.91612	7.25089	7.16501	6.85442	6.84769	7.02512	6.91084	7.60817	7.26713	7.0425	7.25452	6.9582	6.85914	6.83219	7.05947	7.40601	7.11182	7.17581	7.19325	7.27686	7.16074	7.32362	7.16267	7.20504
b0414	7.58892	7.73476	7.6754	7.67046	7.13267	7.09533	7.63814	7.53996	7.3163	7.27147	7.36531	7.37841	7.40005	7.21697	7.24886	7.32297	7.43751	7.30198	7.43433	7.58235	7.96065	7.87899	7.50717	7.58489	7.79724	7.75729	7.64106	7.71412	7.47565	7.52282	7.3286	7.46377	7.88195	8.27142	7.69781	7.65002	7.59407	7.50877	7.39504	7.37646	7.41578	7.44829	7.37844	7.38488	7.49967	7.3404	7.3094	7.45294	7.42285
b0415	8.05488	7.76956	7.5497	7.61432	7.93992	8.0476	7.50192	7.44623	7.91821	7.96622	8.18155	8.1465	7.93492	8.37356	8.11014	8.03114	8.1674	8.22376	6.95785	6.80473	7.37813	7.48493	7.26375	7.26776	7.13847	7.19451	6.91544	7.15575	7.47136	7.56369	7.48614	7.36453	7.43013	7.71314	7.83111	7.87617	7.89292	7.84839	7.98761	8.04363	7.86501	8.04901	8.00295	7.97411	7.97126	7.97838	8.0387	7.96475	8.04868
b0416	8.88422	8.88645	8.28819	8.46028	8.90561	8.93068	8.08562	8.68365	8.91076	8.82691	8.94535	8.913	9.05206	9.24363	8.987	9.01039	8.91259	8.96714	7.25237	7.00846	7.85192	8.01321	7.59154	7.62207	7.63104	7.55976	7.69478	7.74911	8.37147	8.34936	8.17314	8.099	7.98268	8.34746	8.59318	8.63052	8.63841	8.5577	9.0153	8.91824	8.35931	8.80453	9.56649	9.62469	9.66884	9.54786	9.55423	9.49272	8.54313
b0417	6.41986	6.73742	6.30161	6.44643	6.26873	6.17468	6.23491	6.10342	5.99498	6.23099	6.53306	6.5024	6.44149	6.5494	6.57906	6.54604	6.60253	6.71601	6.11262	5.82245	6.27305	6.14457	5.95061	5.90076	6.01875	6.03061	6.59033	6.61506	6.60155	6.502	6.56871	6.55339	6.79045	6.81247	6.73304	6.74999	6.58989	6.6931	6.3733	6.4225	6.51458	6.69577	6.57833	6.42541	6.29649	6.20184	6.3954	6.45269	6.58625
b0418	7.17073	6.97011	6.40434	6.63726	6.74657	6.55469	6.63355	6.69392	6.61349	6.49705	7.12306	6.92818	6.67931	6.77379	6.74999	7.08277	7.12269	6.9721	6.46338	6.72882	6.87132	6.96664	6.78092	6.7897	7.14104	7.11346	7.21949	7.38121	6.89578	7.12552	7.11228	7.0595	7.05865	6.38999	6.99441	6.86477	6.95293	7.23584	6.7431	6.66052	6.88451	6.91582	6.06671	6.14648	6.0622	6.00815	6.25596	6.32637	7.23343
b0419	7.34936	7.40398	9.53947	9.5398	6.99855	6.97887	9.33684	9.07311	7.4273	7.46027	8.12701	8.1513	8.12611	7.92637	7.93718	8.04255	8.15856	8.13926	9.30678	9.43533	8.87143	8.78146	9.29326	9.37068	9.75787	9.73032	8.21384	8.18306	7.93018	7.84726	8.46023	8.38648	8.95167	8.85	8.25069	8.142	8.63182	8.56376	7.15574	7.02078	8.75292	8.20979	7.14687	7.11751	6.47037	6.65365	7.17705	7.31041	8.45646
b0420	7.80338	7.83416	6.82456	6.88713	7.46275	7.40881	6.93703	7.06032	7.0833	6.97658	7.58198	7.60088	7.59074	7.56682	7.51463	7.62619	7.59926	7.49587	6.16655	6.24007	6.9094	6.87346	6.0782	5.98898	6.02184	5.96336	7.34712	7.33814	7.42205	7.45247	7.31598	7.4055	7.34415	7.33984	7.5931	7.48076	7.5178	7.54762	7.83109	7.77833	7.0504	7.48317	7.5474	7.59687	7.59634	7.56888	7.43078	7.53849	7.54712
b0421	7.68931	7.52286	7.29217	7.28818	7.46652	7.30686	7.35317	7.49356	7.13262	7.24214	7.7022	7.58446	7.89226	7.785	7.60736	7.61576	7.67786	7.61412	6.66817	6.83608	7.27026	7.36531	6.79408	6.7304	6.4914	6.61088	7.39433	7.46863	7.47569	7.24994	7.20211	6.97635	7.54884	7.86635	7.48833	7.45683	7.56051	7.36605	7.66576	7.67263	7.16513	7.5863	7.46815	7.46547	7.44019	7.52234	7.41527	7.46563	7.64676
b0422	7.36626	7.30446	7.31672	7.93175	8.11622	8.26516	7.33804	7.90994	8.49411	8.36289	7.35945	7.5359	7.35063	8.06204	7.87761	7.55529	7.50115	7.45472	7.04081	6.91122	7.57277	8.05214	7.12043	7.17465	7.4038	6.76737	7.27969	7.21939	7.33782	7.36241	6.91227	6.88946	6.82102	6.64728	6.41125	6.43821	6.25487	6.47504	6.36081	6.69197	6.47594	6.46559	7.68539	7.51828	7.33505	7.3071	7.6722	7.34561	6.81497
b0423	7.48621	7.55209	6.59731	6.64883	7.11379	7.1756	6.50429	6.71956	6.94583	6.88508	7.16941	7.11979	7.15873	7.08405	6.98814	7.06251	7.03316	7.01082	5.54686	5.52844	6.2713	6.21519	5.78418	5.70646	5.63623	5.72507	6.50756	6.51438	6.65516	6.62005	6.34195	6.17801	6.83476	6.91633	6.89059	6.85827	6.61034	6.54833	7.31364	7.25879	6.56527	6.99958	7.17866	7.28572	7.24891	7.30627	7.11173	7.2249	7.07699
b0424	6.48727	6.29807	7.1589	7.34988	6.32206	6.27365	7.1516	7.21989	6.34338	6.33653	6.88341	6.92888	6.94924	7.16683	6.85724	6.99942	7.08908	7.02874	7.65286	7.65374	7.84279	7.91415	7.60282	7.4824	7.71611	7.77264	6.00383	6.41054	6.30868	6.44719	6.46548	6.57195	7.23951	7.53059	7.03684	7.16201	7.39202	7.35505	6.7833	6.92935	7.17244	7.15173	6.77683	6.80386	6.69943	6.51218	6.66533	6.81853	7.17871
b0425	6.5408	6.7414	7.55733	7.64982	6.80731	6.77651	7.57746	7.45226	7.03994	7.02562	6.95372	7.00394	7.0781	7.1907	7.00211	7.04206	7.04569	7.08218	7.94757	8.09254	8.13912	8.11413	7.76012	7.67976	8.03868	8.04281	6.82548	6.79788	6.50254	6.50414	6.85925	6.57369	7.37684	7.76525	7.04282	6.89048	7.16494	6.83491	7.19652	6.82323	7.2635	7.20006	7.07686	7.21696	6.93724	7.02246	7.12998	7.17779	6.99356
b0426	9.02328	9.03021	9.41489	9.55659	9.29883	9.35848	9.27749	9.39427	9.58085	9.55859	9.12626	9.12688	9.13053	9.19444	9.17262	9.30699	9.09896	9.12378	9.06425	9.19618	8.78889	8.93368	9.24954	9.35711	9.65536	9.65262	8.92326	8.72736	8.82538	8.70709	8.92858	8.84143	9.22434	9.37811	9.05967	8.91406	9.05169	9.08919	9.60686	9.46913	9.33032	9.22943	9.1234	9.0784	9.12948	9.00734	9.10981	8.9313	8.8714
b0427	4.88784	5.58483	4.20879	3.88953	4.87352	4.83694	3.95663	3.79442	4.66723	4.71846	5.23763	5.10983	5.44485	5.23665	5.00663	5.30475	5.30889	5.16889	3.87074	3.9517	4.51419	4.31217	4.15421	3.70946	4.03195	4.24056	4.76436	4.99151	4.7444	4.7504	4.64622	4.72239	4.83003	4.83977	4.82605	4.59071	4.28619	4.65047	4.93988	4.91357	4.54216	5.03168	4.80144	4.7219	4.71401	4.66166	4.71729	4.67608	4.83793
b0428	9.04657	9.3486	7.6593	7.40302	9.21086	9.03973	8.12271	8.1987	9.2278	9.2714	8.82923	9.02946	9.04419	9.05773	9.1763	8.84419	9.09502	9.18638	8.28163	7.82003	8.2673	8.07948	7.43735	7.38572	7.2052	7.26586	9.03001	9.02955	8.75015	8.77415	8.60855	8.65835	7.95402	8.29624	7.87639	7.98272	7.65826	7.61264	7.91005	8.10283	8.41986	8.74847	9.01059	8.62462	8.64843	8.84992	8.93628	9.08612	8.54723
b0429	8.0574	6.93756	6.06066	6.21591	8.33949	8.33482	7.01201	6.71091	8.54593	8.70609	7.31479	7.38498	7.69017	7.30176	7.59333	7.28892	7.62707	7.49913	6.0367	6.01308	6.15254	6.31148	5.62303	5.84945	5.79983	5.50843	7.41687	7.63381	7.46104	7.42731	6.87746	6.99181	6.27826	6.7178	6.40246	6.87937	5.71124	5.97322	6.54874	6.57997	6.66718	6.77312	6.68316	6.59996	6.7168	6.9365	6.74741	6.85443	6.56241
b0430	9.3646	9.34172	8.47682	8.49191	9.52395	9.34462	8.81462	9.0926	9.59476	9.67864	9.45945	9.49025	10.0341	9.83714	9.70964	9.20925	9.6674	9.59537	8.43297	8.28353	8.6287	8.71199	8.05073	7.94119	7.84375	7.82325	8.93727	8.95796	8.96134	8.97613	8.70792	8.76248	8.58377	8.49696	9.01348	8.98453	8.60119	8.52371	9.22452	9.25927	9.07666	9.37165	9.661	9.4965	9.65052	9.62388	9.56199	9.52806	9.46501
b0431	10.7441	10.8819	9.47154	9.32113	10.5392	10.4995	9.89534	10.0344	10.7498	10.6881	10.5094	10.5153	10.5382	10.6492	10.5728	10.4911	10.5325	10.5493	9.19119	9.26186	9.75227	9.7565	8.88688	8.85162	8.57599	8.58404	10.3025	10.3628	10.2833	10.2865	10.2096	10.2275	10.3053	10.4958	10.648	10.6589	10.347	10.4169	10.9646	10.9793	10.0421	10.5388	10.697	10.7047	10.8004	10.7771	10.6846	10.6629	10.4032
b0432	11.254	11.4314	9.93786	9.83857	11.273	11.3461	10.3428	10.7063	11.5861	11.501	11.0419	11.0971	11.0379	11.2845	11.1188	11.1003	10.9841	11.0251	9.60827	9.66995	10.3524	10.4007	9.15768	9.04721	8.84223	8.9683	10.8431	10.8224	10.7732	10.8034	10.7431	10.7464	10.5791	10.7237	10.8427	10.8585	10.5645	10.6052	11.3267	11.3426	10.4496	10.8816	11.3378	11.3828	11.3473	11.3344	11.307	11.2122	10.8331
b0433	6.79519	6.69344	4.26586	4.28353	6.46414	6.33707	4.99269	5.01417	6.31551	6.23217	6.13801	6.06531	6.24433	6.23073	6.08909	6.11745	6.06417	6.0276	2.56704	2.90243	3.46331	3.4674	3.18049	3.36616	2.86388	2.92232	5.12951	5.28998	6.03709	5.88876	5.61711	5.24057	4.35114	4.2138	5.33369	5.33056	5.3953	5.20239	6.40911	6.37495	5.51747	6.10475	6.0224	6.02896	6.2066	6.05948	6.03034	6.1242	5.76173
b0434	8.54681	8.53223	7.9008	7.72345	8.56461	8.59885	8.2613	8.53746	8.5722	8.51054	8.36981	8.44426	8.28375	8.55475	8.52584	8.66856	8.5035	8.38354	7.17143	7.07055	7.84136	7.86347	7.49471	7.50836	7.14851	7.35504	7.52047	7.36	8.07457	8.02821	7.89542	7.7312	7.28302	7.66652	8.19436	8.02144	8.01021	8.05084	8.69666	8.72696	8.29905	8.54401	9.17772	9.29482	9.30534	9.25109	9.03084	9.09556	8.12445
b0435	8.44663	8.10764	9.14186	9.35531	7.96075	8.09227	9.38631	9.48205	8.70443	8.85308	8.27456	8.29729	8.3632	8.44194	8.26547	8.38942	8.49017	8.3985	9.96166	10.0794	9.71365	10.0475	9.3852	9.67834	10.4796	10.14	8.82548	8.78886	8.54834	8.62374	9.21488	9.17755	7.75941	7.70732	7.78791	7.49556	8.07949	8.20528	6.72758	6.7967	8.68095	8.11281	7.11486	7.19133	6.43206	6.4862	7.20861	6.9723	7.54151
b0436	11.3216	11.4191	9.97192	9.77317	10.9929	10.9749	10.0737	10.2323	10.8845	10.8249	11.0899	11.0204	10.9193	10.9899	11.0187	11.0856	11.0299	11.0413	9.55635	9.66084	9.9075	9.95945	10.0686	9.98844	9.55037	9.63781	10.5508	10.5817	10.8382	10.8933	10.5914	10.624	10.2399	9.92772	11.1141	11.0646	10.8452	10.7875	11.6705	11.6026	10.9767	11.2973	11.3971	11.4149	11.4512	11.455	11.4371	11.3658	11.1453
b0437	9.34814	9.22244	9.35275	9.54843	9.12089	9.15661	9.31117	9.4408	9.38362	9.41831	9.2028	9.14393	8.95156	9.1557	9.22329	9.26889	9.23803	9.22071	10.2235	10.2078	10.3206	10.4317	9.89588	9.87282	10.2697	10.2063	9.16933	9.18616	9.2602	9.2768	9.40548	9.36471	9.29456	8.61951	9.33343	9.28942	9.43249	9.52294	9.10822	9.16536	9.63825	9.47889	9.20286	9.18935	9.07768	9.08953	9.14138	9.23459	9.33522
b0438	9.95491	9.96318	10.6728	10.8603	9.55542	9.56753	10.5935	10.5312	9.83279	9.84858	10.0791	9.99743	9.99907	10.03	10.0084	9.99886	9.99367	9.96794	11.0458	11.022	11.0818	11.0402	10.87	10.8147	11.166	11.2156	10.3388	10.3521	10.1614	10.1442	10.2522	10.3188	10.655	10.4514	10.2145	10.1954	10.5328	10.4196	9.99079	9.94731	10.4442	10.27	9.90841	9.84618	9.72543	9.75369	9.96384	9.93119	10.3912
b0439	8.47495	8.56301	8.92399	8.87529	8.15374	8.13837	8.71031	8.61773	8.6796	8.75062	9.03784	9.03672	8.82788	8.91813	9.10605	9.07517	9.07017	9.08331	8.77348	8.70939	9.3293	9.26754	8.60322	8.5261	8.85578	8.99255	8.60798	8.67253	8.64562	8.65192	8.6878	8.74008	8.82451	8.77665	9.10517	9.06212	8.74919	8.73888	9.23882	9.26478	9.13406	9.08657	9.15321	9.14471	9.10979	9.19245	9.18477	9.12756	9.01766
b0440	9.86946	9.38189	8.32609	8.49641	10.3724	10.5007	8.88514	9.03649	10.633	10.6542	9.63318	9.58298	9.9529	9.68164	9.63035	9.71399	9.90817	9.76951	8.76042	8.802	8.77597	9.11993	8.88222	8.80497	9.08806	8.75621	9.04985	9.14635	9.3291	9.33939	8.88089	9.00973	8.56398	8.50595	9.05888	9.04669	8.98788	8.55551	9.671	9.62136	9.50934	9.1836	9.47657	9.26523	9.24695	9.41117	9.31983	9.3582	8.94479
b0441	8.78451	8.96586	8.64573	8.51629	8.35876	8.35539	8.44774	8.55319	8.43716	8.34284	8.52515	8.51481	8.52337	8.57865	8.57249	8.58554	8.49753	8.50041	8.28691	8.1966	8.76662	8.72724	8.41063	8.41264	8.3195	8.39072	8.92962	8.9328	8.93754	8.99842	8.87118	8.92816	8.96295	8.97485	9.07931	9.04773	8.94728	8.99877	8.98124	8.92061	8.78433	8.84525	8.91956	9.02977	8.9031	8.84082	9.04453	9.05703	8.67873
b0442	3.3532	2.61766	2.8319	3.11368	3.41221	4.12453	3.17955	3.60147	3.98453	4.04077	2.86893	3.64379	4.30677	4.06098	3.86684	3.94765	4.00798	3.86095	4.99907	4.53775	5.04479	4.53536	4.7392	4.61255	4.78881	4.71245	2.92341	2.82772	4.21166	3.83085	4.30079	2.77804	3.98002	3.19826	3.78374	3.51776	3.73611	3.70518	3.77027	3.33371	4.21915	3.86879	3.52191	3.28728	3.42385	3.82937	4.23434	3.5907	3.53688
b0443	4.36024	3.69787	5.00891	5.22838	3.69965	3.99046	5.09048	5.09744	4.09872	4.44771	4.52046	4.24791	4.36345	4.05373	4.49211	4.08301	4.23825	3.76729	6.14049	5.60974	5.53373	5.746	5.47854	5.61868	5.36816	5.3567	4.71422	4.43418	4.11647	3.08906	4.55934	4.06247	4.77937	4.45765	4.20224	3.69641	3.99471	4.89232	3.67708	3.77647	4.16855	4.62578	3.81133	4.07797	3.33273	3.86992	7.17746	6.79934	4.20588
b0444	6.16721	6.23329	6.29084	6.2018	6.03868	5.9446	6.0473	6.20396	6.22165	6.15154	6.57029	6.75535	6.57961	6.5318	6.48881	6.54061	6.63236	6.5347	6.68549	6.38638	6.89487	6.67909	6.592	6.49713	6.57139	6.64333	6.50899	6.27998	6.16921	6.14095	6.33107	6.16876	6.67584	6.75431	6.60708	6.79251	6.67126	6.39343	6.32503	6.24272	6.5263	6.65152	6.47446	6.51413	6.21501	6.5149	6.32482	6.41004	6.32432
b0445	3.34819	3.61578	3.30045	3.45597	2.8587	3.20733	3.39763	3.09878	3.56475	3.4685	3.24414	3.28252	3.41815	3.42532	3.43788	3.58613	3.32575	3.39072	3.09485	2.95322	2.60082	2.75423	2.99997	2.84207	3.38844	3.29901	3.83912	3.82784	3.41779	3.48683	3.41244	3.55508	3.80285	3.71132	3.37386	3.0513	3.18642	3.37628	3.4194	3.31565	3.37835	3.42529	3.68641	3.75302	3.63527	3.05601	3.42819	3.48588	3.32546
b0446	5.38516	5.44789	5.18778	5.29673	4.85655	4.96028	5.24213	5.44487	5.20853	5.39966	4.99024	5.15222	5.31163	5.08032	5.28634	5.19914	5.10392	5.18132	5.7681	5.89701	6.10178	6.06749	6.2368	6.17704	6.04818	6.15693	6.62745	6.13675	5.80149	5.67173	6.06782	6.07247	5.96771	5.93596	5.20857	4.94618	5.11434	5.46647	4.89526	4.62961	5.42479	5.23764	4.92678	5.12436	4.86505	4.80182	4.85641	5.23319	5.276
b0447	5.4974	5.5492	5.21186	4.95442	5.02732	5.2315	5.08771	4.78096	5.03262	5.44227	4.88904	5.08614	4.97609	4.97891	4.94103	5.3063	5.21115	5.18874	7.31438	7.47198	7.78252	7.56302	4.71521	5.09419	4.75083	4.74958	6.38343	6.41075	6.65095	6.52281	5.42433	5.41182	6.17848	6.46688	5.88651	5.48944	5.2846	5.24376	4.49389	4.69235	5.12196	5.2397	4.75396	4.03519	4.01963	4.41304	4.40815	4.7674	4.79773
b0448	4.50303	4.5984	4.54785	4.64194	4.29212	4.01896	4.57254	4.30838	4.37486	4.33205	4.47898	4.57271	4.42305	4.40835	4.40423	4.40015	4.31207	4.54127	6.61622	6.64187	7.20768	7.03221	4.57094	4.59194	4.23276	4.57285	5.4057	5.36027	5.66773	5.52328	4.85794	4.87454	5.25895	5.58396	5.34201	5.04314	4.96905	4.89226	4.42437	4.41205	4.76487	4.75187	4.03867	3.90911	3.79308	3.86797	4.3299	4.29155	4.99819
b0449	4.64502	4.85518	4.85354	4.71532	4.04914	3.83467	4.45897	4.60752	4.13303	4.07127	4.41961	4.37579	4.55029	4.53677	4.24829	4.33844	4.51347	4.09077	6.85617	7.0011	7.41165	7.4157	4.81009	4.76687	4.74212	4.29571	5.3067	5.53784	5.45571	5.51993	5.03438	5.03865	5.32043	5.71245	5.29012	5.01847	4.8632	5.02819	3.85706	4.25167	4.79024	4.50061	3.93167	4.12072	4.04966	4.12451	4.09015	4.04596	4.70379
b0450	3.79413	3.61734	0	0.552483	4.99386	4.71445	0	0	3.51019	3.4453	2.70791	2.46089	3.0489	3.26407	2.57759	3.37587	2.19505	2.57233	1.17552	1.80776	2.08796	0.63528	0	0	0.722045	0	10.0355	10.1284	10.9856	10.9499	11.3223	11.4514	10.0952	10.2607	10.7224	10.857	10.9906	10.8743	2.36782	2.24376	1.55264	1.58046	3.21861	2.24442	2.97518	2.26761	2.29582	2.41376	9.68245
b0451	5.12844	5.61418	3.86672	3.66692	6.14638	5.67428	3.87334	3.26325	4.65629	4.53201	4.77693	4.879	4.35941	4.61337	4.84731	4.77142	5.24209	5.18564	4.25619	3.70583	4.27559	4.23397	3.81609	3.90478	4.36079	4.07235	11.9111	11.9497	12.628	12.5639	13.3261	13.3948	12.0906	12.2037	12.7739	12.9053	13.1454	13.0218	4.83107	4.66269	4.08684	3.87406	4.61188	4.52312	4.87701	4.98262	4.21319	4.2862	11.6711
b0452	6.54095	6.58552	7.60493	7.56015	6.27651	6.30117	7.45298	7.42302	6.36248	6.14321	6.88876	6.75229	6.64398	6.61939	6.63461	6.74346	6.62586	6.58261	7.056	7.2496	7.18141	7.2334	7.31988	7.31638	7.33428	7.49732	7.2574	7.23633	6.67582	6.54062	6.92461	6.84265	7.23755	6.78773	6.98933	6.7675	6.93154	6.96472	6.84994	6.85736	7.1403	6.77804	6.87924	6.85819	6.58576	6.52189	7.53681	7.47199	7.21081
b0453	8.05653	7.77372	10.1883	10.4205	7.52418	7.39744	10.2453	10.0372	7.78638	7.89931	8.78747	8.54624	8.4953	8.49829	8.54184	8.46416	8.56564	8.5796	10.0571	10.0968	9.77123	9.73645	10.0738	9.9998	10.7231	10.8828	8.86153	8.69421	8.28544	8.25037	8.72432	8.79007	8.46941	8.58115	8.17307	8.11401	8.68608	8.6814	7.45284	7.5174	9.12214	8.74888	7.50151	7.43276	6.7252	6.86675	7.93536	8.08345	9.03905
b0454	6.14074	6.43909	6.41721	6.60833	5.83231	5.89987	6.44491	6.66656	6.06648	6.19173	5.89592	5.94783	5.93321	5.9628	6.01436	6.0611	6.01794	5.90549	6.36711	6.3955	6.64325	6.66598	6.44638	6.76922	6.55753	6.55487	6.73359	6.54492	6.35225	6.21975	6.40922	6.43027	6.31095	7.2587	5.97409	6.12726	5.72069	6.12785	5.39276	5.86786	6.50257	6.18659	6.09274	6.44154	6.02957	6.11567	6.42639	6.38902	6.73268
b0456	3.15791	3.98592	5.5506	5.80652	2.2632	2.98376	5.98292	5.37746	3.84972	3.98995	3.42177	3.05932	3.5176	3.44518	2.81915	3.47348	3.32165	3.2524	4.38486	4.97913	3.53454	4.40155	4.96743	5.23371	5.71787	5.65704	5.77676	5.54419	3.70168	4.16371	4.2855	5.05833	5.25816	5.05418	3.2108	2.69866	4.15668	3.91259	2.31781	2.52888	3.73829	2.74838	2.02173	1.83087	0.7911	1.29961	2.24644	1.41049	3.67808
b0457	5.01892	4.47891	5.02134	5.20874	4.41825	4.48878	5.34049	5.24568	4.84896	4.87678	4.92591	4.79436	4.78479	4.847	4.72977	4.9568	4.82	4.70854	5.13159	5.07039	5.13712	5.14157	5.1091	4.97503	5.2851	5.1351	5.11974	5.07896	4.95598	4.99224	5.6571	5.46353	4.75498	4.77028	4.53583	4.58222	5.19167	5.31876	4.04428	4.04892	5.00283	4.74037	3.94692	3.96578	3.86121	3.81134	4.12849	4.09767	4.9184
b0458	6.77636	6.80263	6.13591	6.37525	6.721	6.93544	6.34443	6.29921	7.19165	7.14106	6.74101	6.80313	6.97627	6.95137	6.86853	6.85645	6.90201	6.855	6.25282	6.49469	7.0715	7.27453	6.26158	6.46617	6.42097	6.1034	6.69158	6.6059	6.40452	6.34798	6.75453	6.42762	6.67122	6.10565	6.09908	5.98492	6.11231	6.36496	6.20839	6.18529	6.17058	6.88976	5.84874	5.76751	5.71804	5.62555	5.411	5.68685	6.20892
b0459	5.6162	4.96907	4.39847	4.35812	5.60618	5.6653	4.84433	4.7837	5.54123	5.62554	5.46257	5.47545	5.7127	5.32765	5.24572	5.45606	5.56104	5.41532	4.34681	4.03358	4.59631	4.22401	3.15086	3.67316	4.44399	4.42028	5.37422	5.5475	5.30572	5.36982	5.43669	5.13283	5.17358	5.29536	4.99168	5.01836	4.65014	4.90118	5.29939	5.32381	4.53548	5.23715	4.98419	4.80351	5.2495	5.17735	5.0899	5.08749	5.26508
b0460	7.28434	6.83587	6.46208	6.67182	7.26976	7.78682	6.41015	6.8127	7.70822	7.65778	6.52706	6.59089	7.20141	7.10394	6.75251	6.91418	6.98683	6.66061	4.54667	5.27372	5.13627	5.8221	4.63079	5.13332	5.86336	5.54242	7.56679	7.49731	7.24961	7.38191	7.73953	7.49034	6.64721	6.95493	5.785	6.06743	5.61658	5.46286	4.85151	5.30361	6.12367	5.60541	6.19195	5.70524	5.4009	5.81827	6.17009	6.34476	5.28843
b0461	6.1122	5.5108	6.26094	6.88627	5.80788	6.03956	6.38125	6.72245	6.23597	6.23114	5.60102	5.62885	5.93803	6.29111	5.84234	5.83791	5.87898	6.03177	6.55099	6.58473	6.26409	6.5782	6.37362	6.6923	7.35999	7.07952	6.8723	6.90386	6.55445	6.29654	7.05639	6.86446	6.82788	6.39508	5.77102	5.91635	5.83906	5.35129	5.27171	4.68797	5.88948	5.63231	5.29075	5.41049	4.61155	4.87232	5.46973	5.38223	5.38717
b0462	8.12508	8.32252	8.23328	8.17864	7.91613	7.86148	8.31444	8.26176	8.13188	8.17091	8.15896	8.18388	8.20014	8.21105	8.19735	8.12371	8.24478	8.27638	9.28998	9.28082	9.49917	9.39522	8.69267	8.63295	8.77332	8.80212	8.68882	8.74417	8.78926	8.82094	8.61503	8.588	8.18458	8.37443	8.61028	8.61446	8.57227	8.51611	8.28766	8.36327	8.53518	8.52852	8.17699	8.11841	8.02032	8.04742	8.27545	8.31901	8.37162
b0463	8.02228	8.10021	8.11758	8.14658	7.84356	7.71998	8.14993	8.14853	8.05735	8.09887	7.89136	7.99913	8.16327	8.14602	8.17645	7.93301	8.10089	8.138	9.09629	8.72561	9.15841	9.00736	8.12126	8.09509	8.29486	8.3514	8.54697	8.54291	8.59913	8.64301	8.38164	8.34197	8.28512	8.39049	8.40822	8.47844	8.2722	8.1163	7.93614	7.76492	8.27522	8.29036	8.46303	8.2261	8.18107	8.18619	8.29803	8.40699	8.21061
b0464	5.47091	5.40387	4.23431	3.99198	4.95552	5.09635	3.85141	3.99427	5.27213	5.25798	4.78526	4.60691	4.79086	4.501	4.73122	4.76067	4.56892	4.60455	3.95491	3.63975	4.42228	4.46974	3.93804	3.96725	3.83497	4.08257	5.37077	5.18958	5.49948	5.23633	5.54042	5.23347	4.37206	3.73754	4.91078	4.6922	4.80314	4.58923	4.80163	4.98485	5.00287	4.78624	4.57101	4.80011	4.83628	4.64299	4.78823	4.7711	3.79796
b0465	6.3384	6.40737	6.4851	6.5	5.91442	5.87695	6.41031	6.44356	6.12675	6.06385	6.18077	6.09488	6.12173	6.20519	6.0023	6.16738	6.07325	6.01699	5.78651	5.77386	6.22515	6.21432	6.3319	6.24511	5.95387	6.05373	6.46849	6.61546	6.33272	6.37318	6.11805	6.07702	6.40781	6.48703	6.53579	6.27224	6.20637	6.21228	6.51684	6.41935	6.17	6.33582	6.16462	6.26782	6.27827	6.18128	6.46182	6.43586	6.2159
b0467	5.6622	5.10886	6.71226	6.7835	5.30526	5.34872	6.26439	6.52923	5.39073	5.48873	6.22498	6.20896	6.12073	6.4899	6.4612	6.42903	6.3024	6.1618	7.06264	6.94446	7.41524	7.31821	7.05345	6.98567	7.04529	7.03122	5.97547	6.0917	5.78852	5.36292	5.74866	5.74616	7.00159	7.43696	6.03946	5.89805	5.90921	6.18399	5.81451	5.83372	5.88249	5.85636	6.37065	6.44555	6.23846	6.32119	6.29062	6.30193	6.2355
b0468	5.72696	5.65243	6.08017	6.27023	5.23976	5.119	6.16987	6.04526	6.43531	6.42533	5.20911	4.95001	4.97544	5.06303	3.76167	3.71122	4.90193	4.85613	5.92715	5.60518	6.00011	6.27485	5.85139	5.74903	6.20624	5.77538	5.92551	5.96648	6.04992	5.98349	4.91858	4.67284	5.44209	5.93941	5.12282	4.95093	4.43439	4.90554	4.38621	4.61252	5.64807	5.48389	4.91849	5.08995	4.23172	4.00537	5.13761	4.93131	5.61163
b0469	8.04983	8.11108	7.63967	7.82513	8.10507	8.1544	7.55891	7.62995	8.44881	8.4667	8.37326	8.23498	8.3556	8.42142	8.26252	8.1386	8.28331	8.15389	7.31529	7.39093	8.46124	8.44133	6.94757	7.14594	6.70639	6.72642	7.7629	7.83482	8.40178	8.16852	7.60543	7.45843	8.04541	8.0334	8.56634	8.49301	7.96812	7.96116	8.42569	8.47073	8.05583	8.47794	8.26081	8.22789	8.11462	8.18454	8.11312	8.21145	8.21971
b0470	7.09643	7.25669	7.88752	7.90637	6.8562	6.84826	7.80407	7.83173	6.95658	6.87552	7.56547	7.5481	7.54518	7.53835	7.47736	7.42787	7.50584	7.5141	7.64097	7.60651	7.992	7.94724	7.68364	7.68221	7.62238	7.67067	7.47183	7.39471	7.20428	7.0942	7.06773	7.069	8.06826	8.03986	7.70329	7.74702	7.5884	7.60667	7.34019	7.39919	7.52511	7.57574	7.41674	7.46641	7.40724	7.3966	7.43277	7.54633	7.61854
b0471	8.82761	8.0933	9.48095	9.51177	9.18169	9.44314	9.43129	9.53436	9.40471	9.44368	9.27857	9.32224	9.32192	9.63572	9.3313	9.31374	9.26002	9.2096	7.90421	7.59749	8.14407	8.64976	8.01734	8.25119	8.14576	7.94447	8.13643	8.25743	8.47794	8.60943	8.16733	8.04592	8.57267	8.53675	8.47064	8.66468	8.38519	8.48529	8.62827	8.52418	8.71902	8.3717	9.10463	8.99926	9.01247	9.16873	9.08813	9.13246	8.22453
b0472	8.7739	8.65367	8.29415	8.42258	8.26556	8.04591	8.37873	8.47107	8.2322	8.27854	8.67637	8.572	8.67434	8.63636	8.59581	8.73681	8.76912	8.62805	7.01875	7.34076	7.80685	7.77788	7.24141	7.19799	7.05204	7.11805	8.37104	8.5753	8.54059	8.73665	8.30444	8.4485	8.43818	8.314	8.8173	8.70422	8.67411	8.61917	8.95859	9.03207	8.66039	8.81492	8.5717	8.50251	8.53332	8.52914	8.65042	8.48341	8.83803
b0473	8.27665	8.24488	8.72839	8.51665	7.75674	7.8672	8.24741	8.00605	8.99558	8.999	8.945	8.90861	8.8208	8.7081	9.11095	9.16213	9.01359	8.98306	7.9466	7.98955	8.51013	8.42211	7.1382	7.1887	8.21059	8.17725	8.60494	8.61735	7.97687	8.0365	8.46473	8.45083	8.76052	8.6165	8.9215	8.97403	7.98953	7.96897	9.45519	9.33259	8.68341	8.79512	9.40848	9.3966	9.52604	9.52605	9.33203	9.32735	8.7322
b0474	10.0061	10.0131	8.49762	8.34723	10.0751	10.0776	8.65167	8.86741	9.68099	9.64271	10.1207	10.1183	10.033	10.1508	10.0961	10.2186	10.1365	10.1735	8.06602	8.05478	9.2852	9.27894	8.56202	8.57406	7.97682	7.92017	9.14991	9.10205	9.49278	9.49595	9.62496	9.59704	8.46049	8.6766	9.7303	9.59394	9.74697	9.69967	10.0808	10.156	9.37172	9.81116	9.9914	10.0535	10.099	10.0667	10.0726	10.0291	9.87513
b0475	5.74239	6.06817	6.14524	6.10095	5.66128	5.49733	6.40228	6.11943	5.75691	6.02534	6.17794	6.1088	6.06317	5.7337	6.02355	6.30305	6.26782	6.18775	6.85503	7.0052	6.74406	6.38099	6.41617	6.40128	6.90009	6.9909	5.50641	5.36182	6.04163	5.90641	6.37085	6.23356	5.08493	5.26973	5.81054	5.64647	6.25458	6.31646	5.99153	5.68692	6.55068	6.45465	5.48325	5.46386	5.41585	5.25321	5.73899	5.57642	6.34251
b0476	2.7071	3.45554	3.05045	3.13076	2.7924	2.69382	2.5863	2.33196	2.64989	3.22241	3.08831	3.05878	2.89441	2.50313	2.8547	3.34016	3.20645	2.79735	2.56042	3.19925	3.41455	3.48262	3.19598	2.7494	3.17679	3.38702	3.25117	3.57887	3.01778	3.17591	3.1884	3.37586	3.95013	2.98986	2.78888	2.53488	2.75291	3.21875	2.88367	2.84174	3.20304	2.94312	2.5789	2.73738	2.25622	2.61573	2.85312	2.70337	2.86718
b0477	7.17851	7.08738	6.35733	6.2676	6.70629	6.6861	6.27906	6.2453	6.50221	6.51003	6.84311	6.79473	6.84506	6.72199	6.70245	6.79906	6.74131	6.79275	5.17248	5.35905	5.85507	5.78918	5.81195	5.67704	5.53873	5.71742	6.38473	6.4029	6.54698	6.54423	6.20178	6.17233	6.31009	6.42078	6.87595	6.60721	6.31926	6.23883	7.12596	7.10671	6.39903	6.82931	6.70732	7.02112	6.97818	6.94683	6.83609	6.78245	6.64496
b0478	6.31166	6.55573	6.8226	6.78645	6.23173	6.17641	6.98002	6.82112	6.58978	6.57595	6.25383	6.24179	5.77636	5.89434	6.12212	6.18026	6.29639	6.2666	8.85017	8.91452	8.40503	8.41218	7.49092	7.60638	7.9234	8.00029	7.11502	7.16865	7.41427	7.44505	7.45673	7.28831	6.40897	6.41271	6.97768	6.90738	6.76022	6.6531	6.683	6.60956	7.06969	6.9521	6.13249	6.24983	6.3351	6.33867	6.53158	6.54059	6.78514
b0479	4.90244	4.66144	5.78918	6.07062	4.48193	4.24218	5.46927	5.53034	5.31659	5.41107	5.30348	5.39206	5.22645	5.26743	5.36096	5.47225	5.31603	5.36446	5.84703	5.87667	5.74554	5.6424	5.8597	5.85003	6.05746	6.09218	5.90083	5.84095	4.83033	5.13183	5.04058	5.35813	5.89404	5.33336	5.21482	5.04676	4.75269	4.60174	4.82799	4.69763	5.33811	5.39183	5.03702	5.28689	5.10958	5.41318	5.0837	4.60671	5.28869
b0480	7.11473	7.30368	7.31607	6.99668	6.74815	6.66891	7.23018	7.03372	7.11745	7.18277	7.42634	7.46663	7.25556	7.36898	7.54769	7.47222	7.51061	7.68748	7.99854	7.85295	7.78461	7.73074	7.6891	7.56507	7.84704	7.84781	7.14241	7.18929	7.43637	7.44439	8.03938	8.05935	6.99915	6.78953	7.66585	7.72131	7.90379	7.76394	7.4342	7.45827	7.92985	7.74553	7.2575	7.29162	7.193	7.05945	7.50348	7.56845	7.58975
b0481	6.99701	7.30714	6.5885	6.52407	6.84636	6.98094	6.42112	6.62352	7.09551	6.89335	7.38861	7.27747	7.33351	7.3255	7.28131	7.43802	7.5044	7.37264	6.68478	6.74837	7.24137	7.3513	6.60071	6.58697	6.31305	6.30781	6.67264	6.45801	6.95333	7.03616	6.96286	6.74425	6.66394	5.78933	6.86331	6.82512	6.95765	6.95976	7.10116	6.85107	7.19308	6.94742	6.99436	6.93288	6.61517	6.7878	6.91344	6.82	6.77955
b0482	6.24067	6.25232	6.49642	6.50283	6.20351	5.98411	6.41003	6.36187	6.21251	6.22587	6.19939	6.50273	6.43402	6.41049	6.34813	6.44542	6.38461	6.36393	5.68761	5.63244	6.21046	6.02325	5.84755	6.2071	5.92239	5.87056	6.48893	6.5584	6.99344	6.8321	6.98089	6.77413	6.54734	6.57188	6.40978	6.31471	6.51849	6.58014	5.73178	5.77423	6.37569	6.22012	5.97036	6.08404	5.97478	5.82613	6.08342	6.19194	6.14125
b0483	6.63564	6.17458	6.96848	7.03309	6.57599	6.72423	7.03039	6.90814	7.02746	7.03654	7.08585	6.82146	6.89238	6.89851	6.96112	7.06707	6.88358	6.97799	7.15602	7.23828	7.46216	7.63643	7.49665	7.42281	7.63881	7.48582	7.14022	7.21514	6.62635	6.45857	6.98485	6.87384	7.29079	6.86567	6.42529	6.48159	6.86133	6.72477	6.00569	5.94234	6.73355	6.59548	6.02213	6.34817	5.88772	6.02883	6.25898	6.33642	6.94402
b0484	7.95635	8.13084	9.00709	8.9349	9.52019	9.44637	8.96722	8.90123	8.2301	8.34535	8.47446	8.39305	8.23405	8.29476	8.27431	8.32509	8.46448	8.47751	10.3277	10.2548	8.93782	8.81886	10.3729	10.4281	9.54148	9.55374	7.62094	7.57292	9.08868	8.98191	6.76967	6.98641	8.20712	8.40948	7.4148	7.43114	7.93228	7.90448	8.44005	8.47579	10.0898	9.26767	8.45491	8.46148	8.39909	8.4096	8.38274	8.4291	7.97099
b0485	5.21521	5.20575	7.17218	7.20209	5.31622	5.04796	7.49292	7.51395	5.00413	5.2166	6.55458	6.71178	6.0127	6.04352	7.08065	6.75395	6.64881	6.97928	7.41784	6.96105	6.70009	6.7159	7.15853	7.38359	7.72405	7.62728	7.05953	6.76537	5.08194	5.26467	7.25804	7.21064	6.90113	6.64393	5.87959	5.62615	7.64638	7.6229	4.40593	4.50854	6.51669	6.06486	4.66846	4.72619	3.45865	3.53048	4.33748	4.54691	8.07203
b0486	5.35268	5.36999	6.67778	6.66407	5.38472	4.83237	7.17925	6.7175	4.68357	4.88717	6.74664	6.82761	5.58964	5.55407	6.6074	6.76604	6.60572	6.67808	6.94107	6.96049	6.43065	6.45825	7.3479	7.16408	7.61645	7.60614	6.65505	6.62965	5.26098	5.3444	7.27184	7.23939	6.56053	6.34522	6.13724	6.14122	8.10289	8.13653	4.87922	5.00395	6.5748	6.13015	3.83461	3.8965	2.96585	2.72548	3.99077	3.98053	7.75434
b0487	6.46163	6.41508	7.77265	7.69867	6.64861	6.71575	8.05127	7.97085	6.86674	6.70577	7.23735	7.4679	7.4209	6.88096	7.36076	7.47117	7.44242	7.33455	7.14177	7.33171	6.89952	6.98361	7.08733	7.13333	7.50256	7.39332	7.25897	7.25344	6.63942	6.59989	7.14479	7.18263	7.74851	8.21439	6.63755	6.62211	7.54279	7.7452	6.1093	6.02658	7.03556	6.83738	6.21572	6.33832	6.30336	6.00971	6.28915	6.48413	7.75164
b0488	4.98101	5.22695	5.7082	5.61291	4.96846	5.10945	5.69986	5.60187	5.34867	5.28366	5.36527	5.19508	5.40018	5.53541	5.38327	5.35294	5.38104	5.25932	6.82159	7.04205	6.77646	6.98342	6.65545	6.367	7.31674	7.12976	5.48904	5.29759	4.46014	4.88028	5.08824	5.30751	5.35011	5.40763	5.30887	5.26208	5.55378	5.92305	5.42755	5.37517	5.77691	5.3216	5.20568	5.14335	5.16783	4.94915	5.76738	5.59548	5.74458
b0489	6.1921	6.02503	6.6609	6.65753	6.1158	6.11398	6.79764	6.75676	6.53066	6.40653	6.09212	6.08413	6.11254	6.0892	6.3557	6.09263	6.16008	6.12947	7.86223	7.87853	7.79037	7.81196	7.42144	7.49867	8.08905	8.15408	6.3952	6.36434	5.85586	6.03716	6.54632	6.58236	6.31659	5.87978	6.59852	6.62052	6.54763	6.76199	6.40352	6.40702	6.76841	6.76189	6.58939	6.51562	6.18877	6.12101	6.69649	6.71992	6.76321
b0490	5.80188	5.6751	4.95577	4.91676	5.60552	5.75922	5.04882	5.2291	5.60052	5.4572	5.62911	5.7001	5.64916	5.68034	5.82973	5.82735	5.65846	5.81373	4.77992	4.77078	5.02617	4.95042	5.01079	5.0461	5.28735	4.93323	5.26256	5.5439	5.98594	5.93907	6.24728	6.28998	5.14671	4.535	5.86991	5.6977	6.21188	5.75287	5.76781	5.48073	5.84493	5.66788	5.46617	5.88994	5.45185	5.47761	5.73817	5.56634	5.45427
b0491	4.85893	4.77488	3.62082	3.55656	4.9605	5.0084	3.91176	4.06876	4.78445	4.4405	4.87315	5.00841	4.77586	4.44181	4.76327	4.93585	4.98084	4.8793	3.8777	3.81408	3.55554	3.56537	3.64775	3.82037	3.74862	3.98676	4.65055	4.80457	5.07715	5.03858	5.09226	5.14075	4.35631	3.74957	5.40236	5.5215	5.68997	5.4949	5.47512	5.60622	4.94212	5.35276	4.4323	4.55781	4.29218	4.47637	4.77537	4.60684	4.88783
b0492	7.89712	8.11622	8.69411	8.53211	7.92395	8.02439	8.54214	8.43562	8.4911	8.46413	8.77489	8.70974	8.60976	8.57508	8.75433	8.78815	8.7927	8.78209	8.36405	8.42508	8.64316	8.67309	8.3315	8.31925	8.57565	8.53077	7.88277	8.0213	8.11182	8.00653	8.33012	8.27876	8.25381	8.38462	8.72935	8.69808	8.48661	8.3733	8.76364	8.74948	8.79484	8.65344	8.82703	8.88242	8.90111	8.82688	8.80336	8.81184	8.6934
b0493	6.55892	6.52311	6.89295	6.76015	6.50812	6.5664	6.95724	6.98501	6.79784	6.66569	6.86555	6.85605	6.82466	6.88153	6.79984	6.74067	6.81263	6.71314	6.77753	6.7888	7.37214	7.29122	7.11836	6.94003	6.974	6.86536	6.6088	6.64223	6.59529	6.75329	6.73861	6.68269	6.63167	6.7033	6.89958	6.98735	6.89373	6.8893	6.51923	6.60098	6.95037	6.91098	6.81681	6.83094	6.7648	6.91076	6.94885	6.89868	6.82274
b0494	6.36873	6.42084	6.39855	6.20467	5.96229	5.91059	6.74201	6.58227	6.21246	6.21826	6.16802	6.12996	6.10059	6.22158	6.22622	6.1972	6.09456	6.38838	6.45202	6.41429	6.87695	7.00672	6.80798	6.42308	6.64116	6.73259	6.5074	6.48068	6.61275	6.73101	6.7043	6.68358	6.21019	6.14006	6.6214	6.46747	6.28294	6.59052	6.0518	5.9934	6.69472	6.66915	6.18248	6.04565	5.92761	5.89875	6.28065	6.06796	6.12012
b0495	4.82083	5.2706	5.52748	5.58618	4.67931	4.66963	5.40242	5.09642	5.10848	5.02951	5.11803	5.20352	5.03391	5.16502	5.36409	4.94691	5.26169	5.39497	6.57352	6.27853	6.23334	6.11014	5.85841	6.11537	6.23779	6.26876	5.89052	5.93899	5.6126	5.64272	6.01886	6.15545	6.22341	6.5982	5.78309	5.74292	6.08369	5.86568	5.22239	5.24521	5.62683	5.3345	5.46834	5.32414	5.28778	5.09524	5.25548	5.27235	6.28142
b0496	4.33271	4.57311	4.92979	4.94849	3.87901	3.78294	4.7386	4.65142	4.11639	4.10788	4.26085	4.33261	4.11957	4.34906	4.42008	4.23437	4.48177	4.30231	5.04713	4.80803	4.91177	4.69132	5.11588	5.13563	5.05599	5.11319	5.11558	5.23297	4.81656	4.85225	5.51368	5.43594	5.30108	5.22725	5.10313	5.17259	5.41526	5.42413	4.63324	4.45002	4.93825	5.06593	4.58113	4.55751	4.36737	4.43413	4.86121	4.71924	5.36345
b0497	3.5343	3.31477	4.633	4.49825	3.03157	2.87637	4.55477	4.27089	3.30726	3.12811	3.8986	3.86027	3.83668	3.8337	3.91279	3.80619	4.00557	3.95386	4.22425	4.25707	4.24948	4.03728	3.98745	3.90834	4.42109	4.40662	4.26543	4.42776	3.80855	3.52007	3.98725	3.84135	5.18097	5.29127	4.12016	4.006	3.96363	4.1239	3.46249	3.32179	4.06272	3.81148	3.66362	3.75594	3.4975	3.63116	3.92646	3.84153	4.2798
b0498	2.78958	2.62742	1.61192	2.28065	1.59733	1.53325	2.90698	2.80498	0.872265	2.2916	2.87899	3.14836	2.94221	2.05783	2.47677	2.40876	2.66549	2.47158	2.1603	1.10374	1.48166	1.33637	2.30063	1.5981	2.1957	1.82464	1.98222	2.48844	1.34288	2.16326	2.44303	2.2301	1.13224	1.02191	2.57347	2.12208	1.80119	2.33537	1.18569	1.71761	3.1209	3.34287	1.74386	2.56258	2.37982	0.766537	2.19952	2.71561	1.17502
b0499	1.46659	1.23353	1.05189	1.22809	1.04068	0.991755	1.64165	1.24321	1.05905	0.928755	0.288231	0.720883	0	0.868278	1.33142	1.26653	1.44166	1.12851	1.14226	0	0	0.339485	0	0.435823	0.698619	0	2.02858	2.07345	0.486392	0.68278	1.10967	1.72764	2.65247	0.620898	1.84176	1.32188	1.55841	0	0.735722	1.13389	0	0.966884	2.12814	1.60828	1.06842	1.30081	1.26687	1.80361	0
b0502_1	4.27334	3.84619	4.70493	4.58758	4.58683	4.32835	4.68784	4.77104	4.48924	4.49026	4.4319	4.27797	3.17977	4.02311	4.18285	4.19076	4.20324	4.37403	3.76047	3.68664	4.28747	4.49457	4.03753	4.36157	4.37431	4.3411	4.5774	4.58719	4.26775	4.53447	4.58093	4.62384	5.04573	4.9707	4.07614	4.15647	3.32038	4.45367	3.82523	3.38716	4.32014	3.73212	3.42118	3.66288	3.88374	3.4784	3.60184	3.44179	3.7389
b0503	4.30926	4.17372	4.83958	4.68663	4.02851	3.89818	4.46742	4.44945	4.14427	4.00471	4.47069	4.75475	4.30809	4.4943	4.584	4.51262	4.49262	4.51065	4.7321	4.71234	5.02999	4.81336	4.72531	4.41314	4.6191	4.9823	4.06097	4.40867	3.66351	3.60388	4.09638	4.26271	4.87625	4.92597	4.40802	4.3162	4.37261	4.42576	4.46509	4.59583	4.01751	4.01165	4.74286	4.7014	4.46306	4.70551	4.19268	4.42027	4.71525
b0504	1.88555	1.34978	2.64335	2.53275	1.77532	1.62156	2.38174	2.04746	2.05166	1.97604	1.95316	1.92838	2.18722	1.97935	2.10781	2.34524	2.09702	1.29289	2.22941	2.07282	2.03467	2.39413	2.15197	2.48044	2.84543	2.23771	1.97873	2.48461	1.90953	2.08298	2.755	2.18032	2.98024	2.51739	2.12325	1.44304	1.79786	1.38598	1.01184	1.49836	1.4076	1.06626	0.953587	1.12037	1.26125	0.355654	1.05276	2.06068	2.0909
b0505	2.6246	3.44603	2.347	2.7164	2.78344	2.41807	1.9242	2.74899	2.81387	2.86545	2.70201	2.74354	1.43494	2.64155	2.52615	2.66774	3.24572	2.99119	3.29902	2.92379	2.21864	2.59749	1.76616	2.20678	2.79318	2.46848	3.32535	3.37869	2.5106	3.48488	3.1099	3.68404	3.68324	3.08485	3.38748	2.52622	2.26288	3.4998	2.96742	1.85785	2.0598	2.99855	2.86509	2.12979	2.40212	2.78582	0.754231	2.01463	3.34139
b0506	7.89391	8.20922	7.93126	7.87764	7.62181	7.61759	7.80618	8.01103	7.72285	7.7851	7.85596	7.88113	7.86191	7.76698	7.82404	7.70657	7.95781	7.95586	7.6348	7.48573	8.20672	7.94907	7.52487	7.73746	7.69704	7.71265	7.49519	7.27478	6.8815	7.01589	6.93772	6.9664	7.97583	8.13344	8.01889	7.9748	8.05854	7.96369	7.81371	7.83952	8.01096	7.97972	7.98539	7.92239	7.80192	7.75476	7.94913	7.96133	6.9077
b0507	2.60515	2.94809	3.93113	3.98725	2.06866	2.35831	3.85693	3.92727	2.74147	2.8112	2.83905	3.14052	3.22103	2.96048	2.75955	3.12341	2.87047	2.83442	3.84013	3.36455	3.09833	3.46234	3.87672	3.5776	4.08555	4.18848	3.69392	3.58563	2.75264	2.97434	3.67149	3.58875	4.48519	4.36238	3.32823	3.24024	3.76918	3.50554	2.38747	2.58191	3.43725	3.19556	2.36286	2.60693	2.49916	2.49983	2.29711	2.72528	3.34151
b0508	0.487296	0	2.50962	2.40115	1.54936	1.36548	2.39253	2.44625	1.66558	1.51241	2.27174	1.83176	2.23561	1.81047	2.18705	1.34333	2.04553	1.66094	1.24807	1.67173	2.14087	1.96396	1.69642	1.55012	1.57868	1.93396	2.0558	1.83138	1.29955	1.40853	1.63716	2.64779	3.65777	1.78687	2.18043	1.90064	2.78852	2.8905	1.14565	1.66772	1.70191	1.6667	0.640286	1.39714	1.22225	0.737197	2.14332	1.09424	0.676502
b0509	1.80186	0.62705	2.70798	2.50774	1.24051	1.37462	2.76722	2.86685	1.70921	2.03357	2.34991	2.04733	0.953851	1.87196	1.98815	1.97998	2.21098	2.08737	2.05699	1.7722	2.17552	1.83391	0	0.649201	2.46391	1.27808	2.23949	2.96099	2.54731	2.14188	2.99949	1.92369	3.09045	2.77607	2.04383	2.07812	3.22633	2.13849	1.87963	2.41433	2.75004	2.48921	1.7947	1.61515	2.08445	1.74783	1.70762	1.41814	1.04113
b0511	0.280607	0.41038	0.606555	0.40804	0.388336	0.881627	0.389272	1.09852	0.508036	0.286896	0.621455	0.881037	0.647398	0.181408	0.797812	0.865111	0.702062	0.657806	0.197827	0.196614	0.203958	0.331569	0.484546	0.228651	0.684094	0.516702	0.459386	0.475754	0.257296	0.372637	0.645123	0	1.64171	0.335595	0.588233	0.572332	0	0	0	0.661439	0.37963	0.763221	0.200694	0.321267	0.236442	0.61782	0.542569	0.683903	0.713123
b0512	2.22333	1.63641	2.26192	2.27532	1.90676	1.93673	2.1437	2.28121	2.05533	2.10109	2.22683	1.88651	1.64036	1.51638	2.05499	2.38995	2.26135	2.07345	1.87537	1.80549	2.33782	2.28219	2.20921	2.04221	1.96953	2.22667	2.88921	2.3116	2.24916	2.20805	2.20604	2.20405	3.18419	2.59355	2.33146	1.94891	2.01281	1.67676	2.54708	2.03799	2.23198	2.79884	1.82821	2.15827	1.94618	1.87373	1.97317	2.41118	1.89991
b0513	2.34443	1.68079	3.51032	3.32335	1.72291	1.82991	3.10672	2.75256	2.21894	2.40662	2.59785	2.59821	2.59997	2.57067	2.73516	1.96599	2.72322	2.20629	2.78914	3.14261	3.0525	2.98719	3.40453	3.05179	3.13688	3.50423	2.68858	3.07395	2.73816	2.64828	3.09778	2.90677	3.54374	3.24593	2.45946	2.34504	3.18826	2.58004	1.4905	2.1937	2.7837	2.74712	2.17067	1.81083	1.67308	1.48128	2.27092	2.27509	2.92759
b0514	3.01547	2.94164	3.55425	3.39831	2.98678	2.55795	3.08241	3.56878	2.69872	2.86471	3.38294	3.52994	3.15511	3.11335	3.44754	3.37644	3.70797	3.7195	3.90614	3.00772	3.43709	2.78739	3.01675	3.40493	3.30108	3.40154	3.51996	3.2747	3.5121	3.37195	3.79535	3.74254	4.16338	3.88721	3.16796	3.65414	3.40866	3.67229	2.35389	2.78803	3.76652	3.89403	3.60622	3.02219	2.82855	2.91828	3.3195	3.52626	4.23687
b0515	5.30489	5.20615	4.88848	4.43039	4.98495	5.01767	4.82345	4.54519	5.41887	5.11189	5.00356	5.1319	4.76522	4.79556	5.07848	5.27581	5.30946	5.27924	5.6422	5.55214	6.1938	5.91348	5.48985	5.21804	5.52032	5.65537	4.92988	4.98712	5.09721	5.36975	6.00256	5.83001	4.84498	3.68604	5.66087	5.55284	5.92088	5.69307	5.06014	5.10263	5.78183	5.54164	4.69216	4.78313	4.75637	4.42213	5.10285	5.03522	5.01548
b0516	3.76934	4.10987	3.70673	3.54162	3.80398	3.59087	3.71724	3.73494	3.95723	3.802	3.67669	4.09585	3.58484	3.5319	4.05707	3.96946	3.95514	4.1807	4.08023	4.01107	4.18261	4.24362	4.16295	3.7584	4.16671	4.35873	4.18684	4.17095	3.88636	4.14167	4.47498	4.44356	4.12107	3.73667	4.08731	3.82599	3.91866	4.25977	3.8036	4.09499	4.25318	4.05257	3.73306	4.18387	3.69464	3.54798	4.00424	4.14213	3.64111
b0517	1.4775	1.24336	0.659201	0.53888	0.892056	0.874706	1.10046	0.730154	0.370037	1.04738	0.675116	0.906531	1.5663	1.51411	0.791384	1.09629	1.20324	0.97111	1.15161	1.27255	0.275449	0.620043	0.871396	1.13066	1.17678	1.13309	1.62189	1.23447	1.05789	1.15371	0	1.20141	2.31803	0.931341	1.15084	1.23212	0.906781	0.560605	0	1.59192	1.71962	0.717192	1.71124	0.428189	1.15933	1.15978	1.17951	0.879852	1.47064
b0518	0.806712	0.654515	1.45022	1.27847	0.703762	0.505854	1.48613	1.36541	1.07363	0.821903	0.883996	1.13304	0.799995	1.19269	1.19436	1.21029	0.864135	1.20807	0.82316	0.819042	1.37278	0.83909	1.03183	0.677427	1.21609	0.460183	1.78797	1.13275	1.01573	1.19253	0.797317	0.726592	2.92719	2.41711	1.21255	1.59346	0.868979	1.48247	0.885793	0.326208	1.12543	0.856827	1.20291	0.626661	1.26196	1.26243	1.25945	1.46655	1.17309
b0520	1.10293	2.35182	2.7199	2.1047	1.83546	2.14785	2.22647	2.68349	2.36105	2.04849	2.3846	2.12929	2.18031	2.19592	1.5261	2.364	2.12144	2.41249	2.30123	2.04349	2.41413	2.54471	2.66334	2.70246	2.48417	2.38444	2.6658	2.79026	1.78054	1.9593	2.00529	1.74012	3.26861	2.86808	2.12573	2.41652	2.72839	1.78392	1.44989	2.21041	2.1657	2.36236	2.3939	1.78443	1.68777	1.94783	2.08903	2.08491	2.47447
b0521	1.45756	1.38175	2.64876	2.29269	2.27872	1.90343	2.74644	2.61025	1.83799	2.13758	2.64513	2.35272	2.22815	1.45618	2.35583	2.38734	2.76097	2.60284	2.4706	2.33283	2.79263	2.31997	2.38424	3.04685	2.30682	2.56181	2.82779	3.21126	2.44535	2.20034	2.2232	2.12352	3.78787	3.87124	2.79439	2.42136	1.83526	2.71734	2.05724	2.10832	2.36802	2.13849	2.05536	2.33849	2.16237	2.16301	2.63209	2.20716	3.13763
b0522	8.53272	8.7538	8.18414	7.86852	8.91458	8.79306	8.02717	8.38004	8.64333	8.56899	9.16168	9.13522	8.92881	9.15903	9.10373	9.1352	9.13421	9.11285	6.58621	6.57682	6.95011	7.13661	7.08848	7.10928	5.62469	5.66013	7.58689	7.59303	7.61017	7.44135	8.1262	8.01882	8.18403	8.61848	8.38245	8.24911	8.66117	8.69743	8.99478	8.98539	8.35557	8.84854	9.26758	9.28317	9.31509	9.25361	9.11652	9.0646	9.00902
b0523	8.05139	7.79608	7.95358	7.54424	8.29338	8.29342	7.9237	7.97077	8.23689	8.29377	8.68917	8.67703	8.70225	8.76007	8.64775	8.57647	8.64664	8.64144	6.26296	6.41703	6.97283	6.91889	6.96538	6.69712	5.11723	5.1188	7.01351	6.92138	6.85295	6.76138	7.27086	7.04416	8.12143	8.57442	8.00782	8.08872	8.44409	8.17559	8.67582	8.61823	8.1213	8.49427	8.61873	8.5812	8.69715	8.65682	8.47632	8.53899	8.74823
b0524	6.8345	7.17583	5.96299	6.01226	6.61329	6.66452	6.20301	6.37603	6.50414	6.51542	6.47449	6.47263	6.3451	6.5332	6.36575	6.20877	6.2951	6.45012	4.13352	4.17235	4.80085	4.63821	4.9589	4.78628	4.73454	4.88665	6.4107	6.49452	6.81387	6.63498	6.2232	6.38602	5.79494	6.09627	6.17736	6.16981	6.28234	6.05508	6.41001	6.38314	6.17248	6.2963	6.47969	6.45167	6.63124	6.2928	6.59915	6.52463	6.79354
b0525	9.93356	9.74925	9.7566	9.29441	10.1927	10.2437	9.73372	9.15272	10.1167	10.1835	9.93987	9.92163	10.1909	9.49971	9.82169	10.124	10.0917	9.98496	8.70354	8.90096	9.07901	8.9769	8.88806	8.95584	8.82592	8.53202	9.18663	9.06287	9.50494	9.57426	9.43303	9.25694	9.37769	8.85022	9.81173	9.76673	9.69311	9.86387	9.83734	9.91672	9.92099	9.82181	9.50923	9.55151	9.45967	9.5658	9.57919	9.69909	9.42114
b0526	7.89683	8.11722	7.57774	7.51103	7.8051	7.795	7.71618	7.74326	7.80089	7.66924	7.97896	7.97564	7.89069	8.0621	7.89408	8.08704	8.00974	7.9524	6.7034	6.92081	7.45182	7.45119	7.23442	7.09162	7.01669	7.07976	7.79577	7.97004	7.85657	7.95712	8.07697	8.17863	7.74391	7.92688	8.11983	8.03732	8.20298	8.1175	8.35212	8.17288	7.86767	8.0311	8.24128	8.25138	8.24454	8.3131	8.23719	8.14376	8.3628
b0527	2.19735	2.22159	2.83	2.21415	2.05416	1.74215	2.15351	2.65437	2.17805	1.50462	2.4586	2.50753	2.30499	2.2419	1.74396	2.47869	2.42294	2.69332	2.75021	2.21979	2.6995	2.30925	2.44487	2.27049	2.13027	2.80631	2.75301	2.09173	1.39538	2.23025	2.29997	1.85268	1.42576	2.32484	2.05424	2.34105	0.909995	1.54034	1.48729	1.38918	2.59166	2.08246	2.11238	2.26878	1.57681	2.31279	2.4459	2.12988	2.04084
b0528	5.5773	4.54762	2.8876	3.41107	5.60393	5.36186	3.43753	3.13182	5.33947	6.0951	4.65408	4.66326	4.80594	3.78271	3.79905	4.36191	4.73274	4.7932	2.58489	3.45073	3.36438	3.41532	2.34299	3.19838	3.21032	2.43172	4.42014	4.85337	4.71361	4.9105	4.466	4.02846	4.12823	4.30084	3.95943	4.1346	4.95774	4.29706	3.58734	4.07295	4.20225	2.87292	3.01939	2.60671	2.21254	3.24584	2.85054	4.01166	2.68649
b0529	8.64663	8.66182	8.36136	8.51352	8.42118	8.41005	8.46951	8.64507	8.41681	8.3967	8.44368	8.4318	8.6993	8.63634	8.4171	8.4392	8.45876	8.507	8.0202	7.80494	8.49351	8.5103	8.23979	8.36374	8.14413	8.11921	8.10447	8.16505	8.25535	8.18827	8.13913	8.20282	8.52696	9.04907	8.24962	8.23539	8.37057	8.43225	8.59745	8.55142	8.47043	8.70524	8.63505	8.68822	8.63987	8.65359	8.64388	8.59203	8.64948
b0532	1.76557	1.91019	1.63374	1.64687	1.64582	1.59359	1.70067	1.46168	1.74816	2.02654	1.79398	1.93458	1.88386	1.79551	1.98119	1.6867	1.78762	2.14487	1.35657	1.30388	1.43162	1.45048	1.00282	1.88272	1.7176	1.71669	2.1899	2.23628	1.94005	1.72515	2.10742	1.72558	2.87752	1.89066	2.17539	1.63654	1.93498	2.02344	1.82162	1.63839	1.94864	2.17233	1.41598	1.3803	1.48111	1.71836	1.47835	1.7048	1.65264
b0533	1.53816	1.77899	0.825803	0.71743	1.49893	0.77534	0.687464	0.643735	1.52199	0.858411	0.967216	0.208545	1.17359	1.25485	0.831631	0.490327	0.825488	0.890574	0.52054	0.720248	1.2307	0.252132	0.669032	0.592368	0.534458	0.39869	1.41292	0.365939	0.365797	0.725492	1.41522	1.25503	1.96731	1.2357	1.31512	1.05633	0.951198	1.59781	0.969131	0.895142	1.07885	0	0.527309	0.796924	0.83973	0.610488	0.419474	0.675956	1.12521
b0537	6.41829	6.3062	6.39597	6.36039	6.08014	5.91678	6.29077	6.40605	6.05346	5.90973	6.34362	6.3129	6.41327	6.20642	6.27558	6.2663	6.3727	6.29005	6.27104	6.0194	6.30034	6.50674	6.40185	6.44409	6.62662	6.44049	6.71147	6.5733	6.362	6.39333	6.68908	6.46322	7.38046	6.54638	6.57787	6.53983	6.48849	6.56064	6.20697	6.01364	6.35216	6.26877	6.09855	6.27668	6.20078	6.05467	6.37795	6.3234	6.18417
b0543	4.15764	4.29621	3.2019	2.26301	4.06257	4.10968	3.03582	2.67583	4.24344	4.15252	3.72303	3.41029	2.84239	3.2871	3.69565	3.82075	4.19424	3.33139	0.714294	2.75025	2.31378	2.30517	2.82578	2.24589	2.65294	2.50935	3.72891	3.95186	3.95127	3.65109	3.26353	3.43496	2.79537	2.32075	2.81451	1.8692	2.35878	3.51857	3.77706	2.26406	3.67916	3.18676	2.7773	3.63423	2.28735	2.99834	2.57911	3.1589	3.51748
b0544	1.60686	1.36045	1.31845	1.1673	0.913021	1.31663	0.914881	1.06182	0.929791	0.703929	0.864642	1.32413	1.389	1.54357	1.63738	1.5641	1.31802	1.34556	0.765722	0.503225	1.10942	0.797941	0.651229	0.576221	0.658193	0.864552	2.24839	2.1815	2.05749	2.17325	1.88226	2.5428	2.15822	0.321417	1.42164	1.51396	1.48813	1.20574	1.34673	0.63622	1.10252	0.915248	1.18901	1.12986	1.01304	0.886701	1.06186	1.10823	0.38362
b0545	3.48226	3.39637	4.36032	4.35812	3.23323	3.66951	3.81229	3.86025	3.97507	3.51436	2.7378	2.7692	2.24117	3.34658	3.26461	2.31188	2.57317	2.76123	4.26206	4.36495	3.86729	3.76399	4.56039	4.882	4.61831	4.45799	3.37555	3.9922	3.28373	2.76972	3.91685	3.93792	3.78246	3.41329	3.21473	3.0092	3.83811	3.18949	2.96774	3.3489	3.02374	2.55965	3.01317	2.91976	2.82689	2.38469	2.38054	2.88503	2.59695
b0546	4.59	4.74322	5.24608	5.19929	4.62296	4.67598	5.31313	5.23153	5.05774	5.04762	4.86102	5.01129	5.02134	5.25222	5.01503	4.98585	4.80907	4.81555	4.69528	4.54531	4.53217	4.6446	4.66484	5.08153	4.76856	4.96419	5.94181	5.91745	5.12096	5.15543	6.36063	6.04357	5.92158	4.31117	5.03903	4.84441	5.07884	5.42131	4.43699	4.32762	5.14088	5.24215	4.52545	4.70038	4.10651	4.42333	4.67489	4.74348	4.67053
b0552	7.91005	7.96821	7.41134	7.26567	7.71904	7.89601	7.35255	7.29866	7.38783	7.24685	7.4285	7.4496	7.2524	7.28751	7.45717	7.49952	7.43698	7.39712	6.83402	6.94931	6.95338	6.9179	7.07544	7.15961	7.25189	7.33782	7.67987	7.56658	7.60992	7.49134	7.55539	7.71273	7.86552	8.14782	7.61426	7.60442	7.55086	7.71665	7.9239	7.91792	7.39267	7.64954	8.38098	8.48063	8.46041	8.43278	8.14015	8.18061	7.84876
b0553_1	10.9223	10.8804	5.4588	4.72522	10.3137	10.427	6.03766	5.94318	8.9987	8.93971	8.57707	8.56734	8.45417	8.356	8.91514	8.98182	8.70694	8.7143	6.29076	6.33712	6.45028	6.41894	6.77955	6.78205	6.18814	6.19544	7.85643	7.90713	8.59051	8.59708	7.29966	7.36416	4.87703	5.26852	8.12563	8.28334	6.85579	6.64048	10.8348	10.8324	9.00029	9.73867	10.2294	10.31	10.3878	10.3937	9.76451	9.9596	7.94131
b0555	3.28846	2.53614	1.78235	2.44652	3.36641	3.38976	2.29756	2.36816	2.95868	2.82754	2.98415	2.56362	3.07659	3.00671	2.56683	2.32046	2.69754	3.23694	2.80811	2.27327	2.75705	2.3636	1.45784	2.81009	3.01452	2.73443	2.91922	3.63208	3.16597	3.12754	3.82398	3.11511	3.42253	2.66658	2.22408	1.64669	2.70662	1.58517	1.93944	2.39038	2.64841	2.52287	2.01737	2.21379	2.50502	1.62277	2.66191	2.90469	2.72171
b0557	7.91619	7.47585	1.6152	1.3859	8.64355	8.83666	2.34385	3.31023	7.65854	7.69948	6.81523	6.42899	6.7063	6.61786	6.79264	6.74271	6.65867	6.56254	1.66728	1.95699	2.45863	2.27077	2.7887	1.82493	1.99797	1.04463	5.38246	4.75643	6.76718	6.73415	5.41771	5.69857	1.99641	0	1.80099	2.00147	2.04155	1.42862	1.37785	4.66688	4.90546	5.58597	6.0882	5.83324	6.02599	6.44602	2.13097	3.45652	2.70537
b0559	1.32363	1.72389	0	0	1.28774	1.81859	0.784679	0	0.798006	2.02863	1.3263	0	0	0.954515	0	0	0.791856	1.38819	0	0	0	0.929286	0	0	1.04384	0	1.85786	1.90092	1.90046	0	1.57219	0	0	0	0	0	0	0	0	0	0	0	0	0	0	0	0	0	0
b0562_2	3.33371	3.49255	2.76925	2.82058	2.53945	2.89345	3.38183	2.38818	2.82952	2.61895	3.19395	2.8258	2.73851	2.80034	3.09011	3.46711	3.5767	3.24614	3.51983	3.28931	3.43351	3.35103	2.93822	3.64042	3.89185	2.85447	3.88495	3.98046	3.81144	3.7513	3.46503	3.713	3.60015	2.70909	2.59533	2.68262	2.87316	3.72362	2.75903	3.02187	3.42182	3.13121	3.11143	3.17821	3.15856	2.87717	2.18826	3.18606	3.30687
b0564	5.91947	5.62882	5.78944	5.49667	5.27528	5.43404	5.52472	5.62926	5.3099	5.66977	6.19859	6.11972	6.06349	5.90613	6.14036	6.31416	6.2391	6.00376	4.64008	4.80175	5.27367	5.15237	4.40053	4.05737	5.21602	4.91764	6.42104	6.2547	5.05197	5.1409	5.89449	5.80549	6.2002	3.01944	5.87839	5.79487	5.84095	6.14531	5.04568	4.83938	6.32853	5.92912	4.94505	5.44476	4.41754	4.37093	5.42778	5.50109	5.56933
b0565	12.3544	12.5124	11.4611	10.8409	12.4984	12.4546	11.2193	11.2414	12.5303	12.5842	12.2663	12.4525	12.073	11.8716	12.542	12.4637	12.5094	12.5878	11.6323	11.4198	11.402	11.2485	11.2442	11.2638	10.7291	10.7424	11.9634	11.9352	12.3866	12.4815	12.2602	12.3051	12.0744	10.8684	12.9543	13.0251	12.7158	12.7301	12.7369	12.6841	12.3664	12.4939	12.4952	12.6001	12.635	12.5942	12.7076	12.7659	11.4459
b0566	2.75189	2.25317	3.37498	3.11989	1.98081	1.72098	2.90719	2.80518	2.3865	2.05269	2.92138	2.63693	2.90387	2.9825	2.93419	2.86203	2.13392	2.84263	3.27711	3.04335	3.09326	3.33936	3.54392	3.25108	3.1399	3.54647	3.86738	3.25892	2.79929	3.00539	3.34286	3.02871	4.28517	3.85736	2.80816	2.37331	2.68321	3.14562	1.16111	1.07721	2.62518	2.44235	2.1433	2.19213	2.13694	1.75709	2.01769	2.58858	3.00275
b0567	3.69106	3.90343	4.77847	4.61335	3.83561	4.04608	4.43028	4.08668	4.26744	4.24459	4.40694	4.08504	4.28456	3.81993	3.96687	4.45991	4.11858	4.15254	3.8752	3.81842	3.98843	3.74864	3.87597	3.7965	4.09528	3.97846	4.44687	4.26099	3.84646	4.11737	4.34543	4.60145	4.71238	4.42758	4.20642	3.99118	4.39921	4.36344	4.20546	4.05881	4.24288	3.58522	4.07342	4.04187	3.87402	3.51986	4.12063	4.23413	4.03502
b0568	4.50167	4.53793	5.35093	5.27877	4.23218	4.33265	4.99016	4.85261	4.49136	4.42756	4.75159	4.64108	4.77296	4.47172	4.66549	4.87546	4.82336	4.7254	4.58213	4.60305	4.31888	4.3017	4.51023	4.39306	4.81647	4.69379	5.07362	5.09112	4.52257	4.73394	5.20507	5.16983	5.4572	5.52973	4.90785	4.86146	4.81006	5.03204	4.71237	4.71942	4.68693	4.58409	4.65037	4.42728	4.48849	4.34191	4.76892	4.60043	5.01001
b0569	3.2715	3.46683	3.71136	3.89606	2.6682	2.78025	3.86414	3.49405	3.02448	2.98895	3.39556	3.40308	3.35151	3.3056	3.52308	3.42016	3.17257	3.13976	3.17442	3.44286	3.3056	3.18032	3.44139	3.64421	3.78891	4.04821	3.62505	3.70781	2.82662	2.85373	3.2095	3.30843	3.9884	3.73849	3.07851	3.0909	3.46744	3.27704	3.06571	3.35995	3.26494	2.93552	2.96236	2.98067	2.60774	2.6884	2.96877	3.08634	3.68361
b0570	6.49496	6.69834	4.38675	4.41449	4.80696	4.94162	4.48162	4.3002	5.55358	5.61555	4.96781	4.84241	4.95326	4.96639	4.95899	4.97771	4.93051	4.8207	5.23845	5.44935	5.70857	5.73433	5.48114	5.28256	5.2011	5.18556	5.85077	5.85101	4.95974	4.81715	5.06212	4.96669	5.40549	5.96035	4.70739	4.76257	4.65516	4.85783	5.95604	6.05298	4.76837	5.55974	6.20923	6.28464	6.28932	6.29013	5.82536	6.08014	5.90657
b0571	7.4004	7.60532	5.3958	5.50676	5.49148	5.52427	5.20047	5.44814	6.43022	6.33091	5.80564	5.92387	5.63672	5.91262	6.09318	6.22724	5.95057	5.89949	7.72486	7.66557	7.68849	7.66023	7.53549	7.7204	7.79125	7.85605	6.80967	6.86829	5.36645	5.63078	5.71527	5.92651	6.84095	7.2118	6.0619	5.91914	5.97145	5.45906	7.07228	7.24635	5.8645	6.91355	7.39119	7.24634	7.47695	7.25621	7.03386	7.09123	6.96977
b0572	8.67711	8.8186	1.47036	0.657088	3.265	4.19628	0.90659	0.852575	7.13743	6.94206	4.76695	4.79382	5.03493	5.04105	5.64502	5.88598	4.87926	4.79029	7.97386	8.09169	7.65015	7.73962	7.91962	7.95396	8.00387	8.07841	6.789	6.88344	2.036	2.42468	2.97573	2.52815	6.57199	7.32484	5.07823	4.60474	4.50672	4.64138	8.46606	8.46101	5.41802	7.3954	8.81784	8.95409	9.01227	8.9676	8.14639	8.08184	7.32586
b0573	8.61557	8.467	2.06679	2.26301	3.8545	4.94975	2.7763	2.57905	7.39223	7.32382	4.49785	4.30777	5.50586	5.09987	5.70174	5.8355	4.89198	4.9409	6.82985	6.65718	9.27754	9.55296	5.68537	5.91035	6.09679	5.71782	5.82208	6.05665	1.82915	2.45855	2.56466	3.32151	5.05967	5.86008	3.93207	4.1252	3.74288	3.51857	7.63443	7.64419	4.9926	6.63345	8.8547	8.59416	8.92079	8.96036	7.92374	7.84631	5.91231
b0574	8.48079	8.5918	2.92304	2.79854	3.3817	3.80911	2.81002	2.52306	6.54403	6.52973	4.56404	4.42684	4.51582	4.43984	5.30357	5.21437	4.66321	4.72273	6.60881	6.6895	8.92098	8.94044	6.20599	6.11648	5.96517	6.28614	6.03609	5.88359	2.99305	3.00105	3.00668	2.98427	5.53492	6.71382	4.55074	4.74947	4.46052	3.72498	8.09589	8.02951	5.08384	6.80449	8.7681	8.76936	8.94704	8.91785	7.9725	7.90593	6.72871
b0575	6.99025	7.20795	2.8756	2.89856	2.85685	2.83367	2.73121	2.56844	5.17694	5.06575	3.55072	3.5504	3.8186	3.65534	4.30053	4.41593	3.9506	3.72779	5.27405	5.34137	7.56107	7.48232	5.03895	4.93061	4.80549	4.84872	4.97567	5.04487	2.92566	2.82205	3.12117	3.19615	4.76307	5.3408	4.13314	3.94213	3.74689	3.84103	6.78563	6.79969	4.21942	5.69756	7.02548	6.99699	7.20945	7.20785	6.40433	6.55505	5.48802
b0576	6.04677	6.16138	3.84431	3.94402	5.65507	5.6092	4.02435	3.85464	5.1342	5.16002	5.73095	5.58234	5.51979	5.51976	5.52108	5.75733	5.54533	5.62118	3.20637	3.59783	4.83781	4.87738	4.24214	4.13034	4.08965	3.82748	5.65319	5.59278	5.32151	5.336	5.31202	5.40038	4.97293	4.86916	5.74572	5.52814	5.06012	5.07029	6.20087	5.94337	4.84147	5.33246	4.9598	5.12918	5.18487	5.28654	5.13959	5.2623	5.47807
b0577	5.94416	5.89001	5.5601	5.69155	5.88489	5.71393	5.6946	5.60515	5.79753	5.6582	5.64625	5.82484	5.62043	5.41103	5.60995	5.64381	5.76723	5.60521	5.49833	5.63948	6.25237	6.13806	5.78069	5.72389	5.60176	5.60572	5.77513	5.70053	5.83834	5.6866	5.61426	5.44069	5.73976	5.05352	5.6938	5.79051	5.755	5.90067	6.01832	5.82275	5.81419	5.63721	5.40037	5.49813	5.20611	5.19877	5.54757	5.71728	5.46689
b0578	9.01382	8.9737	8.08084	7.86591	8.75171	8.69183	8.19891	7.86115	8.65067	8.69013	8.79234	8.7017	8.66889	8.50809	8.44127	8.66021	8.6972	8.71208	9.36264	9.57258	9.80822	9.74521	8.24371	8.22105	8.13186	8.19237	8.90139	8.83021	9.02612	9.02652	8.77626	8.66378	8.71245	8.82355	9.14064	9.0587	8.75241	8.8205	9.13242	9.06861	8.49177	8.76827	8.44445	8.6674	8.65675	8.64621	8.68839	8.73966	8.62322
b0579	5.01173	4.44074	4.72801	4.56834	4.99062	5.03258	4.64215	4.32828	5.21445	5.24014	4.26465	4.09988	4.47066	4.07194	4.71827	4.38782	4.22324	4.45378	4.1038	4.51305	4.56727	4.41517	4.12864	4.73774	5.10534	4.62802	4.62106	4.72052	5.1527	4.82039	4.89946	4.82367	4.85856	3.94752	4.63061	4.40048	4.94583	4.87419	4.41924	4.94279	4.48034	3.96661	3.4574	4.10394	3.12244	3.61104	4.02427	4.01033	3.95108
b0580	3.75537	1.54414	2.218	1.82307	3.48465	4.0374	2.53863	2.28615	2.95616	3.97595	2.86227	3.06231	2.92538	3.00418	2.707	2.53214	3.5038	2.12579	2.97225	2.60929	2.65682	3.70471	2.16573	2.32217	2.18059	2.2517	3.43654	3.16397	4.1744	3.79423	3.97984	3.70267	2.17896	1.33645	2.22181	1.93955	2.22586	2.80514	1.52937	2.13343	2.64598	2.68135	1.85109	2.21153	2.36419	2.04028	0	1.74621	1.92322
b0581	5.807	6.01646	7.79845	7.78592	5.20444	5.39202	7.77812	7.54279	5.78988	5.72941	6.53658	6.6383	6.59562	6.49758	6.34148	6.45417	6.58804	6.33816	7.57678	7.54111	7.56175	7.43725	7.32695	7.35541	8.0294	8.00645	5.47192	5.82294	5.26916	5.20253	5.78776	5.95936	6.95027	6.90066	6.15354	6.15188	6.90242	6.84091	4.78294	5.39953	6.88027	6.47943	5.06188	5.228	4.28693	4.32153	5.31746	5.4713	5.84073
b0582	6.30913	6.54629	6.0862	6.02426	6.09917	6.07087	6.01551	5.81235	6.06157	6.14136	6.43349	6.42135	6.17113	6.08901	6.4685	6.34601	6.34255	6.43915	5.69776	5.68311	5.87666	6.02973	5.75357	5.95545	5.86027	5.85432	6.83859	6.92172	6.81719	6.81396	6.82515	6.66943	6.20257	6.31704	6.23865	6.19128	6.06675	6.06308	6.42794	6.62483	6.16226	6.38592	6.14243	6.4494	6.21564	6.33772	6.37591	6.38263	7.07362
b0583	3.32864	3.55864	5.82745	5.62822	2.59963	2.90295	6.378	6.6092	8.13887	8.11399	2.81757	2.83938	3.53676	2.66267	2.37798	1.83347	3.21951	3.14455	5.79963	5.43896	5.11974	4.93718	5.89229	6.24364	5.83533	5.43771	3.28941	3.87937	4.19902	4.41627	2.49051	2.02659	3.19443	3.39265	3.38226	3.25529	3.91106	3.87196	3.33619	3.39657	7.07925	7.35949	5.0506	5.09932	3.08807	2.93991	6.69487	6.89852	3.01951
b0584	6.24558	6.61802	8.93306	8.22388	4.9707	4.40891	9.30515	9.40745	11.4126	11.3862	5.57426	5.577	4.61699	4.7651	3.36701	3.18447	6.02189	6.03402	9.00165	8.69294	8.18504	7.91511	9.11281	9.2165	8.49867	8.55913	6.1499	6.12151	7.19655	7.23801	3.80733	3.99886	6.14034	6.43264	5.94588	6.0612	6.69388	6.49616	6.78374	6.81777	10.7116	11.2587	9.04119	9.02033	6.52384	6.50088	10.4522	10.5819	6.32367
b0585	5.87384	5.86538	9.57735	9.56404	4.34335	3.89008	9.41563	9.28899	9.6773	9.64094	5.30071	5.11227	4.73784	4.55598	2.11001	1.80056	5.43285	5.16148	9.35937	9.33656	8.7942	8.89464	9.64576	9.68586	9.57366	9.60857	6.62851	6.35787	7.5141	7.46521	4.44611	4.34243	6.25662	6.12036	5.52509	5.49236	6.71233	6.4535	5.43654	5.44479	9.65041	9.56431	7.49656	7.6324	5.2495	5.13117	8.70304	8.71769	6.22196
b0586	6.27879	6.38865	10.2333	10.0846	4.84591	4.40408	10.1465	10.0937	10.1632	10.1371	5.7618	5.682	4.60011	4.69039	3.13631	3.36348	5.99182	5.96119	9.97776	10.0487	9.08908	9.0391	10.2754	10.2385	9.96237	10.0326	6.59718	6.57046	7.79021	7.73142	4.4619	4.50712	6.91681	7.17075	6.87435	6.85376	7.80087	7.76628	6.49239	6.47581	10.7271	10.6989	8.20776	8.18802	6.02617	5.9971	9.61055	9.63255	7.11112
b0587	1.07157	0	1.0515	1.08285	0.94453	0.693811	1.37257	1.62021	3.31247	3.17692	0.351946	1.05641	0.447057	0.426286	0.624169	0.767689	0.487542	0.917832	0.249185	0.45901	0.474673	0.733712	1.01725	0.731991	0.474191	0.63458	0.972327	1.17173	1.3235	1.86651	0.785213	1.28933	1.81793	1.32875	1.19633	0.392118	0.490627	0.910336	0.501362	1.08355	2.63526	3.58879	1.10351	1.18896	0.296838	0.543157	2.50729	1.84533	0.269084
b0588	5.59832	5.71704	7.00254	6.77797	4.90647	4.13051	6.95098	7.00714	7.30752	7.32363	5.23475	5.25268	4.76774	4.58036	3.12238	3.45994	5.42885	5.42639	6.56232	6.64957	7.03232	6.84506	6.93406	6.90021	6.57494	6.75069	5.18649	5.48734	6.45346	6.39657	4.49858	4.70477	5.6318	6.07203	5.8683	5.74146	6.40675	6.40418	5.66241	5.73736	7.47593	7.49799	6.85017	6.77427	5.70311	5.54618	7.39409	7.33058	5.65189
b0589	4.65629	4.94869	5.41946	5.30249	3.70767	3.24212	5.66117	5.4519	6.08601	6.15492	4.27033	4.47688	3.79268	3.82272	2.08579	2.53933	4.42666	4.16379	5.55673	5.97287	6.18678	6.03408	6.06753	5.84803	5.73362	5.64072	4.85852	4.75679	5.40828	5.3244	4.13086	3.51648	4.81073	5.18164	5.06371	4.86657	5.78435	5.32788	5.05596	4.90536	6.28836	6.44518	5.21228	5.27853	3.83831	4.2683	5.82889	5.73913	5.03744
b0590	5.18687	5.08147	6.34838	6.39417	4.55468	3.79594	6.31738	6.38296	6.79399	6.74196	4.99364	4.92548	4.5571	4.5543	2.91942	2.47446	5.02687	4.64843	6.61152	6.86792	7.20549	7.2164	6.70207	6.80231	6.90135	6.72835	5.2023	5.43033	5.80267	5.80249	4.41971	3.72465	5.42917	5.92363	5.28119	5.25455	5.65408	5.67551	5.26704	5.2966	6.78308	6.85017	6.10945	6.13199	5.01991	5.08788	6.51615	6.71245	5.4063
b0591	5.39057	5.42933	6.84725	6.54887	4.68849	4.1073	7.28989	6.95674	7.22039	7.28706	5.65007	5.44963	4.60768	5.00739	2.62123	2.68112	5.44772	5.36837	6.59564	6.80795	7.29403	7.20001	6.96237	6.76619	6.69567	6.64269	4.85336	4.97443	5.3878	5.77185	3.60262	3.52024	5.17897	5.726	5.37137	5.34478	5.86502	5.87784	5.66467	5.83653	7.28609	7.56732	6.38577	6.59145	5.18643	5.19541	7.256	7.29991	5.90954
b0592	6.00687	5.98891	8.0586	8.07737	5.23332	4.80158	8.13731	8.09456	7.74573	7.7749	5.67472	5.7444	5.40312	5.48488	4.22008	3.97948	5.8501	5.71768	7.28557	7.26161	7.16853	7.00924	7.61941	7.60491	7.56478	7.52317	6.06835	5.87259	6.35767	6.30265	4.87188	4.93813	6.40969	6.66541	6.06997	6.02268	6.63486	6.88536	6.22591	6.39401	7.93568	8.1405	7.10625	7.00846	5.86068	5.95892	7.73697	7.68389	6.36847
b0593	7.31799	7.27859	10.1096	9.76953	5.41444	5.18127	9.86191	9.94858	11.4132	11.3637	6.2976	6.20975	5.63491	5.67871	2.54314	2.47844	6.46538	6.40276	9.80184	9.91619	9.21579	9.20554	10.1038	10.0983	9.58992	9.52139	7.16621	7.28876	8.22065	8.26837	4.95392	4.76699	6.85143	7.22755	6.90993	6.77971	7.52507	7.53498	7.21008	7.12795	10.9409	11.2337	9.13514	9.12794	6.76746	6.69651	10.4304	10.4056	7.78318
b0594	6.80141	7.04182	10.1883	9.7787	5.23066	4.72446	9.91097	9.91652	11.0551	10.991	6.15233	6.17917	5.14048	5.2307	3.07592	2.81957	6.34186	6.42184	9.7185	9.74716	9.00439	8.90796	10.0131	9.97688	9.31437	9.31783	6.7975	6.85831	7.95041	7.88458	4.56463	4.56735	6.63455	6.9707	6.86829	6.92227	7.47429	7.4589	6.97653	6.93809	10.8812	11.1715	8.98948	9.00146	6.73712	6.7638	10.3263	10.3185	7.24116
b0595	6.37301	6.54813	10.0594	9.62804	4.92215	4.64796	10.0528	9.64846	10.5539	10.5644	5.77729	5.74918	4.80108	4.48211	3.20561	3.22565	6.18773	6.26648	9.84623	9.87794	8.7493	8.5508	10.0642	10.0878	9.51751	9.59632	6.7174	6.5346	7.59198	7.60602	4.14778	4.15829	6.58858	7.18262	6.63738	6.68839	7.4639	7.54186	6.47331	6.46357	10.5097	10.678	8.36467	8.38161	6.19858	6.30235	9.7752	9.88735	7.08373
b0596	6.15406	6.13281	9.91801	9.59793	4.89042	4.7425	9.86057	9.83854	10.2625	10.2331	5.68696	5.83579	5.04306	4.71694	3.13803	3.75764	6.03263	6.16223	9.36347	9.41473	8.28384	8.28107	9.70706	9.66176	9.18713	9.20542	6.16584	6.36392	7.10656	7.07324	4.3755	4.47136	6.64466	7.03619	6.3242	6.53451	7.04346	7.26492	6.5595	6.28523	10.1681	10.3877	8.44125	8.39234	6.27168	6.16502	9.73837	9.69239	7.04082
b0597	4.73398	5.24568	9.3007	9.15537	4.30626	4.29121	9.38496	9.63456	9.8911	9.8942	5.26314	5.68848	4.31297	4.82097	3.40914	3.26998	5.61517	5.54858	8.3389	8.2756	7.17308	7.39058	8.5691	8.65855	8.22655	8.08867	5.31497	4.86276	6.2545	5.97819	3.57055	3.44283	5.62511	6.15567	5.18282	5.30151	6.02796	5.72013	5.22373	5.35028	9.31937	9.44751	8.00596	8.0201	6.04393	5.88604	9.1086	9.11249	6.03319
b0598	7.02983	7.30275	6.25836	6.0941	6.44326	6.54273	6.36964	6.31245	7.25987	7.31049	5.89275	5.98597	5.31977	5.24931	5.94268	5.98525	6.15469	6.10566	7.12336	7.23676	7.29209	7.14939	7.06699	6.96598	7.30097	7.24547	5.96665	6.15626	5.9569	5.94935	5.65781	5.74524	5.28508	5.63469	6.24065	6.1149	5.70807	5.79396	7.30098	7.26056	7.22516	7.45339	7.46974	7.51309	7.53694	7.56709	7.32487	7.40375	6.10239
b0599	6.44361	6.23417	8.75539	8.00409	6.45588	6.38597	9.84166	9.58447	6.59143	6.61662	6.86427	6.83815	6.69358	6.59359	6.91455	6.98254	6.94377	6.88809	6.34159	6.39709	5.62284	5.45845	6.93424	6.72572	7.04309	7.06803	6.36877	6.44459	5.24917	5.26301	5.32794	5.5427	6.59231	6.65397	6.17549	6.06297	5.64172	5.63043	6.77051	6.58181	6.03859	6.2738	6.78728	6.75645	6.7993	6.9127	6.51673	6.56124	6.3064
b0600	6.6439	6.53822	8.78953	8.04564	6.35106	6.36249	9.822	9.7372	6.82183	6.98538	6.69603	6.55369	6.41694	6.51294	6.81122	6.85297	6.80575	6.591	5.71092	5.66046	4.47967	4.35228	6.50818	6.37856	6.53595	6.73473	6.95529	7.13947	5.51627	5.35342	5.43937	5.55702	6.35145	6.12412	5.66763	5.68616	4.99368	5.16154	6.47042	6.46098	5.8042	5.88865	6.47405	6.51043	6.68303	6.57993	6.07996	6.17352	6.42489
b0601	3.84563	3.63093	3.62476	3.46687	3.6327	3.6626	3.84206	3.50015	3.74616	3.80173	3.41828	4.04766	3.43309	3.44541	3.87103	3.92756	3.88172	3.86753	4.52626	4.45206	4.43785	4.14516	3.35192	3.89431	4.33976	4.34898	3.80508	3.38745	3.56218	3.99648	3.51208	4.01372	3.64761	2.20973	3.75349	3.79918	3.96086	4.37674	3.77682	4.25694	3.42275	3.67794	3.50229	3.77209	3.32772	2.9219	3.59236	3.86074	3.94334
b0602	2.61268	2.86249	2.85339	2.80157	2.26393	1.78146	3.00213	2.68697	2.56162	2.4822	1.72661	2.70394	2.33592	1.95369	2.78821	2.43417	2.20471	2.39711	2.32987	1.78052	2.26291	1.50952	1.94616	2.09559	2.51062	2.11619	2.98636	2.43876	2.49888	2.47638	2.88412	2.26316	3.03883	2.58322	2.60841	2.16382	2.88669	2.8332	2.28085	1.77637	2.25272	2.5813	1.80308	2.23722	1.91012	1.73784	2.1814	2.04661	2.52635
b0603	2.03994	2.0634	1.88502	1.71432	1.73189	1.81553	2.16737	2.02283	2.43805	2.06668	1.45122	1.89193	1.90168	2.08308	1.89476	2.49335	1.42365	1.85008	1.27517	1.52671	1.43939	1.16894	0.716219	0.635254	0.31532	0	2.11154	1.93784	1.81378	2.33192	1.49384	1.4922	2.5555	1.30822	2.15246	1.82734	1.82489	2.28237	1.62618	1.52289	2.13543	1.99812	1.28825	1.68236	1.10252	1.10296	1.83743	1.71335	1.19357
b0604	6.0668	6.20973	6.56673	6.56599	6.15676	6.13151	6.61865	6.73259	6.15068	6.11939	6.58742	6.59456	6.34828	6.63032	6.55808	6.74956	6.44327	6.51069	6.07404	6.03374	6.80917	6.9183	5.96298	6.02645	6.28098	6.31077	6.06722	6.17188	6.35662	6.28304	6.55069	6.3525	6.25127	5.4536	6.17566	6.23655	6.4335	6.57111	6.22446	6.08323	6.39576	6.35726	6.18505	6.18217	6.23895	6.3296	6.43897	6.606	6.0652
b0605	12.0388	12.0411	12.3144	12.1	12.0947	12.2777	12.2168	12.0219	12.8162	12.7675	12.3937	12.3367	12.3798	12.1873	12.3968	12.4816	12.3886	12.2862	15.064	15.1269	11.9189	11.9022	14.7543	14.7884	14.7345	14.7554	12.3808	12.3351	12.6183	12.6232	12.943	12.8919	12.6743	12.6472	12.7705	12.673	12.6027	12.5936	12.5196	12.5017	12.7743	12.5615	12.1984	12.2302	12.2343	12.2004	12.2945	12.3785	12.4211
b0606	8.69543	8.66782	8.4823	8.43814	8.27571	8.35942	8.33899	8.19949	8.96236	8.87293	8.78415	8.72594	8.48505	8.55024	8.72513	8.79223	8.72606	8.75996	11.8152	11.8585	8.03979	7.95862	11.6542	11.6456	11.4939	11.5221	9.28484	9.22685	9.34968	9.33332	9.63246	9.56632	9.21471	9.33781	9.05815	9.01339	8.91773	8.94667	9.12601	9.02492	8.73228	8.82614	8.7212	8.72186	8.67378	8.69376	8.79405	8.72157	8.8605
b0607	6.85632	6.17601	5.96769	6.21045	6.78295	6.8821	6.09742	5.32079	7.26282	7.3021	6.78167	6.76745	6.55468	6.75585	6.84486	7.04655	7.06998	6.86304	8.05661	8.22216	8.3463	8.39455	7.48705	7.53855	8.4179	8.08876	6.57874	6.25543	6.65568	6.54393	7.71471	7.61968	5.9667	6.37554	6.73717	6.80579	6.89005	7.24691	6.28133	6.31797	6.55856	5.9991	5.86064	6.09942	5.60398	5.72485	5.86295	6.05992	6.88145
b0608	4.58145	4.52494	7.62924	7.80241	4.2581	4.25461	8.08396	8.02909	5.01013	4.8912	5.17597	5.17827	4.82093	5.02086	4.81392	5.02991	5.15848	5.23896	5.38885	5.40316	4.92697	4.98378	6.43908	6.40406	6.30387	6.23046	6.3343	6.49164	4.74979	4.85087	5.63413	5.48677	6.61355	5.79262	5.09799	5.23234	5.34592	5.75837	3.94988	3.76926	5.53109	4.99273	4.2114	3.86975	3.73738	3.90862	4.02491	4.28653	5.63253
b0610	6.91749	6.67474	5.85513	5.4636	6.41643	6.47639	6.14341	5.73062	6.81388	6.57695	5.70029	5.63541	5.95521	5.8055	5.69218	5.78636	5.83588	5.83131	5.59288	5.81276	6.26055	6.21041	5.54978	5.68298	5.95664	5.84083	5.62544	5.79522	6.26483	5.77185	5.57981	5.7561	5.26553	5.82101	5.49284	5.34263	4.85283	5.22275	6.42145	6.51484	6.13225	6.34865	6.4771	6.60111	6.13397	6.19802	6.24844	6.22084	5.52948
b0611	7.20588	7.13273	7.88186	7.87678	7.04019	7.03237	7.86186	7.51448	7.20009	7.09996	7.26775	7.33444	7.30526	7.22856	7.34505	7.40939	7.24953	7.27672	7.91887	7.98027	8.27711	8.25173	8.01799	8.01563	8.24971	8.2953	6.9617	7.20032	7.05452	6.95663	7.19279	7.27459	7.45221	7.46015	7.13412	7.1255	7.26731	7.43746	6.93563	6.9921	7.46771	7.36423	7.14355	7.23311	6.98999	6.87323	7.04234	7.23575	7.26893
b0612	2.07067	1.56661	1.52099	2.12334	1.74569	1.21146	1.95348	2.00895	1.97696	1.94208	1.54914	1.85366	1.57047	1.92467	1.85645	2.09279	2.00398	2.03574	1.38224	1.96428	2.05982	1.83509	1.99103	1.60796	2.15932	1.8352	2.91101	2.50053	2.54867	1.91938	2.52694	2.40297	3.21394	2.40457	1.75552	2.21086	1.93521	2.24719	1.70204	1.45115	1.76268	1.82414	1.55009	1.45168	2.00318	1.64389	1.09383	1.68262	2.11635
b0615	0.860093	0.95376	0.994284	1.09601	0.910372	1.09917	1.18519	1.28949	1.00117	0.503502	0.941021	0.764718	1.3855	0.593313	1.2027	0.722255	0.760532	0.990559	1.56216	1.16815	1.37042	1.50555	0.813688	1.30279	0.898221	1.60592	1.27713	1.20021	0.245264	0.764965	1.04991	0.775973	2.40942	1.94811	1.1339	0.944358	1.13671	1.20254	0.38677	1.68182	1.19261	1.21639	0.993954	1.27529	1.12644	1.2345	1.05892	0.970415	1.24208
b0618	0	0	0	0.377771	0.190837	0	0.191328	0.177145	0.367263	0	0	0.366293	0	0	0.195229	0	0.364013	0	0.265287	0	0.273319	0.235671	0	0.305559	0	0	0.330578	0.342887	0	0	0	0.330812	1.96809	0.622563	0	0.223062	0	0	0	0	0.271103	0	0.269045	0.42504	0	0.794317	0	0.353531	0.286349
b0619	4.3234	4.70643	4.77629	4.65963	4.33237	4.34465	4.48358	4.65016	4.25165	4.2291	4.75855	4.56691	4.48284	4.5368	4.8413	4.52958	4.7659	4.63311	4.88209	4.97044	5.01347	4.80574	4.77779	5.02826	4.87461	5.10564	4.75389	4.84567	4.5714	4.5055	4.86745	4.65487	5.16741	4.90419	4.73983	4.65136	4.85659	4.81044	4.77735	4.42002	4.60677	4.6234	4.13959	4.34778	4.0817	4.10885	4.49982	4.37031	4.77382
b0620	4.76168	4.93089	5.29125	5.36608	4.78645	4.42994	5.15402	5.15875	5.04402	4.77101	4.75373	4.6197	4.8784	5.1072	4.94153	4.81678	4.82952	4.9812	5.31856	5.3973	5.8019	5.81151	5.50179	5.70957	5.47217	5.78785	5.50549	5.44405	4.93515	5.19177	4.98628	5.22694	5.23025	5.12214	4.84167	4.76809	4.73421	4.6525	4.5742	4.6562	4.99303	5.03373	4.58146	4.9458	4.59644	4.47915	4.84697	4.62863	5.30596
b0621	2.2725	1.44733	1.77143	1.99056	1.50457	1.40184	1.89123	1.63074	1.91435	2.23122	1.84799	1.52486	1.13029	2.17517	1.63418	2.05726	1.34219	1.67044	1.58768	1.96795	1.37523	1.60135	1.72444	2.02318	1.76055	1.80181	2.46637	2.66244	2.40706	2.23651	1.98536	2.36069	2.84811	2.53884	1.63867	1.93029	0.733722	2.08359	1.75717	1.15133	1.882	1.97374	0.9561	1.85533	1.08519	1.08563	1.42087	1.91028	2.37705
b0622	3.13545	2.96709	3.91469	4.2096	2.9883	3.28249	4.87543	4.63818	2.56588	2.39916	3.902	3.75901	4.15974	3.51273	3.73324	3.74575	3.27219	3.36164	2.74662	3.03334	2.78686	2.81242	3.43614	3.37066	3.20975	3.53605	4.54489	5.03914	4.145	4.09037	4.56335	4.45299	4.72818	3.93062	3.59522	3.62685	4.18419	4.42129	2.94745	2.46488	3.1998	3.14209	2.03329	2.46556	2.7085	2.36588	2.78956	2.75728	3.87433
b0623	11.4887	11.435	9.51214	9.61693	12.2054	12.3422	10.1712	10.3644	12.0411	12.0482	10.1389	10.1568	10.9243	10.8912	10.4149	10.3506	10.3404	10.1772	7.82755	7.76563	8.39368	9.22255	8.51004	8.87012	8.86972	8.26956	10.7266	10.4937	10.6859	10.4078	10.3493	10.2852	9.75007	9.99218	9.11875	9.06405	9.30576	9.45362	9.68969	9.63247	9.44035	9.29486	10.3256	10.214	9.98525	10.3175	10.1102	10.2196	8.72598
b0624	5.53825	5.21281	5.42293	5.79163	5.44103	5.64833	5.28072	5.51104	5.15869	4.6983	6.03	5.82541	5.22537	6.17888	5.76715	5.70764	5.63216	5.7514	5.23586	4.97128	5.70353	5.70875	5.60137	5.1466	5.12277	5.77476	5.57878	5.50209	5.09701	5.61254	5.41221	5.62207	5.49517	5.17636	4.95348	4.83905	4.56611	4.67983	4.86673	5.08729	4.60504	4.28235	5.4745	4.96279	5.39514	4.9999	5.07922	5.14584	5.09787
b0627	4.27047	4.2998	3.07446	3.3627	5.44008	5.20558	3.75123	2.95518	5.08654	5.69447	4.21653	4.24293	5.05221	4.78902	4.35621	4.60514	5.04028	4.42725	1.62652	1.62012	3.09588	3.06014	1.27349	2.55558	3.68367	2.83142	4.78822	5.36565	5.03971	4.58648	4.85968	5.15574	1.65599	2.23886	2.1939	2.81806	2.45556	3.71955	0	2.84736	3.08451	2.57346	3.77827	1.47069	2.87266	2.26202	2.5519	3.79934	0
b0628	8.32374	8.25357	9.21013	9.11216	8.06836	8.04007	9.23283	9.3174	7.80278	7.75263	8.85669	8.79883	8.82998	8.84604	8.53876	8.63976	8.82163	8.85066	9.3865	9.39457	9.76007	9.69874	8.58658	8.50184	8.25357	8.25022	9.52259	9.52863	8.76159	8.8415	8.16123	8.32933	10.2779	9.83712	9.32995	9.37056	8.69565	8.83526	8.51119	8.47806	7.67594	7.68948	8.4632	8.57319	8.58258	8.60144	8.51583	8.49136	8.78993
b0629	2.20187	2.70446	2.00999	1.49945	2.5133	2.70146	1.9386	2.1161	2.72925	2.50996	2.30459	2.32486	2.90224	2.40325	2.5019	2.94104	2.06542	2.33668	2.19696	1.96119	2.43265	1.75	2.01532	1.50225	1.62348	1.9836	3.25926	1.99201	2.91619	2.9936	3.32577	2.68596	2.8081	2.13553	2.38439	2.05487	1.7685	1.62784	1.98668	2.55518	2.29302	3.13682	2.21437	2.26387	2.17938	1.89399	1.92003	2.41007	2.61294
b0630	6.70813	6.59048	6.6565	6.67467	7.05737	7.05419	6.70181	6.65416	6.89246	7.03921	7.19067	7.26633	7.40631	7.0844	7.22481	7.34174	7.2246	7.19436	6.41273	6.19128	6.75867	6.66722	6.49227	6.46123	6.32798	6.3905	6.32123	6.40245	6.40934	6.53545	6.45655	6.43998	6.26932	6.3089	6.2141	6.37273	6.62868	6.85649	6.59031	6.26178	6.30457	6.50775	6.77905	6.68179	6.75303	6.64173	6.58666	6.46653	6.54928
b0631	7.13135	7.05498	7.59963	7.58477	7.39616	7.56067	7.57338	7.42089	8.15242	8.1054	7.04173	6.77712	7.07469	7.19011	7.11843	7.09968	7.23663	6.93364	5.60414	5.49574	5.89248	5.92183	5.85845	6.1462	6.55971	6.28364	8.38691	8.1183	7.20906	6.8776	7.36807	7.52746	7.91581	8.4058	6.36795	6.41402	6.45521	6.25431	6.34147	5.87098	6.62317	6.49812	6.7496	6.66856	6.41188	6.92384	6.36679	6.82253	5.54431
b0632	8.34979	8.36975	7.52396	7.42247	8.30389	8.27276	7.65118	7.74937	8.14254	8.12524	8.196	8.14597	8.37678	8.35884	8.17406	8.26365	8.18015	8.15141	6.84501	6.88778	7.58788	7.42533	7.15559	7.16228	6.97604	6.95462	7.50544	7.61345	7.97048	7.99334	7.92462	7.79838	7.3242	7.14487	7.96289	7.9376	8.06717	8.07953	8.27305	8.44871	7.97169	8.34387	8.21411	8.19136	8.16173	8.18604	8.15559	8.22861	7.90491
b0633	8.54184	8.59088	8.52654	8.5301	8.4153	8.42384	8.436	8.50266	8.47779	8.42304	8.46699	8.50395	8.39451	8.43643	8.46127	8.51297	8.45645	8.43305	7.96879	7.95026	8.31125	8.32851	8.17049	8.16525	8.26271	8.32582	8.59866	8.56129	8.52433	8.45524	8.74297	8.58292	8.64223	8.75781	8.42884	8.48808	8.54306	8.60302	8.29192	8.35801	8.42278	8.56071	8.76494	8.81044	8.65044	8.62627	8.74526	8.69406	8.65781
b0634	6.93674	6.84503	5.81228	5.89902	6.28989	6.42791	5.85661	5.93761	6.41401	6.43303	6.38573	6.39094	6.23632	6.42224	6.42054	6.31392	6.30816	6.25174	5.52196	5.07992	5.35379	5.54717	5.53563	5.24077	5.53594	5.48884	6.68901	6.68095	6.56452	6.47913	6.55244	6.41131	5.70789	5.60229	5.96621	5.73297	5.90725	5.87765	6.01139	6.22385	5.92599	5.90529	5.86186	6.00915	5.90977	6.00254	5.87977	6.23862	6.32133
b0635	6.83106	6.87724	5.57361	5.60048	6.69661	6.69586	5.72515	5.84474	6.41981	6.48451	6.59847	6.53306	6.76679	6.66486	6.43559	6.56293	6.40818	6.36173	3.96515	3.8817	4.5499	4.33456	4.30607	4.39944	4.24695	4.28192	6.09931	6.14851	6.44363	6.38031	6.24511	6.12141	5.45152	5.4881	5.99069	5.85567	5.84627	6.21285	6.60969	6.51671	5.96558	6.42929	6.41018	6.53447	6.51096	6.53316	6.41845	6.43263	6.37393
b0636	7.30048	7.45675	6.48521	6.79798	7.17829	7.15587	6.44127	6.98961	7.3473	7.37757	7.16068	7.2501	7.22465	7.51066	7.13796	7.03879	7.04471	7.00373	5.13831	5.18409	5.9825	6.15354	5.56887	5.46551	5.27312	5.26443	6.53853	6.46463	6.85243	6.83861	6.48223	6.60154	5.81972	6.13154	6.03267	6.41404	6.58623	5.9952	6.99674	6.81962	6.27848	6.7424	7.60496	7.54268	7.56202	7.39755	7.59817	7.30859	7.38997
b0637	6.36349	6.41111	6.22779	6.30524	6.97733	7.2537	6.58072	6.90103	7.00719	7.27746	7.23753	7.17577	7.29818	7.59269	7.02818	7.05372	7.09192	7.20039	5.47905	5.69062	6.46485	6.60162	5.99667	6.22271	5.86935	5.88238	5.88722	5.71993	5.96548	6.16232	6.05807	5.68723	5.62613	6.43411	6.29547	6.44493	6.16225	6.21987	6.86201	6.88036	6.3219	6.52721	6.89302	6.89965	6.82234	6.83348	7.0475	6.76762	7.14028
b0638	4.349	4.56464	4.94448	4.57136	4.65597	4.98124	5.01743	4.82452	4.88627	4.89441	4.8773	4.96523	4.577	4.90502	4.68967	4.77299	4.87224	4.65244	3.90336	3.10927	3.60659	3.35129	3.62955	3.85411	3.56165	2.72819	4.67194	4.7288	4.98212	5.27801	5.2415	4.81684	4.74958	4.67646	5.06964	4.90273	5.02233	5.26504	4.54306	4.61392	4.55588	4.83809	4.82256	4.59127	4.54956	4.32518	3.6307	4.7511	4.6824
b0639	6.76082	6.75874	7.30089	7.37128	6.50028	6.72683	7.11338	7.30775	6.75559	6.76301	6.83469	6.96171	6.8868	7.20204	6.98472	6.79518	6.80058	6.73379	5.9046	5.74329	6.29219	6.37348	6.39491	6.42904	6.33413	6.43996	6.92558	7.0289	7.3352	7.27449	7.26884	7.16744	7.07415	7.26404	6.87369	6.85729	7.19123	7.22166	6.52286	6.43649	6.46344	6.69528	6.93462	6.90217	6.86707	6.79112	6.94848	6.95049	7.04856
b0640	7.24227	7.39593	7.44505	7.48132	7.06222	7.1442	7.34584	7.40182	7.24625	7.17571	7.31016	7.25741	7.47421	7.34405	7.38961	7.33762	7.37563	7.27662	6.61087	6.65843	6.89142	6.72636	6.77213	6.73852	6.77893	6.682	7.47397	7.58335	7.53429	7.56359	7.70346	7.61401	7.29898	7.42708	7.2559	7.12019	7.73967	7.64082	7.22733	7.17055	7.36429	7.35883	7.37075	7.41473	7.25842	7.21114	7.29216	7.31418	7.40528
b0641	8.78012	8.93887	8.94257	9.0741	8.67985	8.65412	8.92406	8.90793	8.6805	8.56408	8.74984	8.79446	8.87829	8.85942	8.69663	8.65503	8.699	8.67901	8.56207	8.53286	8.68818	8.73007	8.90982	8.77072	8.78639	8.80359	8.90824	8.86682	8.60769	8.65023	8.74518	8.68139	8.75808	8.98934	8.70329	8.62905	8.60646	8.5773	8.69488	8.6482	8.68195	8.79407	8.78654	8.73732	8.80153	8.78353	8.84173	8.84529	8.97948
b0642	9.19996	9.36614	9.55625	9.57062	9.03104	8.97604	9.44598	9.46037	8.84544	8.87721	9.37178	9.37007	9.31658	9.32741	9.31873	9.26699	9.32629	9.36094	9.60935	9.55166	9.69689	9.63898	9.83392	9.72169	9.79514	9.88436	9.20982	9.23658	9.12634	9.09697	9.12487	9.21121	9.54157	9.49739	9.2979	9.29019	9.41377	9.3122	9.33794	9.30171	9.21667	9.30494	9.35394	9.34265	9.32101	9.30909	9.32432	9.36427	9.47016
b0643	7.44377	7.51671	8.63254	8.61728	7.09121	7.40695	8.79911	8.34381	7.80437	7.91044	8.19733	8.09713	8.21234	7.73483	8.20549	8.16823	8.27289	8.28733	10.1457	10.2685	10.0565	9.97945	9.34562	9.42544	10.2185	10.2719	8.31781	8.35621	8.28941	8.3247	9.11812	9.12436	8.68956	7.94034	8.19238	8.18684	8.8714	8.7412	7.0398	6.99841	8.53665	8.00902	6.84603	6.86019	6.37444	6.41204	7.10496	7.0746	8.44759
b0644	2.61096	1.78524	2.24209	1.63536	2.3602	2.13776	2.44702	1.937	2.47285	2.30057	2.01539	1.74292	1.81838	2.58059	2.5127	2.39946	2.54017	2.20427	1.76738	1.93466	2.40354	2.02651	1.62184	2.27239	2.13212	2.27594	4.72099	4.69945	4.50952	4.61175	5.70474	5.61458	3.25692	2.1717	1.42467	2.36848	1.52527	2.3444	0.567317	1.20012	2.12351	1.62013	1.68693	2.34498	2.15156	1.64155	1.75555	2.10677	3.51847
b0646	1.94258	1.59049	0.969741	1.07737	1.1756	1.23196	1.42391	1.17621	1.75081	1.15894	1.77139	1.49692	1.10707	1.32293	1.75049	1.419	1.59572	1.46769	1.5591	1.22582	1.25853	1.21183	0.858676	0.906828	1.51322	1.06836	2.08656	1.7605	1.92028	2.24901	2.8718	2.27006	2.93274	1.70849	1.54766	1.69268	1.38327	1.03408	0.731278	0.671429	1.15496	1.53333	1.14833	1.40703	0.931488	0.627284	1.26037	1.40482	1.64023
b0649	3.29589	3.8922	3.41089	3.36188	3.24187	3.22053	3.26107	3.32974	3.27369	3.15976	3.49201	3.55506	3.41247	3.67981	3.42298	3.34938	3.79457	3.49876	3.51808	3.08094	3.81623	3.55397	3.76543	3.31453	3.78313	3.90939	3.91551	3.9887	3.53164	3.323	3.77751	3.72475	4.16976	3.60332	3.75328	3.50697	3.95928	3.361	3.80572	3.14871	3.86526	3.39905	3.10895	3.30348	2.95998	3.14671	3.27689	3.57763	3.68396
b0650	2.80385	2.48142	2.54204	2.20339	2.01736	2.73538	2.4582	2.10869	2.19658	2.38266	2.384	2.33093	2.30609	2.50264	2.38566	2.79936	2.77028	2.56801	2.51989	2.63527	2.5262	2.2365	2.67525	2.15046	2.52478	2.91901	2.56017	2.72529	2.34493	2.31556	2.93147	2.19992	3.21862	3.221	2.76732	2.23578	2.27783	2.6028	2.03666	1.92061	2.6115	2.33571	2.60142	2.55756	1.98056	2.33179	2.91841	2.80436	2.83275
b0651	5.93987	6.30792	4.46692	3.73983	5.71471	5.82126	4.31693	4.48737	5.39777	5.34545	5.06447	5.42133	5.46341	5.48295	5.54646	5.56618	5.49165	5.39618	3.0545	3.48665	4.41231	4.49058	3.32097	3.5779	3.44609	3.17485	3.84808	4.01574	4.53272	4.64633	4.24505	4.09046	3.96267	3.58352	4.68035	4.61209	4.75512	3.94317	6.08634	6.085	4.6756	5.39824	6.19234	6.21438	6.12731	6.14515	5.86952	5.87777	4.23899
b0652	6.58542	6.76914	5.986	5.93099	6.58277	6.39085	5.98273	6.14011	6.24444	6.18194	6.58983	6.67444	6.63921	6.75225	6.54099	6.5581	6.58167	6.78116	5.6818	5.81419	6.28437	6.36183	5.62536	5.36605	5.70134	5.54581	7.08129	7.08702	7.92966	7.86763	8.06347	8.07508	7.07107	7.27806	7.80613	7.90201	7.99914	7.99055	6.265	6.35688	6.34837	6.34099	6.44439	6.47847	6.52274	6.57306	6.46473	6.00362	7.59775
b0653	5.82001	5.8145	4.83115	4.7066	5.59863	5.39081	4.73188	4.92099	5.30887	5.34228	5.70758	5.74345	5.91075	5.75759	5.60633	5.5456	5.50948	5.67294	3.93024	4.35737	4.57863	4.87687	4.34647	4.04752	4.36463	4.21915	6.06219	6.38295	7.02344	6.92609	6.92887	6.88994	5.89218	6.01663	6.71173	6.82629	6.69617	6.67455	5.3245	5.52673	5.53552	5.15145	5.23446	5.16671	4.96817	5.02104	4.90734	5.07282	6.54323
b0654	5.59056	5.58895	4.95164	4.75941	5.48026	5.06996	5.05364	5.0242	5.32686	5.38535	5.78936	5.54307	5.57516	5.85278	5.52108	5.64086	5.61986	5.91645	4.55426	5.0357	4.88781	5.10697	4.49434	4.90601	4.73311	4.76545	6.12503	6.52099	6.9935	7.15671	7.0932	6.93226	6.4607	6.55881	7.27934	7.07176	7.16497	7.04622	5.67852	5.78699	5.5658	5.82379	5.36188	5.37933	5.27576	5.3649	5.03582	4.97935	6.67233
b0655	8.89408	8.84075	8.67381	8.58175	8.63907	8.703	8.33593	8.65212	8.70227	8.70055	8.95922	9.06423	9.1584	9.26945	9.12502	9.1192	9.07209	9.11832	8.32238	8.22892	8.71715	8.6717	8.41123	8.2983	8.24727	8.32834	9.36309	9.41687	10.3562	10.4285	10.9463	10.9214	9.70117	9.2929	10.5711	10.5824	10.9386	10.9875	8.66458	8.72628	8.98154	8.87748	8.76138	8.82579	8.66697	8.56836	8.66556	8.70154	10.0914
b0656	7.9518	7.93253	7.42897	7.31309	7.73608	7.81672	7.44592	7.38573	7.45762	7.34365	7.40247	7.38093	7.43231	7.24804	7.40418	7.55766	7.43449	7.523	6.87076	6.8431	7.03688	6.99516	7.1411	7.18419	7.19962	7.47401	7.62606	7.56445	7.63445	7.51646	7.64821	7.71273	7.88151	8.06246	7.57803	7.58493	7.50137	7.61928	7.94304	7.87255	7.32649	7.65668	8.41836	8.43377	8.42877	8.41458	8.13681	8.09319	7.90626
b0657	6.85161	7.02694	6.76443	6.93127	6.72176	6.64704	6.77795	6.78238	6.8372	6.79356	7.19464	7.11034	7.10931	7.19282	7.08374	7.06684	6.95732	6.90505	5.17613	5.23194	6.17988	6.09642	5.62914	5.58759	5.50178	5.34699	6.97685	7.01508	7.09262	6.88471	7.166	6.92632	6.56669	6.79685	6.78125	6.72899	7.01534	6.91785	7.02846	7.06699	6.85234	7.07731	6.97594	6.92347	6.87045	6.82056	6.92658	6.88465	6.99932
b0658	8.67782	8.70176	9.30509	9.47176	8.70214	8.61281	8.9657	9.30208	8.71679	8.71045	9.33015	9.35538	9.26168	9.44846	9.44448	9.35533	9.30003	9.28273	8.02357	7.99921	8.556	8.54688	8.32924	8.44036	8.36191	8.37501	8.87845	9.0125	8.75677	8.7841	8.97019	8.89001	9.22074	9.57921	8.8686	8.92719	9.10758	9.16165	9.07156	8.91634	8.92654	8.96623	9.31095	9.28958	9.20097	9.14432	9.20787	9.10737	9.45983
b0659	7.7254	7.66714	8.45585	8.87913	7.34924	7.4735	8.19472	8.84781	7.67788	7.84002	8.04858	8.04047	7.94922	8.31274	8.08491	7.95143	7.88547	7.93606	7.83139	7.8045	8.09034	8.2432	8.04274	7.93145	8.33571	8.2535	7.96975	8.17809	7.78008	7.65372	7.7744	8.05228	7.81858	8.30033	7.56467	7.51393	7.73291	7.49864	7.58551	7.20228	7.76064	7.2933	8.11214	8.14789	7.95172	8.01248	8.09723	7.67041	7.64372
b0660	8.33634	8.22365	9.70253	9.82019	8.10591	8.29829	9.40429	9.74965	8.66083	8.666	8.92202	8.9695	8.9062	9.16703	9.06277	8.99674	8.92594	9.01302	8.94077	8.84944	9.16414	9.18287	9.02305	9.0058	9.30749	9.4071	8.65787	8.62809	8.44185	8.34837	8.76009	8.61723	9.21068	9.26074	8.82822	8.8232	8.95301	8.93537	8.75005	8.58578	9.02302	8.90798	9.21157	9.22281	9.0661	9.02271	9.16703	9.00717	8.81781
b0661	8.42754	8.61491	7.70812	7.76854	8.29155	8.14536	7.60786	7.59892	7.58524	7.61793	8.63674	8.50093	8.44873	8.53021	8.43601	8.58194	8.55886	8.51147	7.42181	7.56669	8.10639	8.14543	7.63562	7.60818	7.62021	7.71943	8.29627	8.29512	8.17717	8.1267	8.11408	8.20396	8.2067	8.22477	8.4544	8.31882	8.18245	8.12724	8.58995	8.53064	7.59312	7.9818	8.38885	8.3497	8.44492	8.4344	8.26556	8.28856	8.51085
b0662	6.64102	6.44775	7.73944	7.72018	6.35091	6.06828	7.67653	7.49528	6.56773	6.64287	7.21139	7.24275	7.05973	7.08487	7.1897	7.11578	7.22268	7.19472	8.23875	8.05802	8.033	7.93025	7.71159	7.83491	8.26482	8.32131	7.05487	7.16305	6.74506	6.65409	6.99551	6.9105	7.84281	8.01979	7.31446	7.35034	7.56132	7.49823	6.90706	6.84156	7.44262	7.24743	6.98985	6.8591	6.81622	6.80855	7.1022	7.10637	7.4065
b0674	7.74382	7.85025	7.90944	7.68798	7.39316	7.46819	7.6578	7.58071	7.82626	7.71099	7.81248	7.87998	7.92353	7.7904	7.80156	7.85981	7.86983	7.89043	7.36315	7.45581	8.02268	7.9856	7.5624	7.57073	7.63401	7.64059	9.18893	9.27882	9.77024	9.80099	10.3631	10.4513	9.63634	9.5304	9.84816	9.82444	10.3482	10.3436	7.9385	7.92161	7.93428	7.94235	7.76505	7.80032	7.74401	7.70231	7.83566	7.88361	9.4701
b0675	7.81571	7.85971	7.57079	7.45126	7.5507	7.53367	7.7755	7.44152	7.66204	7.63648	7.91766	7.75457	8.07406	7.76873	7.77997	7.86499	7.91691	7.86575	7.19005	7.34976	7.48377	7.43783	7.29535	7.35022	7.309	7.31679	7.59422	7.63401	7.63338	7.60992	7.84336	7.74174	7.71501	7.83336	7.88711	7.71246	7.82788	7.87039	7.78912	7.87422	7.99769	8.00718	7.46133	7.52755	7.47934	7.54538	7.71389	7.78137	7.67961
b0676	7.21288	7.41909	7.70894	7.75569	7.17647	7.21206	7.5825	7.56402	7.45032	7.4034	7.6939	7.65248	7.64431	7.72066	7.6153	7.70618	7.63964	7.6581	7.92068	8.05122	7.54967	7.60126	8.09543	8.1309	8.11914	8.1208	7.46414	7.51746	7.76535	7.56524	7.70924	7.50665	7.62978	7.64448	7.70619	7.68712	7.7687	7.76196	7.41311	7.43358	7.87883	7.76711	7.43728	7.4598	7.40312	7.43789	7.35929	7.37501	7.64259
b0677	6.71207	6.65198	7.43604	7.37857	6.49865	6.30406	7.23274	7.11646	6.73177	6.81813	6.8673	6.79999	6.83658	6.79789	6.76359	6.7818	6.76026	6.81708	8.81498	8.79894	8.45339	8.4635	8.49712	8.46985	8.37781	8.37022	7.35188	7.29047	7.83393	7.88425	7.92066	7.90246	7.14327	6.96402	7.16759	7.08431	7.55223	7.38938	6.3826	6.57385	7.4557	7.05027	6.21198	6.08973	6.04298	5.93627	6.42582	6.48065	6.67788
b0678	7.06101	7.11882	8.19682	8.08434	6.92558	7.06675	8.28346	8.17932	7.38789	7.33956	7.55829	7.65232	7.41053	7.50184	7.46455	7.61193	7.6201	7.58244	9.26807	9.33815	9.02269	8.95521	9.21986	9.16114	8.93593	9.00319	6.92061	7.05816	7.63503	7.61686	8.17832	8.17068	7.22909	7.01011	7.32417	7.52172	8.06987	8.03892	6.84661	6.66275	8.52016	8.08916	6.92251	7.11068	6.6335	6.53715	7.14882	7.24294	7.43768
b0679	6.61366	6.68737	5.97441	5.94085	6.32116	6.27204	5.90398	5.95574	6.69621	6.62589	6.32408	6.3054	6.37345	6.229	6.34044	6.26742	6.30534	6.27794	7.88379	7.77793	7.38415	7.2371	7.35659	7.35887	7.62709	7.6117	7.21348	7.32704	8.11878	8.12637	8.50228	8.50643	7.11769	7.05565	8.29441	8.38571	8.68279	8.62966	6.90545	7.07346	7.61516	7.33401	6.81163	6.8076	6.84137	6.76479	6.89156	6.88391	7.55983
b0680	9.23006	9.22671	8.7215	8.5713	9.07247	9.07131	8.78274	8.7706	8.98912	8.91199	9.13321	9.10892	9.1243	9.06207	9.04288	9.16438	9.12186	9.08835	8.14039	8.1401	8.69442	8.71345	8.61679	8.56578	8.42759	8.50044	8.75953	8.80703	8.89179	8.90402	8.8293	8.85921	8.81243	8.96702	9.0343	9.01781	9.08547	9.06785	9.32248	9.32247	8.96816	9.16599	9.15409	9.20644	9.18832	9.22186	9.14008	9.14919	9.25245
b0681	1.87354	1.60479	1.19978	1.48687	1.74087	1.45541	1.31886	1.36383	1.98053	2.02553	1.78653	1.89529	1.11856	1.62216	1.66985	2.18254	1.75562	1.81105	1.49762	1.23808	1.67737	1.64962	1.79764	2.12904	1.93478	1.78639	2.22759	2.33332	2.08075	1.96172	2.0728	2.22849	3.06368	1.94249	1.68365	1.53018	1.39648	1.79965	1.5897	2.00268	1.06312	1.66136	1.43175	1.73178	1.76299	1.50721	1.12454	1.41814	1.57697
b0682	2.74814	1.29901	3.70748	2.76641	2.59156	2.88964	3.63895	2.49678	2.62126	3.13965	3.11241	3.16022	2.25429	2.79656	3.23715	2.82326	3.22458	2.61558	2.29702	2.62877	3.07295	2.48229	2.84827	3.23049	3.28579	2.75176	2.93692	2.41554	1.45065	2.47998	2.8595	2.58431	3.63567	2.16598	3.39193	2.55172	3.61036	1.33438	3.64427	3.65753	3.37202	3.36256	2.65541	2.82572	1.75341	1.75399	3.18694	3.44246	3.13828
b0683	9.73759	9.78489	9.38188	9.4687	9.77925	9.91052	0	1.16122	0	0	9.24427	9.23393	9.41368	9.40546	9.28296	9.32388	9.34245	9.28527	9.86409	9.94698	10.2867	10.237	9.04527	9.08471	9.08149	8.95768	10.0875	9.89375	10.1223	10.0902	9.58485	9.42162	9.59856	9.88344	9.19952	9.13848	8.96797	9.10392	8.87495	8.87305	9.17172	9.04921	9.1995	9.21428	8.93852	9.01396	9.21201	9.17786	9.12379
b0684	9.02363	8.91252	9.57515	9.49241	8.90955	8.85524	9.31206	9.19068	9.23229	9.25495	9.07928	9.07307	9.0758	9.1223	9.08693	9.01081	9.05051	9.06699	10.9574	10.9944	11.4205	11.4486	9.00988	8.96626	8.88055	8.77771	9.691	9.67752	9.71774	9.76371	8.74047	8.68221	10.3151	10.2765	9.6802	9.69331	8.79545	8.9688	8.9636	8.79296	8.78436	8.87595	8.85101	9.00564	8.85955	8.87991	8.80844	9.0223	8.76325
b0685	4.72426	4.75402	5.34778	5.10193	5.72338	5.76712	5.48617	5.71803	5.58123	5.67104	5.52909	5.76782	5.96567	6.06893	5.83878	5.71031	5.73006	5.9005	4.90762	4.58857	5.05433	5.60947	4.73391	5.15999	4.6839	4.83964	4.14206	4.59316	4.75582	4.80272	4.35624	3.22256	4.63926	5.21697	4.7596	4.57477	3.75141	4.52322	5.29908	5.14771	4.97526	5.04965	5.67502	5.26857	5.37266	5.70066	5.56056	5.3188	4.83851
b0686	6.41059	6.13796	6.53588	6.52882	6.29462	6.03868	6.45839	6.24844	6.49603	6.49307	6.29977	6.30733	6.34338	6.2456	6.2817	6.1864	6.33679	6.28694	6.85569	6.84628	7.30134	7.23172	6.41303	6.1732	6.46051	6.50858	6.56018	6.26187	6.38171	6.2115	6.21759	6.29915	6.63598	6.62673	6.25912	6.18446	6.44999	6.36539	6.40496	5.94973	6.34165	6.24991	5.99314	6.07921	5.96042	5.96123	6.15571	6.05147	6.18991
b0687	8.42105	8.67024	8.71711	8.92116	8.24715	8.28418	8.67145	9.06116	8.64844	8.46456	8.45761	8.59064	8.74525	8.86221	8.69077	8.50336	8.60849	8.47904	8.38164	8.10527	8.62755	8.67782	8.62243	8.64083	8.56561	8.57808	8.79162	8.85387	8.58498	8.66877	8.55258	8.65655	8.79589	8.80238	8.34846	8.28569	8.38658	8.2691	8.31036	8.32515	8.49645	8.44836	9.0449	8.98558	8.70456	8.58046	8.91	8.65066	8.44188
b0688	9.02022	9.2351	9.07149	9.01655	8.61616	8.60609	9.00239	8.99954	8.71337	8.70839	9.01538	8.904	8.98142	8.88146	8.8228	8.87199	8.97707	8.99107	8.86616	8.83681	9.17052	9.10737	9.04875	8.97858	8.96685	9.07182	9.23273	9.26725	9.30463	9.32125	9.42154	9.53694	9.09767	9.39039	9.23828	9.24578	9.41051	9.40369	9	9.05944	9.30129	9.23801	8.92651	8.98628	8.88183	8.81593	9.10745	9.13096	9.20466
b0689	3.83143	3.12549	1.78853	1.54553	2.61779	3.24471	2.11563	2.4508	3.36363	3.28079	3.15424	2.32626	3.08426	2.70189	2.90751	2.20701	2.7049	2.34195	2.15426	1.1927	1.47667	1.09607	0.665249	1.00596	0.531303	0.706754	3.29358	3.07959	2.75085	3.27073	3.21353	3.12281	2.44517	2.02687	2.70962	2.49708	3.48488	3.00788	2.5247	2.61409	3.01236	3.08833	2.42794	2.22062	1.36081	2.04906	1.58993	2.91223	3.23964
b0692	3.35463	3.69686	4.59433	4.87493	2.94401	3.09778	4.10089	4.05485	3.5628	3.20865	3.68583	3.42506	3.18822	3.57634	3.7977	3.70845	3.73561	3.57913	4.70644	4.83383	4.68769	4.57185	4.49549	4.37059	4.86221	4.81032	4.38109	4.59995	3.55575	3.80668	4.22595	4.21553	4.85188	4.73828	3.62929	3.56899	3.89926	4.22942	3.86468	3.49283	3.85167	3.76051	3.04233	3.35187	2.82472	3.26924	3.36592	3.0233	4.05999
b0693	1.27558	1.76357	2.11118	1.69398	1.1983	1.6556	1.70259	1.70756	1.30255	1.29636	1.5828	1.52609	1.08708	1.42485	1.6934	1.78514	1.33406	1.65122	1.77891	1.88972	1.68302	1.52658	1.37015	1.55199	2.23697	2.31917	2.0363	2.24755	1.61701	1.78162	1.85291	1.63736	2.92894	2.07265	1.45896	1.70301	1.72189	1.7087	1.55064	1.23102	1.42938	1.34382	1.47404	1.26492	1.1994	1.27209	1.70762	0.953491	1.9862
b0694	4.92911	5.28911	5.89479	6.10834	4.60898	4.75836	5.93588	5.84536	5.15469	4.64736	5.3228	5.39441	5.24944	5.53594	5.3022	5.19078	5.33727	5.29106	5.96473	5.61182	5.80815	5.83886	5.52151	5.74582	5.8559	5.93142	5.87007	5.5568	5.56895	5.42714	5.76027	5.71421	6.17889	6.50995	5.29723	5.3275	5.03663	5.32042	5.04232	4.73167	5.3003	5.26227	4.97289	5.21345	4.99691	4.71247	5.3964	5.12155	6.03955
b0695	5.29184	5.39921	6.46361	6.44974	5.07731	5.04864	6.22748	5.89899	5.31826	5.39321	5.94875	6.0056	5.73307	5.66335	5.81795	5.90694	5.97493	6.01275	6.39938	6.44083	6.3149	6.26778	6.4732	6.37855	6.7599	6.78933	6.22851	6.4177	5.52289	5.6748	5.96786	5.94526	6.85107	6.78733	5.99926	5.97337	6.06017	6.13184	5.62831	5.61716	5.96799	5.75264	5.54819	5.64617	5.53515	5.49637	5.84988	5.77915	6.47901
b0696	3.92221	3.34779	4.91479	4.67799	3.58124	3.38731	4.64925	4.49007	3.79168	4.17164	4.47935	4.21832	4.24467	4.57117	4.34106	4.19886	4.60408	3.88501	4.34948	4.51419	4.0363	4.22465	4.18681	4.56394	3.96531	5.03039	4.68531	4.51096	3.84512	3.81584	4.2387	4.21796	4.67736	5.06833	4.00035	3.95538	3.78816	4.20089	4.53515	4.04369	4.21422	3.60902	3.27911	3.83659	3.50965	3.77141	3.89698	3.49261	4.49111
b0697	2.47892	2.72436	3.06169	3.29606	2.07642	2.22514	3.16877	2.95518	2.20089	2.24802	2.22378	2.84846	2.59168	2.50159	2.53489	2.6441	2.57807	2.93485	2.79699	2.87296	2.83747	2.59613	2.60948	2.92348	3.00038	2.95038	3.10263	3.26319	2.40562	2.31531	2.76703	2.86061	4.20369	4.05528	3.02694	2.92046	3.10851	3.66521	2.85039	2.71746	2.71337	2.65134	3.07388	3.23493	2.18318	2.65885	2.87249	2.9539	3.25009
b0698	0.950969	1.44153	1.96623	2.20137	1.33427	1.41891	1.61548	1.61679	1.19171	0.819656	1.81859	1.75611	1.89049	1.5178	1.07068	1.70542	1.18356	1.76991	1.41186	1.47344	1.12961	2.01153	1.70276	1.481	1.7541	1.69876	2.14479	2.24345	1.23737	1.48196	1.44123	1.20462	2.55364	2.24985	1.85819	1.73463	2.0069	1.62565	1.57098	1.4697	1.74626	1.59472	1.79286	1.66364	1.79776	1.34986	1.83982	1.93042	1.97002
b0699	4.25061	2.4871	5.11506	5.37241	4.24931	4.28791	5.86032	5.40186	5.52546	5.79891	4.46639	4.57477	5.47924	5.33603	4.48642	4.02983	4.91896	4.16863	3.20637	2.83436	2.39284	3.04171	2.9973	3.9473	4.40412	3.3283	6.19336	5.99761	5.29522	5.08782	6.13082	5.74242	5.03586	5.54943	4.95199	5.06093	4.99747	5.29986	3.86841	3.72409	4.15837	3.19139	4.81577	4.51254	4.20572	4.10558	6.27989	6.16503	1.08329
b0700	2.96002	3.03469	3.42745	3.17875	2.77081	2.76685	3.41134	2.96963	2.87508	3.07814	3.41181	3.5348	3.28498	3.29807	3.21335	3.35316	3.34678	3.49386	3.12987	3.19516	3.02064	3.05464	3.07239	2.87152	3.04696	3.14531	3.47065	3.59908	2.99631	3.29234	3.15805	3.48852	3.84845	3.89357	3.41324	3.58825	3.61917	3.16534	3.2883	3.31958	3.09121	3.15472	3.27067	3.2256	3.51674	3.22481	4.35692	4.36782	4.22044
b0703	2.09974	2.0523	2.65525	2.87939	1.70726	1.99762	2.8326	2.12649	2.11484	2.16117	1.61368	2.14473	1.78158	1.34378	2.08047	2.18153	2.20097	1.99429	2.78765	2.865	2.11809	1.89489	1.33762	2.30539	2.25474	2.17058	2.75257	2.8412	2.63913	2.26488	2.73637	2.25378	3.42054	3.1926	2.44746	2.27588	2.20937	1.98235	1.16321	1.41647	1.199	1.22285	2.27948	2.11788	1.83002	2.1405	3.18272	3.44136	2.92124
b0704	2.92025	2.94712	3.33083	3.42282	2.86809	2.63622	3.55996	3.24617	2.94994	2.89756	3.07277	3.33936	2.90661	2.61469	2.79037	3.38214	3.16861	2.51443	2.88184	2.23971	2.9227	2.64865	2.60619	2.64502	3.69926	3.29066	4.14827	3.31687	2.99453	3.09001	3.87375	3.89477	4.42414	2.41706	3.01078	2.96881	2.89553	2.99869	2.57435	1.31219	3.45655	1.75303	2.47688	2.26787	1.70951	2.06367	3.19367	2.35725	3.3171
b0705	0	0.881242	1.04953	0.876919	1.12802	0.944022	1.13017	1.06709	0.856069	0.508163	0.974115	1.71739	1.06136	0.75337	1.05644	0.907552	0.738399	1.12603	0.46056	1.08463	0.829567	0.994035	1.18695	0.909901	0	0.869116	0.970461	0.99972	0.584564	1.21397	1.28858	1.54619	1.96593	0.223473	1.55199	0.830854	1.14533	0	1.6193	1.31521	0.657806	0.375594	0.967013	0.712158	0.541707	0.751831	1.85943	1.35158	0.690198
b0707	6.69734	6.5803	7.52948	7.70743	6.19315	6.15578	7.92195	8.10321	6.75546	6.77414	6.72286	6.92496	6.78036	6.83297	6.91808	6.95285	6.59769	6.73705	4.31065	4.03497	4.19434	4.4091	3.98046	3.72612	4.57922	3.91764	6.79496	7.10756	7.0044	6.81078	7.42717	7.33434	6.61613	6.63666	6.35828	6.07143	6.66909	7.01068	5.09709	5.32003	6.70527	6.72296	5.41535	5.28623	4.92743	4.4805	5.51982	6.04636	6.87201
b0708	5.60799	5.78967	6.7327	6.89186	5.2817	5.18651	7.09502	7.39532	5.37016	5.58941	6.33879	6.51076	6.34228	6.43616	6.29766	6.29189	6.38525	6.46449	4.25425	4.06344	4.56881	4.57193	4.32415	4.37312	4.19082	4.35264	5.79185	5.67436	5.9648	5.99673	6.30474	6.52352	5.97642	6.05869	6.02247	5.89879	6.66802	6.6354	4.83634	5.23569	6.51218	6.16552	5.38223	5.39397	4.62865	4.77131	5.52905	5.54875	6.30099
b0709	4.88057	5.31344	4.06186	4.08232	5.15674	5.06072	4.60971	4.44783	4.70448	4.91976	5.02263	4.98075	5.22573	5.22649	5.04911	4.99015	5.10591	4.99852	3.29306	3.15123	3.12972	3.06292	3.14365	3.01466	3.37593	3.60943	5.38758	5.5902	4.43973	4.41949	3.99525	4.12058	5.47312	5.04495	4.99503	4.87993	4.31544	4.07193	5.00754	5.15177	3.19014	4.3663	4.63721	4.50287	4.64116	4.75842	4.27637	4.75493	4.74072
b0710	7.928	8.18815	8.73851	8.73053	7.62346	7.55992	8.81621	8.7973	7.79634	7.79728	8.8349	8.82127	8.61365	8.66198	8.75319	8.6466	8.56033	8.64626	9.08635	9.07459	9.22572	9.17412	9.1391	9.04152	9.18412	9.15587	8.45195	8.48041	8.3167	8.20899	8.65744	8.69567	9.01463	9.06231	8.68045	8.7198	9.13428	8.91695	8.08052	8.15003	8.94228	8.69633	8.31716	8.28431	8.04123	8.07596	8.41536	8.3354	8.92889
b0711	7.50411	7.54427	8.6337	8.52813	7.54618	7.6279	8.62351	8.51712	7.88779	7.78345	8.69079	8.75621	8.26398	8.44003	8.61472	8.56755	8.50204	8.54985	9.10912	9.05828	9.31457	9.27191	9.12035	9.14681	9.26879	9.27495	8.03992	8.14362	7.72671	7.79279	8.08947	8.19001	8.44792	8.42658	8.33504	8.41108	8.69809	8.65741	7.65608	7.85416	8.6183	8.16725	8.29045	8.29435	8.19474	8.08049	8.42409	8.4267	8.60883
b0712	7.69239	8.08654	8.51693	8.53574	7.79972	7.73345	8.58878	8.65076	8.13014	8.07348	8.36128	8.42744	8.07355	8.27091	8.36232	8.34709	8.22573	8.17219	8.77147	8.80301	8.92284	8.97809	8.89219	8.92435	9.07198	9.11256	8.41195	8.56902	8.2572	8.14629	8.64094	8.7127	8.44713	8.43202	8.2697	8.24097	8.63029	8.75747	7.8691	7.82514	8.59862	8.30479	8.05532	8.15108	8.06344	7.94573	8.33724	8.28417	8.66497
b0713	6.72092	7.02827	7.60853	7.55204	6.86908	6.71156	7.6181	7.76657	6.91183	7.00591	7.63593	7.67637	7.54675	7.71519	7.64455	7.46803	7.42036	7.2998	7.4112	7.47151	7.64292	7.67189	7.55262	7.43954	7.70897	7.58061	7.29591	7.27053	6.98327	6.82686	7.46051	7.22729	7.67975	7.99362	7.4432	7.51425	8.04426	7.91324	7.26826	7.24544	7.5771	7.48705	7.38569	7.26414	7.26251	7.19208	7.44264	7.30534	7.89573
b0714	5.81224	6.07584	4.92423	4.54884	5.7831	5.71993	5.37075	5.03488	5.40816	5.50574	6.15759	6.13649	6.03276	5.9884	6.19472	6.2026	5.89956	5.84898	4.62915	4.68162	5.21901	5.193	4.52267	4.65992	4.05268	4.71722	5.46034	5.29913	5.73704	5.72649	5.88209	5.83675	5.06761	4.98983	5.75879	5.84667	6.68699	6.41512	5.65436	5.7077	6.15918	6.10545	5.30885	5.47595	5.03194	5.24675	5.45129	5.64373	6.5774
b0715	2.91886	3.27583	1.96507	1.77488	2.6205	2.74091	2.32662	2.34947	2.68361	2.70088	2.45635	2.429	2.41347	2.49923	2.4708	2.52491	2.5335	2.32565	1.60496	1.59859	1.18005	1.17402	1.2548	1.94979	1.98189	1.76273	2.90913	2.90934	3.19177	2.6131	2.78146	2.50896	2.69396	2.21368	3.38429	2.43221	3.52711	3.02568	2.95432	3.24567	2.53835	2.46487	2.42075	2.15877	2.51118	2.89461	2.44365	2.72624	2.38383
b0716	1.46702	1.88912	1.89537	1.99454	1.50251	1.49226	2.03953	0.93503	2.01271	1.4896	1.68368	1.95688	1.73429	1.59397	1.72768	1.52372	1.94931	1.07571	2.32944	1.76546	2.04262	1.46964	1.54275	2.02077	1.80446	1.86971	2.4237	1.65089	1.22471	2.44372	2.76396	1.72811	2.67664	2.08015	2.20788	1.73739	1.66104	1.74314	0.529766	0.845353	2.03288	1.18486	1.60611	0.890724	1.43694	1.56193	1.93135	1.68491	2.23934
b0718	1.26552	1.24449	1.20476	0.881384	0.794568	0.515319	0.987033	0.538414	0.586804	0.607119	0.822333	0.523925	0.742792	0.711306	1.00253	0.859165	0.581968	0.920648	0.522947	0.429984	0.784297	1.05332	0.67198	0.861422	0.857237	0.328896	1.08039	1.11186	0.762512	0.689981	1.32687	0.920212	2.46001	1.43976	0.60763	0.520283	0.459903	0.860129	1.10804	1.02676	0.922038	0.63481	0.615798	0.860449	0.509446	0.966005	0.859429	0.783364	0.560851
b0720	11.7481	11.8379	10.7585	10.6428	11.2818	11.3095	10.6191	10.5855	11.2188	11.1203	11.1428	11.1224	11.0393	11.11	11.2	11.2622	11.3123	11.3247	11.4594	11.3182	11.3854	11.2483	11.3486	11.3993	11.5406	11.5561	11.4999	11.4258	11.904	11.8621	11.6828	11.6346	11.0219	11.0888	11.1921	11.2509	11.0647	11.0547	10.6719	10.7533	11.1435	11.2945	11.3082	11.3703	11.2744	11.2604	11.1471	11.2328	10.9812
b0721	9.70131	9.4449	4.93457	5.02893	9.66175	9.82453	5.8362	5.9523	8.281	8.34076	8.25435	8.22094	8.56414	8.76846	8.50149	8.42463	8.55617	8.54029	5.7277	5.79102	6.58495	6.85171	5.74859	5.65085	5.7723	5.68702	7.83221	7.85074	8.73082	8.65346	7.86432	7.60905	5.05081	5.11462	6.95714	7.16782	6.69062	6.9637	7.90593	7.90242	6.47557	7.05046	8.01615	8.15592	8.41164	8.51021	7.59966	7.67424	7.22115
b0722	9.06543	8.79567	4.5385	4.5122	9.25492	9.43856	5.43333	5.15062	7.43579	7.52806	8.13384	8.23474	8.42457	8.23983	8.18287	8.32326	8.42996	8.3588	4.60285	5.1086	5.35445	5.49812	4.99124	4.4448	4.78536	4.5521	7.22504	7.19029	8.03146	7.92246	7.11496	7.07524	4.53075	5.39139	6.66224	6.61471	6.03447	6.28957	7.45396	7.35389	5.748	6.24153	7.55782	7.40579	7.60667	7.81697	6.95252	7.09578	6.5702
b0723	10.6189	10.6279	6.95126	6.84724	10.2706	10.2783	7.34622	7.42946	8.43215	8.38458	10.0272	9.98506	10.3168	10.2135	10.1471	10.2071	10.1812	10.1313	7.24955	7.48926	8.06539	8.10642	7.49696	7.36933	7.35649	7.47417	9.01613	8.96987	9.795	9.80538	9.18122	9.17097	7.79695	7.86397	9.4389	9.4622	9.00794	9.02825	10.1055	10.1147	8.04377	8.82493	10.2636	10.2507	10.6547	10.5945	9.80653	9.821	9.24437
b0724	10.3305	10.2567	6.56185	6.59176	10.5386	10.6224	6.92344	6.89295	8.64191	8.62635	9.85114	9.79982	9.99309	9.97294	10.1013	10.1804	10.0223	10.1012	7.09386	7.32454	8.09065	8.06162	7.06768	7.23604	7.45697	7.24879	8.56856	8.57006	9.47585	9.38622	8.85116	8.8593	7.23724	7.36028	8.90466	8.8864	8.55297	8.53183	9.80579	9.62374	7.59452	8.32444	9.98326	10.078	10.333	10.3151	9.48145	9.53804	8.79573
b0726	10.2495	10.5649	7.99521	7.77975	10.1971	10.1251	8.0394	8.12056	9.36368	9.28914	9.653	9.70372	9.7578	9.80913	9.8726	9.73532	9.86403	9.96518	8.79198	8.28763	9.04136	8.81404	8.21618	8.25235	8.19737	8.20766	9.17104	9.2166	9.86589	9.86823	9.1338	9.28939	8.1352	8.09499	9.12371	9.33363	8.90815	8.71295	9.51857	9.66201	8.882	9.41449	10.2893	10.1153	10.2002	10.2409	9.84455	10.0964	9.19701
b0727	10.5306	10.6146	8.77012	8.59234	10.7549	10.6617	8.8114	8.75037	9.79868	9.74541	10.3022	10.2877	10.4629	10.4528	10.4404	10.4067	10.4861	10.6097	9.31354	9.2522	9.77563	9.65799	9.23861	9.13291	9.14846	9.18814	9.10289	9.10499	9.95634	9.86568	9.31084	9.33683	8.69158	8.5668	9.99947	10.032	9.64823	9.61443	10.4092	10.4126	9.6604	10.1903	10.823	10.7583	10.9547	10.9337	10.642	10.7187	9.73906
b0728	10.482	10.586	8.83329	8.55831	10.7154	10.6747	8.80522	8.77254	9.91319	9.80235	10.289	10.3701	10.5127	10.4583	10.585	10.4517	10.5083	10.5693	9.7763	9.64388	10.3139	10.2226	9.41713	9.39953	9.38829	9.42161	9.029	9.03142	9.95247	9.87065	9.37317	9.39088	8.53399	8.65425	9.85728	9.96593	9.57262	9.56482	10.3537	10.3579	9.74551	10.1931	10.906	10.8544	10.9897	10.9873	10.6135	10.6359	9.39887
b0729	10.4758	10.3261	8.72558	8.48895	10.6872	10.6846	8.58096	8.6544	9.95759	9.95284	10.2066	10.2222	10.2753	10.3282	10.4455	10.4345	10.4339	10.4312	9.59327	9.59385	10.2785	10.1789	9.26331	9.28003	9.27353	9.35312	8.8261	8.79889	9.83374	9.81	9.23226	9.19462	8.30703	8.13877	9.81605	9.8187	9.46712	9.53513	10.2786	10.291	9.70653	10.1277	10.7023	10.6746	10.7403	10.7859	10.4322	10.439	9.0816
b0730	5.28529	5.03395	4.90727	4.6748	4.97443	4.90899	4.83868	4.8351	4.95062	5.08589	4.90781	4.96611	5.03959	4.65829	4.88952	4.94189	4.90657	5.0472	4.91937	5.15574	5.2918	5.05382	4.55309	5.04963	5.24442	5.04642	5.1265	4.75088	4.70754	5.00523	5.24238	5.11195	4.82845	4.78648	4.9479	4.87763	4.94696	4.34358	5.34831	5.28602	5.24511	5.22723	4.83865	4.98177	4.85472	5.31109	5.14696	5.21658	4.93416
b0731	0.211691	0.787939	0.943566	1.03046	0.382011	0.437609	0.615401	0.641633	0.891006	0.571289	0.561302	0.827384	0.502719	0.670638	0.949985	0.682294	0.299483	0.673848	1.39108	0.895144	0.921616	1.09839	0.666865	0.325194	0.739742	0.964264	0.499789	0.364631	0.517164	0.625131	0.698305	0.634542	2.50649	1.1719	0.800006	0.702429	0	0.324613	0	0.715662	0.828225	1.01901	0.730471	0.715989	0.478465	0.478696	0.418001	0.532495	0.770562
b0732	3.94066	3.88925	4.37119	4.46811	3.58258	3.59761	4.21498	4.0122	3.95057	3.80191	3.92235	3.9894	3.73996	3.83317	3.93922	3.83945	4.05693	4.08409	3.98004	3.97856	4.37868	4.14602	4.31958	4.06633	4.37121	4.47891	4.52766	4.51105	3.90924	3.89163	4.29972	4.203	5.01343	4.83634	4.23284	4.12205	3.81614	4.20368	3.92034	3.74136	4.03431	4.07011	3.76744	3.75937	3.48978	3.58824	4.03466	3.81451	4.39565
b0733	8.41064	8.53225	8.33935	8.28693	8.20456	8.15282	8.60351	8.39952	8.23342	8.2479	8.80703	8.81825	8.67165	8.70011	8.73634	8.84709	8.82574	8.81498	7.87415	7.91494	8.35446	8.33775	7.92093	7.8072	8.16966	8.21607	9.00389	9.04768	8.2882	8.3383	9.14871	9.16751	9.52468	9.58932	9.38751	9.36942	9.30655	9.34252	9.64512	9.70741	8.39284	8.36977	8.46686	8.39357	8.25523	8.14167	8.50558	8.47381	9.39305
b0734	8.28779	8.33183	8.20377	8.27525	8.07301	8.10881	8.40821	8.34886	8.22208	8.13107	8.59207	8.49886	8.38596	8.47902	8.49412	8.4637	8.61719	8.55486	7.88489	7.96745	8.32784	8.38161	7.96764	7.82898	8.30597	8.31711	8.99462	9.06912	8.23939	8.24493	8.98641	9.0489	9.17564	9.30486	8.93336	8.99096	8.87777	8.87897	9.09663	9.19265	8.09553	8.02195	8.29337	8.25926	8.08682	8.01087	8.3336	8.21129	8.93394
b0735	5.32945	5.48696	4.17187	4.34768	5.60787	5.68622	5.00377	4.12352	5.48384	6.05954	5.77295	5.49631	6.23023	5.14521	5.43212	4.97309	5.92631	5.43289	4.02086	4.24911	4.59897	4.69308	3.565	3.94577	4.64126	4.40557	5.56273	5.75547	5.11796	4.91131	5.71387	5.64618	5.49517	4.34974	4.7596	5.70236	5.07584	5.4362	6.05639	5.02588	5.00893	4.43622	4.27918	3.51905	3.99477	4.5227	4.16194	4.58189	5.05938
b0736	7.28324	7.30322	6.9536	7.0131	7.31654	7.38886	6.97471	7.23264	7.48276	7.2563	7.39748	7.45073	7.73634	7.74705	7.30037	7.50141	7.2864	7.25406	6.33246	6.62045	6.91005	6.95697	6.4291	6.84473	6.6594	6.34544	7.20525	7.14765	6.88174	6.8407	7.03815	6.85873	7.57409	8.12659	7.20635	6.9706	7.21147	7.21451	7.30222	7.25997	7.01634	7.19015	7.46402	7.48386	7.37859	7.43374	7.46103	7.28677	7.31993
b0737	7.98186	8.25142	7.5244	7.29583	8.05786	8.00578	7.44529	7.55744	8.2165	8.18425	8.01808	7.96699	8.10885	7.93499	7.97845	7.99716	7.96318	8.00544	6.49854	6.68226	7.44553	7.20321	6.64116	6.58135	6.33753	6.37893	7.83257	7.91858	7.65317	7.64455	7.74901	7.73586	7.89506	7.49942	7.61754	7.55417	7.64193	7.57094	8.04815	8.184	7.65467	8.02197	7.93989	8.07947	8.00731	8.07365	8.1005	8.21864	7.9155
b0738	5.86872	5.7378	6.50615	6.59331	6.15126	6.03093	6.20388	6.81289	6.09875	6.20959	6.75269	6.82752	6.99509	7.01565	6.776	6.66676	6.62917	6.84351	5.60804	5.39348	6.17935	5.97996	6.15541	6.00866	5.7244	5.57488	5.71204	5.54333	5.4366	5.2259	5.74162	5.46601	6.65824	6.90486	6.47223	6.35383	6.50477	6.53444	7.07485	7.01144	6.22678	6.34473	7.08677	7.27344	7.17506	6.95515	7.1465	6.9725	6.26248
b0739	7.16356	7.29264	7.21551	7.17488	7.03118	6.98862	7.16841	7.3447	7.08718	7.13507	7.35735	7.42087	7.40568	7.50841	7.44794	7.41588	7.22756	7.37534	6.22834	6.27944	6.49183	6.56272	6.65155	6.47608	6.37668	6.3074	7.2705	7.20527	6.94575	6.85142	7.05382	6.93026	7.53925	6.55225	7.21026	7.03604	7.22311	7.34788	7.23146	7.22939	6.97979	7.2292	7.49921	7.673	7.44912	7.50301	7.48483	7.73227	7.31257
b0740	9.55754	9.53925	9.54746	9.44934	9.34326	9.33174	9.49992	9.43802	9.38541	9.34203	9.41225	9.32707	9.35212	9.37452	9.27122	9.38182	9.42101	9.38994	8.90662	8.95225	9.27305	9.21946	9.13659	9.08696	8.92132	8.93009	9.65158	9.6939	9.50109	9.48005	9.48134	9.48434	9.93066	10.1246	9.64707	9.63957	9.70967	9.67583	9.59294	9.77808	9.45969	9.50734	9.4563	9.43603	9.38167	9.42897	9.59168	9.55827	9.57761
b0741	11.6298	11.4664	10.954	10.9384	11.388	11.5828	10.9481	11.036	11.3184	11.2804	10.9268	10.9048	10.832	10.9146	10.8945	10.9496	10.9461	10.9459	10.8609	10.847	11.1166	11.1035	11.1506	11.1579	10.9396	10.9194	10.9631	10.851	10.9337	10.889	10.7716	10.7145	10.9502	11.2573	11.0163	10.9995	10.8246	10.8167	11.5167	11.5248	11.0648	11.0029	11.5146	11.5257	11.6455	11.6168	11.415	11.4374	10.9508
b0742	9.56585	9.57403	9.51304	9.38369	9.47303	9.52476	9.50436	9.50709	9.41169	9.40564	9.46122	9.49573	9.53909	9.57722	9.50344	9.49226	9.44244	9.41082	8.64032	8.48737	8.80895	8.82748	9.01485	8.83093	8.66898	8.69958	8.96415	8.91371	8.98322	8.94904	8.84111	8.7151	9.44739	9.28363	9.37341	9.34195	9.46583	9.55674	9.9436	9.88755	9.42272	9.58871	9.67964	9.71894	9.78549	9.7473	9.66466	9.72228	9.08726
b0750	8.93344	8.92628	9.603	9.53026	8.78127	8.76754	9.22984	9.16461	9.06781	9.04593	8.62296	8.60319	8.78951	8.75135	8.67192	8.64961	8.81115	8.86438	8.58391	8.5496	9.11171	9.06114	8.66485	8.57358	8.53376	8.54203	9.63687	9.63304	8.44224	8.36505	8.44074	8.35195	10.1331	9.53017	9.5394	9.55724	9.08249	8.96195	8.61253	8.57245	8.69823	9.0529	8.85184	8.95839	8.86951	8.85571	8.94558	8.80194	8.78992
b0751	8.12374	7.80474	8.11531	7.91193	7.76313	7.56494	7.93504	7.62141	7.82315	7.89905	7.71411	7.65969	7.50996	7.56472	7.53189	7.50857	7.70457	7.7463	7.93467	7.90584	8.29083	8.16064	7.94745	7.71035	7.97994	8.10309	8.46237	8.37646	7.50754	7.50249	7.57865	7.39637	8.76589	8.60828	8.50647	8.43008	8.0393	8.21903	7.6334	7.61461	7.76218	7.95626	7.13802	7.24657	7.28206	7.41041	7.59422	7.50986	7.53125
b0752	5.46258	5.53029	6.183	6.3884	5.30273	5.13714	6.19088	5.99669	5.64981	5.72722	5.89545	5.9294	5.98919	6.07487	5.74009	5.82265	5.87645	5.86008	7.08042	7.33749	7.44905	7.46218	7.04396	7.07016	7.26825	7.46667	5.90116	5.83526	6.04026	5.83215	6.45331	6.3898	5.96042	5.8176	5.65965	5.70386	6.04091	6.11429	5.39276	5.5346	6.2622	6.01966	5.34471	5.36614	5.30359	4.92779	5.5272	5.72287	6.24839
b0753	5.47161	4.89941	9.69984	9.92108	5.34469	5.27108	9.94195	9.55903	6.02133	6.18386	7.23661	7.19939	7.56894	7.37467	7.23823	7.35133	7.17343	7.37624	8.22136	8.41608	7.60227	7.58168	8.85876	8.91129	9.25616	9.11213	7.01021	6.71735	5.88371	5.80845	7.00986	6.85078	6.96042	7.13701	6.16979	5.84814	6.90865	6.99703	4.37538	4.13976	7.32103	6.20248	5.22527	5.21438	4.1119	4.22172	4.89304	5.58505	7.12828
b0754	10.7824	11.0255	10.4719	10.4629	10.5455	10.5019	10.3756	10.5332	10.2504	10.1865	10.8654	10.8323	10.874	11.003	10.7288	10.8653	10.854	10.8312	9.94168	9.99	10.6631	10.5859	10.4714	10.3819	10.201	10.2994	10.0701	10.0558	10.5049	10.5223	10.3131	10.2748	9.94423	10.2418	10.5361	10.5107	10.651	10.696	10.9198	10.8694	10.842	10.9944	10.9978	11.1926	10.9849	10.9818	11.0064	11.0172	10.5706
b0755	10.7137	10.7238	12.7334	12.5061	10.5301	10.4804	12.3969	12.1883	12.4182	12.3964	11.2512	11.2714	11.1473	11.0702	11.1091	11.1627	11.2484	11.3145	12.6198	12.5837	11.5991	11.5342	12.8334	12.8704	13.0387	13.0975	10.8881	10.9893	10.9988	11.076	11.0435	11.175	11.7822	11.9601	11.3074	11.2999	11.4387	11.383	10.9013	10.9018	12.7096	12.1989	10.8929	10.9975	10.7901	10.7953	11.1346	11.171	11.1594
b0756	9.03733	9.19205	8.84425	8.64405	8.57892	8.52794	8.97246	8.73657	8.88481	8.88022	8.63313	8.52278	8.37239	8.34302	8.42388	8.64826	8.58076	8.59741	9.11117	9.26608	9.45416	9.3657	9.00437	9.04827	9.08064	9.12713	9.14815	9.20585	9.17285	9.29222	9.64019	9.70604	8.96646	9.03881	9.32955	9.26016	9.63352	9.6325	9.15244	9.18417	9.58293	9.43689	8.55129	8.64723	8.49115	8.43291	9.04689	8.95885	9.01131
b0757	6.81666	6.73331	6.5449	6.85521	6.85767	7.22315	6.65069	6.94376	7.52285	7.4543	6.33066	6.19375	6.33255	6.57216	6.46954	6.48788	6.3213	6.43097	6.04716	6.23127	6.53762	6.51752	6.07041	6.03993	6.41125	6.59132	6.68743	6.68836	6.66331	6.7259	6.74649	6.94092	5.63534	5.72048	5.99502	6.01119	6.07387	5.95872	6.0579	6.11103	6.39696	6.2033	6.29764	6.30381	6.85504	6.87262	6.41119	6.43869	5.65472
b0758	6.29017	6.39572	6.58016	6.59729	5.97587	6.20098	6.56913	6.56309	6.55385	6.38949	6.14704	6.19396	6.1503	6.42748	6.35069	6.38791	6.3264	6.4194	6.04735	6.03801	6.27767	6.28539	6.22941	6.5407	6.51744	6.55984	5.79279	5.80959	6.24017	6.03318	6.35208	6.05938	5.62016	5.37748	6.14137	6.1974	6.3448	6.29697	6.0791	6.07178	6.33763	6.35844	6.44726	6.56057	6.33833	6.32138	6.52393	6.55407	6.12598
b0759	6.74485	6.88485	7.1434	7.09855	6.57805	6.54056	7.1708	7.22972	6.90973	6.90436	6.79601	6.88722	7.04239	6.91846	6.88738	6.93094	6.79407	6.92636	6.61019	6.55026	6.58364	6.57343	6.59002	6.57102	6.70103	6.76141	6.40818	6.61791	6.79467	6.74164	6.86703	6.77012	6.48886	6.51213	6.76579	6.84162	6.85997	6.82991	6.71124	6.87102	6.97062	7.05139	6.91594	6.96748	6.81456	6.71045	6.85302	6.85175	6.74861
b0760	8.00316	8.12859	8.48933	8.89277	7.75761	7.70518	6.26062	6.06913	8.46103	8.46868	8.03536	7.97838	7.85998	7.86182	7.90719	8.02004	8.04802	8.07739	8.40067	8.44235	8.68124	8.59106	7.98826	7.93731	8.03088	8.02753	8.19314	8.14798	8.33309	8.28433	7.92488	7.88154	7.3195	7.4542	7.97651	7.96177	7.58875	7.45157	7.61608	7.61093	8.40669	8.40396	7.77413	7.81353	7.69709	7.53768	7.88381	7.91187	8.1021
b0761	6.34571	6.62402	6.52543	6.64101	5.96975	5.98983	6.34517	6.40584	6.19675	6.25207	6.29647	6.39885	6.28984	6.09106	6.32083	6.37958	6.13973	6.24301	7.28983	7.13883	7.08936	7.09507	6.66935	6.72908	6.89779	6.62399	6.527	6.46135	6.6638	6.58171	6.63239	6.43318	6.48808	6.37603	6.53685	6.51082	6.26027	6.47277	6.45234	5.93152	6.3279	6.21434	6.21277	5.86945	5.96292	6.16201	6.23782	6.34175	6.17572
b0762	6.64923	6.38353	2.81704	2.64459	6.86001	6.92705	1.99514	2.70103	6.83222	7.16125	3.04761	3.47832	5.39082	4.52128	3.34412	4.37869	4.40239	3.84484	2.73737	3.00706	2.77757	3.45492	1.54812	1.40924	1.97269	1.62124	6.8212	6.02314	7.13246	7.21696	6.16354	6.36479	2.42791	1.81775	1.14633	2.50973	2.82563	2.10613	0	0	3.81362	4.06073	3.26826	2.53857	2.14871	3.88216	2.43359	1.56038	1.34552
b0763	6.12046	6.06917	4.85223	4.68758	6.23045	6.21006	4.96618	5.07467	5.85548	5.92428	6.06942	6.12896	6.13256	5.92864	6.13684	6.05726	6.12298	6.22497	5.47085	5.64674	6.05781	5.95235	5.4755	5.6169	5.594	5.74397	5.69263	5.65932	5.85432	5.81683	6.03608	6.15272	5.00066	4.35298	5.17908	5.20577	6.30932	6.1274	6.34576	6.34551	5.72865	6.04575	6.00203	6.25635	7.01652	6.991	6.15655	6.00959	5.83678
b0764	4.94761	4.57768	4.1666	4.16909	4.75669	4.52746	4.1674	4.10712	4.68267	4.5536	4.83062	4.96116	4.73642	4.84138	4.85839	4.72176	4.96153	5.1624	4.73894	4.74644	5.12585	4.71787	4.40496	4.14127	4.71411	4.29303	5.14437	5.08428	4.89708	4.44648	4.9951	4.65054	4.89344	4.34444	4.95258	4.86863	5.30702	5.26901	5.18955	5.14229	5.01772	4.92526	4.56334	4.51166	5.2393	5.6917	4.75353	5.00431	5.12994
b0765	4.17833	4.76625	4.50331	4.56981	4.26633	3.97386	4.5834	4.18944	3.89873	4.36761	5.09309	5.0097	4.85823	4.68157	4.87069	4.75235	4.86424	4.98317	5.22255	4.68189	5.06778	4.81509	4.69743	4.8018	4.72339	4.93446	4.84859	5.08746	4.36294	4.68336	4.68845	4.56556	5.60407	5.61545	4.97382	4.91142	5.44308	5.559	5.19362	5.19194	4.90411	4.73012	4.98875	4.58225	5.47707	5.64242	4.88432	4.94074	5.26016
b0766	6.36112	6.5166	5.98549	5.70256	6.3509	6.31928	5.44396	5.69581	6.54499	6.45171	6.03203	6.22121	6.2174	6.25135	6.16603	6.14012	6.17086	6.20608	5.63806	5.57486	5.75083	5.75461	5.39596	5.24404	4.91101	5.06612	6.17469	6.06383	6.10013	6.07595	6.01296	6.17581	6.08094	6.31872	5.80663	5.89141	5.46501	5.6172	5.81294	5.95269	5.709	6.09317	6.51781	6.41565	6.38967	6.37956	6.27816	6.30184	6.21379
b0767	8.31289	8.42664	10.1199	10.0811	8.24926	8.26124	10.0938	10.0109	8.70691	8.69919	9.29643	9.28374	9.17876	9.18866	9.13586	9.26217	9.24918	9.33963	9.94473	10.077	9.95623	9.9117	9.5714	9.57163	9.87029	9.88283	8.84337	8.88594	9.05035	9.06663	9.65158	9.77237	9.05243	8.90069	9.30451	9.32014	9.69873	9.72967	8.2468	8.38546	9.88251	9.30765	8.48128	8.54338	7.92247	8.01612	8.63803	8.63479	9.5718
b0768	1.39874	1.81075	1.61902	1.49945	1.67701	1.90778	1.74893	1.45423	2.18255	1.66917	1.30894	1.38077	2.00794	1.01536	2.1822	1.41679	1.76093	1.63866	1.22923	1.2238	0.548966	1.75	1.14866	0.83633	1.51093	1.9836	2.40258	2.3699	2.36939	2.26882	2.89678	2.4035	2.90023	2.80516	2.43645	1.60479	1.28936	2.04815	1.98668	1.22046	1.7201	2.39295	1.80861	0.963989	1.7839	0.859958	1.03148	2.13434	1.97242
b0770	0.725562	0.737861	1.11543	0.914136	0.393309	0.573807	1.10588	0.659033	0.618579	0.416675	1.0653	0.971419	0.364364	0.626488	0.806753	0.502586	0.50995	0.954433	0.533424	0.799678	1.4302	1.36344	0.855968	0.606685	0.692044	1.0652	1.62875	1.25536	1.7558	1.62911	1.94883	1.62952	2.32061	1.37539	1.18709	0.991392	0.400947	0.761812	1.21082	1.12456	0.544109	0.305476	0.81326	0.464267	1.05945	0.785065	0.30056	1.60937	1.09439
b0771	2.24178	2.65363	1.90968	2.03019	2.38947	1.95047	1.94723	1.83599	1.83998	1.70703	2.08962	2.11001	1.82809	2.23479	2.01947	2.31151	2.36944	2.26036	2.10754	2.16213	2.07867	2.08464	1.41643	2.03347	1.86188	2.4419	2.3163	1.70578	2.43202	2.63565	2.31925	3.0219	2.94929	2.73224	2.64689	2.66126	2.86746	2.24773	2.3697	2.72542	2.4474	2.19817	2.27533	2.20502	2.11195	1.90744	2.35403	2.85665	2.26454
b0772	7.90335	8.16842	7.00754	6.77018	7.8831	7.79739	6.54561	6.51271	7.55649	7.58182	8.03606	7.93681	7.78439	7.73328	7.9944	7.79986	7.83987	7.90794	6.63301	6.06628	7.06056	6.69304	6.26641	6.39054	5.89732	5.93128	8.1365	8.1646	8.09677	8.01383	7.94264	8.11125	8.07909	8.30649	8.35808	8.44594	8.18918	8.2009	8.48287	8.52265	7.59005	7.79925	8.53798	8.49269	8.32836	8.44319	8.37653	8.58493	8.24703
b0773	7.32711	7.56547	9.22469	9.11099	7.42562	7.12485	9.124	9.05068	8.08049	8.20063	8.72391	8.60519	8.80948	8.73011	8.47996	8.55588	8.5344	8.53889	8.05297	7.9814	7.73369	7.82828	7.99494	8.04796	8.38215	8.33567	8.11282	8.09848	7.95648	8.05677	8.27688	8.37464	8.8015	8.9249	8.29551	8.25116	8.81737	8.60907	7.15076	7.49851	8.56337	8.11062	7.37133	7.37389	6.97456	6.95659	7.65293	7.84594	8.45956
b0774	6.56546	6.71803	9.08394	8.9992	6.22149	5.94655	9.18438	9.10666	8.16727	8.20535	6.85812	6.85627	6.74184	6.61048	6.52384	6.61655	6.68864	6.7014	7.38014	7.4732	7.16825	7.16194	8.28255	8.18943	8.05697	8.16781	6.78547	6.73195	5.72095	5.7553	5.67918	5.48551	8.54181	8.64562	6.43608	6.22616	6.52613	6.52124	6.71088	6.63517	8.17432	8.05536	6.87423	6.94023	6.92727	6.93758	6.90003	6.88497	7.28066
b0775	7.90394	8.39107	9.35637	9.2688	7.69362	7.53903	9.43258	9.42061	8.45618	8.52863	8.32327	8.32467	8.13514	8.16437	8.13634	8.16399	8.18373	8.30659	9.08468	8.92344	9.30921	9.19002	9.20925	9.27363	9.28805	9.31264	8.3387	8.40928	7.24662	7.28203	7.03781	7.12878	9.63985	9.66037	7.73286	7.80952	8.02719	7.87201	7.90685	7.85689	8.68256	8.37478	8.64671	8.6321	8.59693	8.53425	8.32902	8.34557	8.47529
b0776	6.77044	6.58973	8.09686	8.19901	6.32616	6.08746	8.37254	8.30734	7.27285	7.42955	7.20572	7.19087	7.25342	7.07679	7.01222	6.90258	7.11926	7.14984	7.38408	7.6582	8.00726	7.9646	7.96347	7.82819	7.92392	7.96099	6.93234	7.0104	5.92492	5.90739	5.61291	5.59991	8.38069	8.66501	6.81699	6.64673	6.8621	7.08435	6.92799	7.18676	7.78844	7.63161	7.12846	7.19586	7.09725	7.21817	7.02346	6.98623	7.47049
b0777	6.40652	6.16753	7.24965	7.16078	6.10281	5.77965	7.44755	7.60126	6.94947	6.98023	6.73928	6.65485	6.82269	6.58641	6.44684	6.36867	6.59165	6.56985	6.23543	6.37017	6.90538	6.90118	6.49272	6.71494	6.56444	6.67912	6.42794	6.55141	5.72304	5.78488	5.4362	5.26796	7.71132	8.13351	6.14391	6.07169	6.58107	6.55404	6.3354	6.33969	7.01389	6.94825	6.62356	6.42885	6.56238	6.58395	6.49397	6.48629	6.79917
b0778	7.44004	7.50481	7.54194	7.51579	6.8747	6.76651	7.8155	7.89229	7.6578	7.51468	7.45969	7.38218	7.44842	7.37934	7.1921	7.13395	7.31432	7.22782	6.67918	6.69616	7.58847	7.56724	6.85945	6.98389	6.83108	6.91404	7.49103	7.59429	6.93062	6.77741	6.49946	6.48403	8.32596	8.32944	6.84063	6.78624	7.12023	6.84467	7.01686	6.95977	7.33735	7.27152	7.35669	7.24121	7.32409	7.24721	7.19844	7.1486	7.27831
b0779	7.23294	7.26884	8.80301	8.78881	6.68291	6.67117	8.7877	8.55062	7.4035	7.35563	7.56597	7.53381	7.36151	7.30287	7.31085	7.40433	7.51539	7.45087	8.57306	8.62939	8.75543	8.67071	8.42568	8.40854	8.75444	8.75649	7.6834	7.79799	7.12318	7.30055	7.57229	7.58557	8.3908	8.52835	7.49533	7.4791	7.6736	7.73757	6.90572	6.95023	7.78011	7.60644	6.94159	6.97047	6.73797	6.67503	7.00004	7.14074	7.93594
b0780	5.61748	5.78725	5.76418	5.64855	5.7384	5.87696	5.65984	5.82522	5.79098	5.92703	6.20377	6.19412	6.26046	6.16052	6.01799	6.1112	5.99662	6.14723	5.28889	5.34744	5.7078	5.54479	5.67617	5.58459	5.67903	5.83695	6.14755	6.37837	5.66301	5.83578	6.02361	5.83637	6.41498	6.66035	6.27645	6.09572	6.3898	6.37973	6.22106	6.1645	5.9747	5.98814	5.94616	5.71922	5.62757	5.66126	5.73419	6.00893	6.10908
b0781	7.94683	8.09365	9.58424	9.74555	7.59896	7.6484	9.66521	9.743	9.35154	9.25304	7.87164	7.79172	7.92562	7.99184	7.89286	7.89702	7.77754	7.7934	8.15347	8.1462	8.38414	8.36689	8.35727	8.28942	8.47297	8.46666	8.84861	8.82148	8.1605	8.07279	8.0581	8.17665	9.15928	9.48833	7.59607	7.44844	7.64064	7.71777	7.57665	7.62299	8.09617	7.80067	7.8871	7.92511	7.75187	7.69371	7.98615	7.76702	8.02381
b0782	7.57098	7.3503	10.3207	10.3769	7.92352	7.88197	10.1513	10.1198	9.68955	9.64886	8.35756	8.50545	8.33026	8.57626	8.40379	8.53374	8.60899	8.62108	9.28304	9.39729	9.09618	9.30274	9.57458	9.42914	9.54884	9.44375	8.49398	8.61942	8.02446	7.84128	8.15237	8.38933	9.50903	9.79487	7.93781	8.08031	8.03929	8.40891	7.722	7.77686	8.73344	8.07127	8.13816	8.1388	7.84879	7.84011	8.18659	8.1492	8.28773
b0783	7.32945	7.09544	10.0337	10.0026	7.39095	7.3448	9.92081	9.82401	9.05182	9.19337	8.25685	8.39503	8.50184	8.58484	8.68639	8.51135	8.56342	8.5391	8.92771	9.02847	8.86669	8.92174	8.99086	8.95858	9.1699	9.13876	7.92565	8.05909	7.40179	7.39964	7.76573	7.71201	9.51179	9.73028	8.15139	8.09589	8.3392	8.06872	7.86088	7.75913	8.86083	8.35272	7.97856	7.91139	7.8079	7.60273	8.25131	8.02397	8.3315
b0784	3.89937	2.7695	6.35252	6.48601	4.35203	4.17204	6.02021	6.70268	5.96772	6.75483	3.77563	4.42402	5.29983	4.75833	4.29689	3.95673	4.13975	4.63442	5.04679	4.54704	4.97429	5.78319	5.39832	5.77228	5.59651	5.3792	4.3065	4.27962	3.64486	3.39986	2.58155	3.4534	4.16695	5.38926	2.94049	2.75287	2.71893	3.71414	2.75029	3.7005	5.00231	3.40471	5.10569	5.37272	4.45911	4.92647	4.99775	4.56328	3.38156
b0785	7.07972	7.12138	9.19049	9.06231	7.21529	7.22867	9.15023	8.93922	8.83884	8.96026	7.77878	7.80758	7.82158	7.81301	7.99291	7.95028	8.05902	7.99958	8.25273	8.19337	8.10169	8.12631	8.07241	8.13337	8.13784	8.1078	7.93728	8.00675	7.50245	7.46599	7.90511	7.7776	8.73802	8.73328	7.57514	7.78656	7.65465	7.72094	7.42973	7.37581	8.22774	7.77252	7.48044	7.3415	7.13293	6.96583	7.41039	7.37787	7.55536
b0786	7.82261	7.86043	8.16408	8.27498	7.48675	7.26577	8.41018	8.02844	7.62428	7.68076	7.81572	7.83403	7.87403	7.80378	7.70429	7.71968	7.79618	7.76072	9.0717	9.11646	9.13736	9.0008	8.90961	8.90858	9.37872	9.47754	7.9478	8.10496	7.76834	7.96693	8.22255	8.26789	7.89146	8.02379	7.79528	7.8198	8.05899	8.34333	7.3576	7.51361	8.36501	7.91377	6.92305	7.12547	6.87106	6.73921	7.0686	7.18657	7.83364
b0787	2.91806	2.32775	2.2074	2.60959	2.54159	2.61979	2.7391	2.10185	2.76599	3.14412	2.36917	2.40191	2.62988	2.34845	2.28299	1.69173	2.50597	2.68062	1.62993	2.36807	2.13801	2.05552	1.78174	2.37759	2.03161	2.02488	2.14925	2.88048	2.95582	3.18619	3.17596	3.34622	2.13507	1.64767	2.88888	2.38242	2.07551	2.86443	2.65012	2.36335	3.06273	2.83853	1.14778	1.47391	1.66715	1.96451	2.37401	0.866586	2.2945
b0788	4.19336	4.17014	5.60459	5.60074	3.61669	3.26256	5.64262	5.61873	4.11764	4.25222	4.89747	4.8168	4.40786	4.63379	4.38415	4.72172	4.8788	4.75426	5.52734	5.76174	5.35499	5.36637	5.18935	5.24043	5.58573	5.70199	5.06534	5.03403	4.83772	4.69263	4.9933	5.17292	4.83906	4.62547	4.62748	5.02023	5.1903	5.3246	3.78665	3.08987	5.24136	4.88816	3.51532	3.30868	2.68103	2.61951	3.86107	3.89008	5.04729
b0789	5.52413	5.91539	7.58219	7.75529	5.02672	4.96201	7.75424	7.71276	5.61721	5.71542	6.47236	6.39343	6.266	6.30386	6.35867	6.26712	6.40018	6.36819	7.60746	7.60564	7.37564	7.41481	7.23695	7.36766	7.82195	7.8536	6.58959	6.53877	6.37679	6.54452	6.85707	6.60055	6.62054	6.6025	6.37184	6.26413	6.65625	6.67506	5.00515	5.38819	6.9404	6.40228	5.34645	5.37384	4.35048	4.61972	5.50425	5.71111	6.71044
b0790	5.93612	5.87689	7.82519	8.0007	5.40122	5.3399	8.13725	7.90272	5.97782	5.88625	6.728	6.66657	6.65	6.45414	6.27983	6.43788	6.61012	6.57535	8.10478	8.08944	7.87381	8.08581	7.92833	7.7722	8.54496	8.48915	6.79222	6.94112	6.7489	6.69931	7.18176	6.98495	6.81083	7.13119	6.44652	6.40698	6.85153	7.03533	5.2037	5.35609	7.12934	6.61012	5.27034	5.54514	4.88487	4.34917	5.53308	5.92588	7.14267
b0791	5.53997	5.16527	4.93314	4.82475	5.18168	5.26408	5.06492	4.57631	5.75373	5.51435	5.24466	5.1828	5.0454	5.03235	5.18656	5.27576	5.31346	5.48183	5.59288	5.64438	5.24902	5.52979	5.33971	5.53975	5.55756	5.65723	5.73717	5.64411	5.6031	5.54927	5.51841	5.9072	5.471	5.73588	5.41977	5.54228	5.47634	5.6281	5.39958	4.62288	5.19519	5.57951	4.39528	4.60638	4.26686	4.31405	5.02072	4.77789	5.10127
b0792	4.5062	4.55359	4.70034	4.82517	4.35636	4.16366	4.49644	4.70719	4.27088	4.31737	4.6633	4.38606	4.56673	4.38517	4.59401	4.58671	4.65317	4.36354	4.79935	5.00369	4.93231	4.79821	4.78071	5.05624	4.72856	4.72616	4.76098	5.01407	5.10234	4.89978	5.54133	5.2473	4.73736	4.7355	4.66167	4.95016	5.38068	5.42265	4.39278	4.15507	4.66256	4.76906	4.28066	4.29886	3.74447	3.79475	4.22488	4.40529	4.87555
b0793	4.60949	4.78617	4.68211	4.68597	4.51887	4.41813	4.7946	4.4665	4.48472	4.63511	4.9531	5.1017	5.02695	4.85884	4.84513	4.87171	4.96754	5.045	5.111	5.25824	4.92671	5.09363	4.78794	4.85695	5.05739	4.76782	5.10558	5.17308	5.14209	4.99153	5.17322	5.47784	5.01259	4.94172	5.09153	5.1502	5.44396	5.58653	4.44476	4.74107	5.2135	4.91741	4.29071	4.31312	4.106	3.8566	4.34538	4.25953	5.08796
b0794	5.84947	5.91323	5.95495	5.99964	5.50803	5.62923	6.10454	5.91174	5.51238	5.55134	6.34179	6.33255	6.01822	6.05644	6.12428	6.33067	6.22963	6.27365	6.60227	6.76501	6.59303	6.58533	6.31736	6.38017	6.71514	6.73517	6.01366	6.01827	6.20523	6.16959	6.47351	6.53108	6.24766	6.32364	6.4487	6.46092	6.73172	6.61988	5.98059	5.80897	6.39601	6.4245	5.72831	5.51794	5.50647	5.50727	5.95878	5.88897	6.60004
b0795	5.99628	5.98367	6.60938	6.32204	5.78837	5.84798	6.57141	6.47471	5.89579	5.96959	6.70059	6.66522	6.54464	6.49747	6.60675	6.58029	6.78019	6.64988	7.5482	7.73435	7.65807	7.63986	7.22946	7.19259	7.72723	7.82094	6.3199	6.22769	6.31725	6.4752	6.66636	6.83758	6.49681	6.66232	6.85205	6.84728	6.94591	6.92225	6.11663	6.06734	7.05678	6.72204	6.17548	6.21645	5.9766	5.84041	6.27514	6.49012	6.73997
b0796	5.89549	5.58443	5.97637	6.17844	5.40707	5.44959	6.02964	5.90824	5.84276	5.81896	6.20334	5.82119	5.91706	5.78679	5.93672	5.86947	5.78184	5.93049	6.55708	6.51816	6.8079	6.69454	6.29862	6.44008	6.97751	6.93225	6.07721	5.88	6.1521	6.00277	6.29396	6.28019	5.83366	6.04787	6.07541	5.79481	5.91722	6.11329	5.79866	5.45237	5.92865	5.74948	5.55002	5.62341	5.37343	5.30558	5.78989	5.83245	6.09658
b0797	6.08374	6.10198	5.51687	5.63071	6.15232	6.07572	5.8852	6.0217	5.49482	5.45664	6.32962	6.33712	6.29035	6.44728	6.18468	6.13883	6.12781	6.21955	4.78001	4.96307	5.79563	5.75897	5.09527	4.96365	5.2791	5.13749	5.39798	5.55491	5.88918	5.8466	5.30252	5.30735	5.46279	5.66758	5.98587	6.12182	5.96786	5.84884	5.9728	5.99137	5.45392	5.60921	5.81664	5.89456	5.95701	5.95782	5.75607	5.91305	6.09011
b0798	3.50262	3.68683	2.347	2.30258	3.02217	2.76399	1.9242	2.05219	3.70745	3.61489	3.07908	2.99334	2.39486	2.33078	2.67696	2.75835	3.14681	2.55235	2.75437	3.2905	2.97311	3.31306	2.80811	1.84124	2.88515	2.08373	3.2418	3.45797	3.67203	2.84922	2.79431	3.40535	3.2018	1.57029	2.56601	3.05728	2.93529	2.84544	1.97212	2.64371	3.04336	3.11955	2.19909	2.45997	1.87916	2.40278	2.1485	3.05273	2.53812
b0799	4.77047	4.76919	4.62176	4.66684	4.42495	4.29621	4.83401	4.84798	4.75048	4.67588	4.86409	4.89523	4.89424	4.74613	4.59676	4.61094	4.70947	4.66613	4.45165	4.31237	4.68134	4.53615	4.5984	4.71866	4.59645	4.84208	4.69979	4.91041	4.96575	4.78763	4.35451	4.32493	5.54541	5.57564	4.7533	4.70709	4.85728	4.33984	4.53206	4.56246	4.49746	4.74361	4.4262	4.57692	4.48068	4.54988	4.36564	4.57542	4.62546
b0800	7.31517	7.47509	8.74691	8.74334	7.37229	7.43428	8.71907	8.55325	7.35099	7.25137	8.44935	8.34578	8.37333	8.38854	8.40833	8.45487	8.5427	8.45626	9.00498	9.02756	9.38562	9.26459	8.63437	8.67968	9.12978	9.19344	7.56886	7.47578	7.60756	7.49496	8.13324	8.02245	8.4749	8.68231	8.40419	8.49437	8.74892	8.87834	7.7858	7.91716	8.62217	8.24271	7.97928	8.07472	7.79329	7.70759	8.03725	8.05546	8.48208
b0801	8.8714	9.0241	9.78725	9.28114	8.69845	8.63797	10.4769	10.4008	8.77963	8.76322	9.21845	9.26384	9.1334	9.22384	9.17763	9.08995	9.31422	9.28194	8.83334	9.00447	9.48292	9.49499	8.76796	8.79235	9.1652	9.24559	8.41689	8.50523	8.85271	8.78645	8.77954	8.80686	8.1954	8.30867	8.99604	9.006	9.07861	9.08186	9.35223	9.28157	9.26694	9.2846	9.22485	9.35976	9.29871	9.21166	9.15958	9.25202	8.99227
b0802	5.15389	4.73333	6.46156	6.62189	5.14285	5.31438	6.58861	6.64156	6.67057	6.47625	5.05812	4.67565	5.08944	4.75817	4.8057	4.82736	5.27565	5.07661	5.14173	4.75299	4.93245	5.55301	5.43112	5.54878	5.53965	5.46209	5.86549	5.63939	5.43677	5.33298	5.58508	5.67381	6.16391	6.52301	4.85676	5.00534	4.46314	5.42323	4.10448	4.65782	5.33308	5.05707	4.64693	4.35091	4.23372	3.44654	4.72096	4.55269	4.87893
b0803	4.38058	3.75629	7.107	6.98295	4.61433	4.8637	7.06539	7.14517	7.88301	7.8486	5.32903	5.63186	5.46191	5.35885	5.02336	5.2268	5.58823	5.81344	6.35128	6.39727	5.72724	6.18172	6.24437	6.44027	7.13195	6.49046	5.11319	5.03715	4.4028	4.64485	5.17909	4.41865	5.55699	5.58358	4.28249	4.0189	4.43197	5.02944	3.00711	3.15383	6.71209	6.70796	4.17217	4.7413	3.2791	3.7639	6.03323	6.19944	4.39043
b0804	5.07418	5.03343	7.09145	6.8545	3.66692	3.68608	7.30548	7.10911	8.905	8.9107	4.08176	4.08901	4.12057	3.76998	2.82941	3.33646	4.24197	4.51108	7.51942	7.33639	6.9012	6.80849	7.46319	7.55801	7.12465	7.24789	4.78309	4.53595	5.01787	5.395	3.89772	2.97079	4.44527	4.46335	4.10366	4.12474	4.50249	4.10193	4.35399	4.34573	8.26488	8.725	6.23975	6.22516	4.09073	3.84529	7.71103	7.74628	4.96169
b0805	7.07531	7.23815	8.39299	7.93549	5.61989	5.46577	8.5103	8.58204	11.1686	11.0608	5.83155	5.89772	5.00219	4.85027	3.22328	2.9157	6.32766	6.32907	8.64799	8.56598	8.3766	8.31096	8.56452	8.61171	7.922	7.95953	4.92601	4.89543	6.95235	6.91388	3.39583	3.2648	4.601	4.50488	5.33311	5.29774	6.00459	5.95345	6.88369	7.01659	10.6916	11.5739	8.87466	8.9395	6.67134	6.76397	10.4398	10.5073	6.57674
b0806	4.49039	4.26943	6.9423	7.44943	4.88796	4.92732	6.90409	6.94366	5.24588	5.54997	5.22899	5.64714	5.38939	5.66929	5.634	5.89691	5.27565	5.3733	6.2034	5.81185	5.2529	5.6593	6.12438	6.20034	6.76672	6.66566	6.43351	6.26645	5.11413	5.24226	5.91977	5.22859	6.79777	7.11414	4.95762	4.70211	5.02614	4.57651	3.32206	2.90011	5.27193	4.87854	3.55858	4.0824	3.79343	1.98938	3.47884	3.96393	3.42906
b0807	6.41306	6.78041	4.89234	4.5897	6.55533	6.42261	4.98256	4.90449	6.57052	6.70577	6.34135	6.20873	6.30732	6.27653	6.11944	6.42376	6.35129	6.2591	4.75791	5.4313	5.68009	5.46513	4.63211	4.83209	5.06022	4.90959	5.74557	5.74712	5.50514	5.34111	5.65944	5.37936	5.62171	5.75508	5.78922	5.69499	5.57193	5.68807	6.32707	6.56288	5.56324	6.31113	6.28618	6.22057	6.30295	6.25178	6.27887	6.24517	6.41806
b0808	4.19109	4.0988	6.05011	6.09573	3.47213	3.53883	6.20091	5.9928	4.09386	4.18501	4.59472	4.79484	4.62628	4.48944	4.57051	4.69403	4.6736	4.63193	6.01369	6.03617	5.79198	5.59395	5.95266	5.8866	6.27158	6.36907	5.3078	5.22476	4.81048	4.58651	4.93908	4.81301	5.87356	5.55381	4.89317	4.67765	5.21438	5.10406	3.33726	3.83895	5.17898	4.46742	3.02207	2.97253	2.40814	2.86608	3.62562	3.58138	4.6277
b0809	8.59464	8.69776	7.39867	7.40334	8.41709	8.24803	7.39709	7.30586	8.00529	8.03247	7.83123	7.88696	7.749	7.76226	7.77681	7.79684	7.8122	7.82998	7.24824	7.29654	7.64025	7.71525	7.58528	7.62836	7.54031	7.65158	9.09424	9.16318	10.1283	10.1795	10.4747	10.5182	8.84932	8.98926	9.60783	9.55754	10.0449	10.0693	8.48903	8.365	8.02955	8.27813	7.95609	7.92795	8.13106	8.06202	7.99624	8.13502	8.8735
b0810	7.91157	8.15904	7.47988	7.30128	8.33256	8.36974	7.35005	7.26228	8.10115	8.12878	7.85966	7.86982	7.54594	7.73011	7.85352	7.76511	7.6948	7.72429	6.77413	7.13193	7.19809	7.22993	7.22906	7.31403	7.30095	7.45967	8.5718	8.68457	9.56093	9.47478	9.92062	9.87015	8.57737	8.75756	9.40092	9.4524	9.80083	9.77749	8.16196	8.22963	7.90505	8.01413	8.08692	8.17851	8.10637	8.10513	8.32556	8.16656	8.68606
b0811	9.48482	9.58791	8.87455	8.74128	9.76188	9.73842	8.69344	8.57888	9.46809	9.38096	9.26777	9.30561	9.40252	9.28137	9.38098	9.29604	9.25615	9.30903	8.84509	8.83472	8.90556	8.99785	9.08769	9.08274	9.20239	9.12322	10.0404	9.87081	11.1129	11.1275	11.685	11.6892	9.99666	9.4352	10.9287	11.024	11.5138	11.5256	9.64482	9.53093	9.38575	9.45678	9.76479	9.84028	9.78491	9.76747	9.75627	9.74891	10.3532
b0812	10.9883	10.9034	13.673	14.2135	10.8066	10.9469	13.4375	13.274	10.5584	10.6078	12.1983	12.1536	12.1705	12.13	12.1329	12.1655	12.1921	12.1759	14.1841	14.2617	13.0922	13.1923	14.054	14.0466	14.7118	14.7338	11.9157	11.8975	11.6925	11.6641	12.3524	12.3082	12.1337	11.9071	11.3188	11.298	12.1703	12.1754	9.96627	10.1102	12.6943	12.0193	10.5719	10.6645	9.51599	9.48716	10.6118	10.5879	12.5184
b0813	4.37101	4.52948	3.35673	3.89913	3.58025	3.68106	3.79192	3.49583	3.89012	3.96288	3.95066	3.91933	4.06767	4.16168	4.03363	4.08072	3.82527	4.07852	4.05709	4.16817	4.05905	4.52388	4.03231	3.80101	4.09985	4.21988	4.13593	4.24141	3.91354	4.34394	3.97967	4.30341	3.94364	3.25983	3.80585	3.71827	3.36577	3.39838	4.21006	4.29105	3.93515	4.05374	3.87665	3.7061	3.6958	3.24231	3.96174	3.9909	4.15007
b0814	11.8357	11.8957	12.6005	12.4472	11.6472	11.5112	12.8203	12.2744	11.752	11.8351	12.2911	12.1541	12.3411	11.9961	12.0116	12.2634	12.2965	12.2199	12.5081	12.7787	12.4298	12.3161	12.5681	12.6118	12.6494	12.6067	13.1814	13.2074	13.4645	13.5449	13.5232	13.4934	12.657	12.3837	12.871	12.7348	12.9833	13.1163	11.6329	11.6659	12.3825	12.0281	11.0083	11.081	10.9288	10.9518	11.0849	11.3056	12.1915
b0815	4.37317	4.72189	3.31173	3.18705	4.4405	4.31505	3.22435	3.17603	4.34276	4.29232	4.00324	4.14733	4.32114	3.97912	3.93032	4.14791	4.1219	4.00638	2.21574	2.8419	2.65554	2.8422	3.12099	2.86996	2.6218	2.66471	3.91858	3.76126	3.76068	3.51389	3.71946	3.48143	3.75718	3.19846	3.63752	3.36196	3.09448	3.42783	4.63259	4.26054	3.50705	4.17638	3.95727	3.89357	4.13114	4.00529	4.08214	3.95281	4.04996
b0817	7.30048	7.44834	6.93499	6.62089	6.99161	7.02954	7.05934	6.59938	6.8497	6.96542	7.13002	7.41932	7.21614	7.17502	7.34394	7.19343	7.38699	7.40276	7.2866	7.2213	7.23758	7.30578	7.0482	7.24683	7.50257	7.38768	7.66092	7.53401	7.13345	7.19001	7.29276	7.29559	7.43928	7.24237	6.77115	6.71323	6.82945	6.67382	6.60795	6.72429	6.94191	6.64174	6.666	6.73214	6.6353	7.00258	6.81077	7.11317	7.28372
b0818	4.69162	5.08476	3.755	3.89545	4.53723	4.45714	3.80932	4.05132	4.33672	4.24937	4.50453	4.74689	4.70223	4.50927	4.69822	4.23256	4.59837	4.61063	4.75404	4.37434	4.70438	4.39134	4.07263	4.13104	4.5288	4.58227	4.75906	5.0986	4.72141	4.45159	4.5904	4.27005	4.95997	4.37484	4.18417	4.18977	4.45513	4.33358	4.40691	4.36877	4.15594	4.3245	4.79575	4.56669	4.44862	4.41848	4.18685	4.76982	4.76454
b0819	8.66234	8.77132	9.22327	9.12896	8.55934	8.64152	9.04914	9.23024	8.74242	8.66882	8.9258	8.9468	8.82367	8.93537	8.89268	8.87905	8.87155	8.90396	8.57339	8.56919	9.17963	9.14496	8.69739	8.7282	8.7287	8.82426	8.80657	8.7021	8.69612	8.60936	8.82023	8.82383	9.0681	9.0793	8.8238	8.86066	8.96616	9.08734	8.75909	8.76033	8.97431	9.00184	8.80999	8.94189	8.7124	8.65197	8.8576	8.81026	8.93343
b0820	7.92952	8.15034	7.71092	7.679	7.80362	7.75799	7.74235	7.85099	7.67856	7.67721	7.772	7.7567	7.73712	7.6562	7.71099	7.76805	7.72264	7.84687	7.11899	7.07716	7.53728	7.51449	7.34765	7.40095	7.04808	7.08259	7.66585	7.75718	7.87745	7.84184	7.57005	7.62125	7.29762	7.38389	7.69509	7.71758	7.60383	7.61062	7.95631	7.79973	7.85343	7.93125	7.95754	7.97834	7.82722	7.86477	7.91292	7.93189	7.71874
b0821	6.20045	6.47124	6.32041	6.37531	5.91073	5.86779	6.11314	6.07818	5.84882	5.89249	6.20243	6.12007	6.23254	6.04728	6.13636	6.26372	6.24402	6.29288	6.13781	6.16602	6.18432	6.32428	6.11093	5.89282	6.16871	6.11478	6.65773	6.77661	6.43805	6.20917	6.86222	6.68328	5.89854	5.89208	6.10797	6.13721	6.16504	6.19158	5.60433	5.47404	6.62526	6.49948	5.96749	6.04584	5.53067	5.51219	6.10737	6.15769	6.94209
b0822	7.15944	7.15891	7.37214	7.55457	6.80039	6.78359	6.9638	7.09919	6.81166	6.91862	7.10676	7.18365	7.13737	7.10919	7.1402	7.19639	7.05733	7.12273	7.30277	7.27164	7.70812	7.76587	7.98799	7.93081	7.75053	7.77717	7.53212	7.51336	7.06888	7.23039	7.44995	7.45843	7.29222	7.2255	7.09241	7.05655	7.40781	7.31491	6.72096	6.62117	7.25561	7.27693	6.91202	7.08177	6.80837	6.61253	6.99462	7.1484	7.16129
b0823	2.73361	2.51698	3.5241	3.47285	2.26862	2.37172	3.10374	3.40032	2.29684	1.96178	2.60618	2.85415	2.92718	2.59683	2.51928	2.43899	2.62924	2.62842	3.19789	2.8828	3.01531	2.78101	3.09104	2.81992	3.30619	3.06047	3.52881	3.51081	2.34699	2.33767	3.26322	3.0717	4.17253	3.98943	2.76486	2.95831	2.8918	3.0673	2.76834	2.46552	3.24228	2.83138	2.32701	2.19564	2.24138	2.03248	2.18601	2.09259	3.09651
b0824	0	0	1.12589	1.63828	0.222042	0.663073	0.737568	0.547053	0.750286	0.7749	1.03147	1.13103	0.937492	0.900027	0.750101	1.21878	1.23302	1.42242	0.963474	1.52984	0.795918	1.41692	0.403274	0.873877	0.795188	1.03137	1.64188	1.36636	0.39561	0.308162	0.934485	0.38206	2.29747	1.82348	1.15071	1.12452	1.01472	0.635937	1.362	0.555792	1.43429	0.460056	0.567911	1.00553	0.897891	0.898271	0.453016	1.39695	1.19627
b0825	3.87315	3.94767	4.2732	4.42945	3.50911	3.15656	4.05493	4.24307	3.35839	3.68029	4.03108	4.44384	3.81142	3.85949	4.02392	4.00099	4.16608	4.2276	4.5582	4.03277	4.62303	4.27899	3.82054	4.13502	3.99696	3.82999	4.2232	4.34152	3.99854	3.62168	3.74033	3.94484	4.94904	4.4379	4.56248	4.72018	4.6963	4.25096	3.70878	3.78183	4.20876	3.34679	4.03403	3.67346	4.02054	3.71285	4.00154	3.88186	4.18379
b0826	5.49581	5.12141	6.57947	6.71333	5.46326	5.72244	6.62761	6.5105	5.65854	5.70559	6.10979	6.20197	6.39998	6.6284	6.45146	6.1186	6.20385	6.39791	6.26825	6.27479	6.38765	6.43312	6.22693	6.14136	6.53521	6.58151	5.80438	5.30836	5.30774	5.23145	5.44742	5.12225	6.64742	7.40577	6.22277	6.27549	6.45825	6.23714	6.06486	6.37082	6.02666	6.20063	6.39312	6.35754	6.24643	6.29245	6.33386	6.26746	6.30544
b0827	6.50728	6.54187	6.82119	6.77817	6.26879	6.03553	6.75895	6.66738	6.3286	6.11885	6.56481	6.61967	6.66757	6.63763	6.79139	6.42234	6.59681	6.75704	7.07937	6.91216	7.1894	7.04025	6.89957	6.64458	7.09842	7.12037	6.88209	6.87161	6.26368	6.48314	6.46937	6.63015	7.06211	6.97199	6.5205	6.4961	6.21366	6.19423	6.11374	6.2408	6.5869	6.61646	6.54814	6.44572	6.34857	6.42175	6.28755	6.40529	6.60474
b0828	8.46901	8.7632	9.90274	9.8407	8.79413	8.75461	9.66782	9.41263	9.19055	9.14672	9.66567	9.68951	9.39801	9.29608	9.62855	9.67153	9.76528	9.81216	8.41415	8.45707	8.5027	8.42193	8.1239	8.13201	8.51726	8.50836	9.78834	9.64396	9.46878	9.29569	9.76411	9.80642	10.113	10.2887	9.51657	9.42235	9.42625	9.48975	9.08579	8.93832	9.04157	9.13349	9.03881	9.101	9.16156	9.1845	9.13077	9.19934	9.52543
b0829	7.55151	7.72979	8.4292	8.48252	7.47349	7.511	8.2998	8.29314	7.83592	7.90851	8.33067	8.37999	8.17784	8.18011	8.26888	8.30395	8.28673	8.31998	6.26418	6.40342	6.29565	6.20575	6.5075	6.35819	6.49026	6.52719	8.50446	8.58585	8.37244	8.35875	8.86169	8.78381	8.76984	9.07492	8.53907	8.45235	8.70066	8.72756	8.02441	7.89714	7.92798	8.03387	7.81775	7.80597	7.937	7.94999	7.85498	7.88613	8.46709
b0830	7.01676	7.104	7.95337	7.9229	7.10917	7.06258	7.83133	7.75854	7.37437	7.43657	7.88003	7.8535	7.86657	7.7118	7.77171	7.78235	7.82084	7.83972	6.03285	5.85483	5.86149	5.78743	6.03825	6.07141	6.06222	6.01625	8.13564	8.16145	8.0016	8.00915	8.51957	8.54094	8.30389	8.08358	8.02519	7.96744	8.34255	8.20276	7.02846	7.06995	7.40252	7.55968	7.09835	6.99456	7.1507	7.22321	7.12923	7.36123	7.83849
b0831	6.00146	6.07702	6.51497	6.70377	6.00924	5.8631	6.68053	6.42899	6.20604	6.33205	6.74985	6.78127	7.01002	6.80301	6.50453	6.65663	6.79495	6.69909	4.94052	4.93134	4.87268	4.62443	4.96603	5.0563	5.0693	5.31349	6.82659	7.01474	6.7629	6.78622	7.36885	7.28779	6.88502	6.69444	6.81879	6.6411	7.0073	7.03253	6.141	5.9982	6.14237	6.28685	5.80521	5.90416	5.83197	5.98154	6.16304	6.26043	6.44832
b0832	4.82742	5.02164	4.88283	4.80392	4.80365	4.76034	4.8899	4.92001	5.13598	4.83505	5.04185	5.31927	5.28292	5.42944	5.42825	5.14076	5.17607	5.43274	2.17494	2.30985	2.71587	2.88495	2.36106	2.42816	2.81701	2.14865	5.51875	5.75364	5.56656	5.46727	5.91527	5.57524	5.68594	5.42542	5.31961	5.12816	5.19974	5.14731	4.59971	4.32306	4.67138	5.03899	4.61846	4.32863	4.46047	4.58598	4.60284	4.84428	4.65624
b0833	5.48003	5.43294	3.82895	3.26921	5.55636	5.59765	3.58525	3.56596	5.11025	5.1156	5.10823	5.17014	5.3327	5.05717	5.12339	5.34994	5.0291	4.91334	0.711415	1.3436	1.66173	1.08448	0.694435	1.118	0.555683	0.737338	4.23051	4.24112	4.96536	4.74619	4.99632	4.70651	4.29129	3.34596	5.02589	4.82286	4.95102	4.87023	6.01396	5.66484	4.42725	5.22625	4.77858	4.74043	4.81469	4.75778	5.2339	5.3604	3.85482
b0834	5.18019	5.16752	3.45353	2.9185	5.30144	5.21335	3.19185	3.60183	4.717	4.683	4.65345	4.92461	5.04132	4.74504	4.80265	4.75915	4.84183	4.65295	1.38346	0.713126	2.05609	0.771588	0.523019	0.460499	0.997295	0.771652	3.13736	3.81182	4.52447	4.44693	3.98322	3.77977	3.63696	2.84081	4.44651	4.07539	4.39566	4.66633	5.3848	4.90558	3.95411	5.0019	4.28268	4.29042	4.41111	4.3852	4.75438	4.969	3.28525
b0835	7.75858	7.75842	6.06488	6.04781	7.42752	7.37673	6.21074	6.30106	7.07768	6.94284	7.19423	7.11603	7.21209	7.14213	7.12227	7.17005	7.20787	7.14682	5.47177	5.55389	6.17283	6.09147	6.10146	6.07718	5.84337	5.86241	6.93989	6.97663	7.05249	6.94713	6.70488	6.5331	6.52719	6.58669	6.80049	6.77946	6.57864	6.77243	7.48436	7.45835	6.30878	6.8065	7.2648	7.39181	7.46802	7.28393	7.20238	7.28993	7.18844
b0836	5.16652	4.76189	8.57467	9.15603	5.10796	5.07768	8.72078	8.53717	5.89884	5.94812	5.32537	5.60725	5.76937	5.46178	5.15824	5.29704	5.63216	5.46783	6.80944	6.69632	6.06701	6.05461	7.31054	7.62311	7.85898	7.85974	8.79023	8.82828	5.89068	6.03661	7.27181	6.91788	9.62308	9.46999	6.68443	6.62348	6.89746	6.76287	3.72799	3.71133	6.12662	5.24479	4.81215	4.50434	3.78619	2.82064	4.19112	4.1554	6.34687
b0837	4.49504	4.18236	5.93916	5.99817	3.90282	4.01943	5.81191	5.62502	4.32067	4.75243	4.29783	4.56247	4.50954	4.27342	4.54932	4.30297	4.73343	4.65802	5.2323	5.29476	4.69714	4.68676	5.29428	5.10245	5.33425	5.16213	5.84426	5.74692	5.3649	5.16827	6.47302	6.4322	6.23323	5.58316	5.40393	5.37373	6.02695	5.92778	4.018	4.11279	5.55171	5.19966	3.68565	3.82453	2.76623	3.45776	4.3251	4.201	5.62458
b0838	8.09166	8.31101	8.54016	8.49176	7.35159	7.13171	8.52243	8.4119	7.74051	7.73778	8.06819	8.24543	8.02781	8.10326	8.1422	7.8605	8.30764	8.37657	9.14541	8.99373	9.03294	9.0109	9.33851	9.29581	9.31943	9.30734	8.9121	8.91402	8.58984	8.58491	8.95368	9.16466	8.88764	8.76134	8.51578	8.54404	8.69818	8.53974	7.62768	7.73284	8.67933	8.30978	8.06497	8.13684	8.01479	8.05872	8.27408	8.2799	8.19666
b0839	7.67089	7.65209	8.48262	8.53065	7.52283	7.54914	8.54183	8.46617	7.62218	7.52708	8.30383	8.33551	8.15248	8.17864	8.21109	8.3348	8.41992	8.37379	9.1301	9.16524	8.99655	8.94535	8.88296	8.877	9.28005	9.3067	8.77292	8.75828	9.14643	9.07316	9.55544	9.52518	8.60333	8.45259	8.96237	8.85515	9.44126	9.48398	7.73157	7.6519	8.58542	8.20458	7.50661	7.45652	7.15034	7.17071	7.75892	7.91478	8.20172
b0840	7.12959	7.20207	6.61352	6.37568	6.97115	7.02366	6.53261	6.4309	7.22296	7.1259	6.87979	6.85914	6.93686	6.80928	6.8428	6.96655	6.91752	6.97542	6.71282	6.77149	7.20294	7.23353	6.85903	6.94327	7.08562	6.98201	7.50796	7.61439	7.8496	7.86104	7.92147	7.95805	6.94773	5.6984	6.87001	6.88921	7.17358	7.24211	6.69205	6.4304	6.70354	6.68606	6.69956	6.68679	6.49804	6.61394	6.60958	6.7326	6.87482
b0841	6.32079	6.15986	4.59448	4.60561	6.33483	5.96661	5.23653	4.7138	5.90301	6.04626	6.22762	6.08993	6.62794	6.14597	6.07187	6.47582	6.62091	6.4017	5.05335	5.42452	5.91066	6.06729	5.49884	5.1065	5.23112	4.84741	8.08822	8.07519	8.68548	8.79007	8.88026	8.97195	6.69882	6.86711	7.91428	7.80087	7.97072	8.18297	6.54348	6.1943	5.93303	6.19841	5.60302	5.36043	5.54001	5.58059	5.35821	5.8966	6.34975
b0842	5.26653	5.21356	5.13594	4.94007	5.19356	5.0108	5.1635	4.92611	4.99454	5.14552	5.18278	5.10407	5.13256	4.7762	5.07624	5.05784	5.13524	5.29669	5.50989	5.93365	5.74141	5.78034	5.43915	5.48443	5.76368	5.75763	5.63417	5.74269	5.88388	5.64475	6.19351	6.06548	5.43803	5.51262	5.40699	5.29827	5.56063	5.76524	5.08194	5.41011	5.16212	5.07187	4.78615	4.65149	4.64119	4.66607	5.10431	4.86525	5.34356
b0843	3.70305	2.94493	3.54132	4.27093	3.76341	3.34914	4.11218	3.91092	3.79635	4.284	3.93108	3.54998	3.80471	3.48954	3.26199	3.83221	3.83758	3.67398	3.69725	3.51175	4.28938	4.27914	1.0115	2.16904	3.46441	3.28839	3.3984	4.31419	4.57655	4.3579	3.64184	4.25917	4.22758	4.71878	4.33777	4.38067	4.09379	4.45559	4.12856	3.30503	4.33307	4.22873	2.01411	3.30578	3.04489	3.57113	2.49791	2.84299	3.53335
b0844	5.92341	6.18068	5.94344	5.66421	5.96083	5.92694	5.87259	5.87358	6.09439	5.98063	6.04144	6.1293	5.88348	6.01162	6.04137	6.01532	6.14983	6.09008	6.0774	6.08474	6.7353	6.52627	6.01489	5.95201	5.94995	6.16214	5.82773	6.00792	6.03818	6.09785	6.53835	6.52278	6.02168	5.37872	6.39974	6.2573	6.56088	6.66958	6.19301	6.26061	6.54329	6.55762	6.00087	6.09003	6.12658	5.79749	5.89683	5.95993	6.06179
b0845	4.68943	4.74068	4.78994	4.58952	4.70191	4.78903	4.8618	4.88812	5.10419	5.01076	4.97503	4.82508	5.03073	4.59796	5.00454	5.0427	4.87209	5.03112	4.67706	4.8371	5.42104	5.26547	4.38765	4.68922	4.80794	4.58867	4.87896	4.75962	4.89051	4.92765	5.18121	5.047	4.87027	4.8045	5.11979	4.95552	5.25682	5.32862	4.80197	5.16975	5.22503	5.27637	4.69843	4.67871	4.5414	4.54218	4.6538	4.8323	5.11513
b0846	4.3345	4.30012	4.21243	4.05561	4.00422	3.7061	4.51059	4.20972	4.24735	4.368	4.37971	4.22139	3.34996	4.02059	4.18032	4.44293	4.33813	4.1093	4.4647	4.55599	4.61029	4.26159	4.27528	4.51379	4.34287	4.94119	4.14921	4.39828	4.16253	3.50701	4.32735	4.26903	4.58216	4.30616	4.30251	4.35312	4.17717	4.14557	3.73046	4.25571	4.33226	3.95116	4.1671	4.21341	4.37573	4.0801	3.59937	4.64805	4.12414
b0847	6.03721	5.87401	6.02748	6.00651	5.95739	5.88674	6.09142	5.97487	6.00673	5.99881	6.11113	6.06055	6.17719	6.18615	6.105	6.14159	6.17455	6.21124	6.09497	6.13042	6.58328	6.44054	6.41034	6.45467	6.29454	6.49818	5.97293	5.92306	5.9144	5.86687	5.97841	5.97405	6.2159	6.16716	6.20505	6.11021	6.35165	6.54391	6.38328	6.50956	6.16316	6.15806	5.61612	5.8267	5.51979	5.66751	6.07461	5.99576	6.31027
b0848	3.07442	2.26067	3.17488	3.51914	3.59398	3.48177	3.81648	3.5356	3.6266	3.72854	3.55533	3.52469	3.6967	4.16885	3.62618	3.23506	3.94939	3.96783	3.61967	3.61096	4.85808	4.96693	4.48977	3.82735	4.29615	3.33628	3.80366	3.61536	3.20952	2.96223	3.10128	3.56219	4.29417	2.91453	3.34853	3.23538	3.57498	3.15404	2.85245	2.94554	3.18502	3.31166	2.62302	2.40925	2.83941	0.752347	3.00287	2.85062	3.06498
b0849	4.84604	3.98164	3.91669	3.65971	4.81782	4.41257	3.58828	1.87712	5.886	6.08297	4.75653	4.78743	5.03727	4.56054	4.72799	4.91875	5.05751	4.94846	8.34006	8.38474	4.24237	4.204	8.21523	8.39651	8.40001	8.00921	4.8805	4.45039	4.82978	5.02143	4.95949	4.07223	4.53212	4.22246	4.27759	4.12299	3.30382	4.03707	3.57606	3.81552	4.81119	4.61582	3.23118	3.90899	3.9084	3.17209	3.91805	3.97948	4.02461
b0850	3.91285	4.69296	5.85481	6.07517	5.22151	5.44106	5.48196	6.11942	6.33537	6.12356	5.43686	5.81062	5.07948	6.18101	5.65617	5.03253	5.44735	5.64081	7.13137	6.87311	8.1027	8.42903	5.00761	4.88521	5.42719	5.15853	5.312	5.64968	5.70454	5.3344	4.73159	4.62245	5.39931	5.22053	4.97426	5.16822	3.77887	5.07952	3.81311	3.49269	4.78339	4.80387	5.15337	5.20218	4.70717	5.37145	5.24043	5.02562	5.47523
b0851	6.69116	6.49714	7.32493	7.31079	6.61024	6.61551	7.08923	7.19723	7.43202	7.36571	7.06807	7.13159	7.16357	6.93059	7.07088	7.07778	7.2264	7.08494	8.64709	8.51907	9.51829	9.44507	6.44775	6.51552	6.53623	6.62748	7.1383	7.05082	7.18864	7.23226	6.94801	6.49264	7.44801	7.51547	7.56261	7.56047	7.11019	7.00601	6.9707	7.00565	7.16853	7.2957	7.01642	7.11051	6.95234	6.9022	6.9546	6.93734	7.18953
b0852	5.57544	5.68216	6.14012	6.0994	5.6125	5.79863	6.07713	5.91737	6.279	6.35391	6.3483	6.55508	6.2	6.19989	6.11488	6.25164	6.35641	6.25834	7.13364	7.1977	8.04397	7.97575	5.32967	5.2186	5.52196	5.70959	5.70964	6.03322	6.06006	5.94857	5.79418	5.43654	6.42441	6.41555	6.58899	6.46989	6.22383	6.33098	6.32739	6.3164	6.20875	6.43839	6.11416	6.08936	6.12	6.34109	6.255	6.16301	6.25605
b0853	7.09147	7.68271	6.38852	6.05995	6.99665	7.14741	6.67615	6.87964	7.20847	7.09141	6.86369	6.90566	7.0919	7.14363	7.04204	7.13229	6.86437	6.79183	5.91983	6.27603	7.57475	7.16839	5.70221	5.31146	5.03905	5.21242	7.35538	7.34721	7.54338	7.32907	6.71305	6.82039	6.6332	6.53513	6.76447	6.75703	6.43629	6.41914	6.88775	7.13923	6.68333	7.08982	7.10687	7.11392	7.13905	7.205	7.42674	6.99136	6.37145
b0854	7.81517	7.89717	8.7081	8.52911	7.61564	7.61739	8.82224	8.83793	7.74304	7.74103	7.99699	8.05297	8.22725	8.01658	8.0251	8.03781	8.04356	8.17854	8.22922	8.15845	7.83825	7.71335	8.19674	8.19267	8.51942	8.54985	9.76672	9.67491	9.57496	9.54297	10.4914	10.4656	9.83972	8.92137	9.90461	9.96855	10.3348	10.3286	7.75258	7.85156	8.13602	7.85908	7.97537	7.98299	7.66059	7.73264	7.99215	7.92184	9.63719
b0855	6.11492	6.33585	7.24901	7.0623	6.21794	6.02736	7.44709	7.34251	6.02906	6.10892	6.7202	6.63897	6.72766	6.76516	6.62511	6.6088	6.84106	6.8321	6.78348	6.69021	6.44786	6.47576	6.77208	6.59745	7.0202	7.13729	7.90144	7.90108	7.49845	7.42373	8.36052	8.36116	8.27755	8.38056	8.16935	8.17003	8.69826	8.63215	6.70697	6.62021	6.51648	6.61765	6.59019	6.58783	6.54017	6.54804	6.6975	6.68899	8.07031
b0856	4.36741	4.21395	4.58181	4.4329	4.48211	4.4898	4.9572	4.85008	4.48531	4.28161	4.6326	4.89302	4.88234	5.06526	4.96521	4.54443	4.92159	4.76797	4.75447	4.53979	4.16195	3.94284	4.09814	4.19228	4.61981	4.52336	5.92454	6.0163	5.43522	5.38849	6.25214	6.21949	5.57421	5.79968	5.94111	6.0992	6.53085	6.26267	4.44246	4.61473	4.20468	4.70925	4.71469	4.49094	4.50593	4.36174	4.77879	4.79778	6.24436
b0857	4.60004	4.07358	4.63791	4.64241	4.35537	4.21607	5.08037	4.65522	4.58726	4.49554	4.9363	4.98852	4.91678	4.8047	4.71189	4.97089	5.11198	5.03462	4.40676	4.60535	4.2879	4.42165	4.75879	4.45685	4.65808	4.23022	5.94458	5.89294	5.66308	5.42793	6.46331	6.49215	5.53297	5.76419	6.04224	6.07775	6.71719	6.82718	4.7933	4.93057	4.80254	4.89564	3.94182	4.16481	4.34241	4.05497	4.06149	4.64262	6.26883
b0858	5.06769	4.87546	4.87102	5.10216	4.90998	4.5996	5.05364	5.06614	4.52041	4.53776	5.22796	5.01181	5.11507	5.351	4.8839	4.94009	4.97371	5.01083	4.91932	5.41445	5.36313	5.15175	5.58039	5.43815	5.32947	5.36848	4.95802	5.20883	4.90721	5.1356	4.99986	5.28212	5.04232	4.29844	5.11504	5.21613	5.49497	5.51783	4.94668	4.55266	4.82171	4.94004	4.50659	4.34128	4.20652	4.47109	4.66787	4.77774	5.49729
b0859	5.10869	4.94033	4.39814	4.62923	4.83218	4.83146	4.4792	4.4738	4.58494	4.7829	4.94758	4.79338	5.03436	4.87474	5.09576	5.17541	5.1273	5.16454	4.18966	4.13504	4.23428	4.23474	4.44939	4.53282	4.15558	4.04892	4.90754	4.65432	4.81725	4.91054	4.8758	4.4628	4.7537	4.81707	4.97787	5.2498	4.64531	4.78265	5.34649	5.34897	4.8747	5.06058	5.23156	5.17241	5.10019	5.16706	5.26262	5.31637	5.37162
b0860	10.2874	10.4113	7.97022	6.95596	10.6842	10.7201	8.3224	8.51944	10.3529	10.2771	9.55665	9.55239	9.38877	9.4367	9.81575	9.76156	9.55818	9.56013	5.36761	5.25257	5.15738	4.99069	5.56625	5.30554	5.65562	5.64934	9.50764	9.38189	9.38545	9.34284	7.23924	6.91003	8.91123	8.03426	10.3769	10.3161	7.4334	7.52485	10.076	10.0259	6.89949	9.09096	10.1303	10.2583	10.452	10.4181	9.83501	9.95311	9.05143
b0861	6.81993	6.7583	7.23542	7.30152	6.43416	6.39969	7.47773	7.45659	6.30744	6.41595	6.68692	6.66678	6.42493	6.6312	6.52737	6.53356	6.56971	6.54529	6.17438	6.12623	6.05896	6.20935	5.82052	5.8512	5.94597	5.96123	6.64975	6.70831	6.68406	6.5227	6.67374	6.39538	5.70086	6.00393	6.37586	6.17314	6.45052	6.39973	6.57485	6.74387	6.37666	6.66552	5.99825	6.17007	6.20469	6.22056	6.19827	6.25858	6.35636
b0862	6.68485	6.47695	7.58159	7.70681	6.73953	6.58033	7.70521	7.52234	6.68756	6.57195	7.06595	6.93041	6.69748	6.94568	6.68411	6.69665	6.82647	6.84967	6.87323	6.90361	6.94906	6.82514	6.61661	6.75842	6.78784	6.79498	6.57991	6.86122	6.80549	6.74257	6.55752	6.68606	6.42235	6.31472	6.74027	6.96487	6.90034	6.67933	6.9751	6.91554	6.90356	6.8755	6.44722	6.28322	6.50654	6.45483	6.39791	6.59885	7.01879
b0863	8.58169	8.4075	9.77397	9.72112	8.33041	8.39403	9.65452	9.74796	8.4074	8.44021	8.74633	8.71001	8.48904	8.74026	8.68257	8.68625	8.69912	8.70496	9.16947	9.11014	8.94712	8.94601	8.85928	8.9047	8.99735	8.9798	8.65532	8.49914	8.60148	8.58774	8.75562	8.74057	8.3037	7.85785	8.50473	8.54635	8.59751	8.49937	8.56002	8.65697	8.71779	8.51098	8.68408	8.65485	8.61687	8.49285	8.63907	8.59132	8.5786
b0864	7.78584	7.97176	9.31952	9.27699	7.95446	7.92316	9.33987	9.26104	7.87683	7.78834	8.06014	8.20353	8.01111	8.12379	8.05478	8.11842	8.17996	8.14847	8.3837	8.50025	8.47929	8.38333	8.27003	8.2372	8.45039	8.48001	8.05996	8.17829	7.88386	7.85073	7.97612	7.96065	8.23634	8.2687	8.05702	8.14778	7.95712	8.04936	8.12653	8.1113	7.96493	8.16504	8.08532	8.18997	8.07997	8.03851	8.28109	8.10637	8.18382
b0865	7.94187	7.52729	9.18725	9.21322	7.88185	7.95271	9.00535	8.87823	8.38693	8.35413	8.38758	8.48996	8.25567	8.29727	8.42814	8.33004	8.46064	8.47437	9.6992	9.77616	9.4205	9.44278	9.09176	9.14936	9.77868	9.72415	7.46613	7.46332	8.21073	8.12866	8.10293	8.0624	8.13123	8.54486	8.25313	8.25145	8.53843	8.66698	7.55472	7.37181	8.86541	8.34143	7.6666	7.73803	7.05965	7.082	7.90784	7.85891	8.42252
b0866	5.43706	4.61972	7.33224	7.55052	5.96228	5.93986	7.44284	7.47437	6.50503	6.35445	6.61424	6.54512	7.01267	6.60946	6.48948	6.46105	6.59214	6.71477	7.26448	7.62853	7.20228	7.5762	7.10638	7.34493	8.00276	7.64888	4.96516	5.20464	5.33484	5.14277	5.72209	5.07819	6.52232	6.72806	5.93847	6.27333	6.32582	6.72012	5.65368	5.76605	6.62596	6.12357	5.33807	5.47832	5.00517	5.61165	5.55525	5.47484	5.52709
b0867	6.56885	6.47734	7.82709	7.67161	6.39341	6.29472	7.87082	7.58806	6.58102	6.60085	7.27578	7.09872	6.99282	6.86542	7.01878	7.25875	7.2306	7.28426	7.94917	8.08118	7.60137	7.6337	7.63681	7.5332	8.26726	8.32786	6.60184	6.52235	6.66461	6.44938	6.31195	6.44339	7.56767	7.39478	7.15151	7.1083	7.26736	7.26089	6.921	6.73961	7.52602	7.32226	6.47607	6.42457	6.22613	6.17807	6.69028	6.60854	7.50538
b0868	7.26458	7.04674	6.64326	6.6271	6.55079	6.71328	6.52021	6.78153	6.90487	6.80448	6.67496	6.66127	6.70287	6.69005	6.64342	6.55903	6.60528	6.56185	5.61671	5.61976	5.44219	5.53617	5.66714	5.92168	5.6736	5.50722	7.34067	7.42319	6.90722	7.0611	7.09687	7.20901	7.01084	6.84811	6.41766	6.4473	6.31854	6.17594	6.49535	6.41401	6.04877	6.43773	6.60503	6.63769	6.55046	6.5977	6.6376	6.69972	6.67404
b0869	6.08324	6.39177	6.5397	6.51765	5.96707	5.94706	6.43203	6.56542	6.03782	6.21672	6.3618	6.37405	6.35587	6.29995	6.23931	6.26432	6.35652	6.35647	6.74479	6.66959	6.36402	6.30664	6.00698	5.93647	5.96296	5.83418	6.92222	7.08794	6.7008	6.49422	6.55272	6.56772	7.23388	7.27904	6.82951	6.83293	6.70566	6.65366	6.15954	6.21021	6.43277	6.4666	6.30657	6.28953	6.17312	6.17393	6.38195	6.59672	6.59819
b0870	7.17364	7.31379	8.46483	8.36216	7.14003	7.19505	8.23241	8.16253	7.39999	7.35793	7.59684	7.6003	7.46372	7.68792	7.64556	7.56389	7.59129	7.59273	9.69263	9.65042	9.1356	9.08428	8.31262	8.16967	8.28692	8.29133	8.43953	8.47224	7.92671	7.93203	7.83122	7.79193	8.88043	8.71607	8.24833	8.16449	8.13708	7.91794	7.478	7.51205	7.98619	7.90819	7.51736	7.58902	7.31245	7.26798	7.72403	7.68948	7.99606
b0871	7.90909	8.06369	10.6215	10.6395	7.51145	7.45714	10.2834	10.1177	8.42189	8.47149	8.57859	8.57916	8.46405	8.4531	8.47745	8.49021	8.60941	8.57166	12.6345	12.6909	11.8794	11.8658	9.98387	9.96836	10.0963	10.0942	10.6548	10.7198	9.96348	10.0266	9.11742	9.20868	10.9285	10.6705	9.63674	9.70645	9.19762	9.21954	7.21458	7.30666	9.32664	8.81625	7.53005	7.52652	6.64012	6.68601	7.76314	7.78391	9.2098
b0872	1.55271	0	2.6632	1.97964	1.43297	0.624754	1.97984	1.58435	1.27835	1.10826	0.978073	1.27581	1.18596	1.77124	1.82114	0.865558	1.676	1.77734	1.95154	1.57164	2.14374	2.39677	1.63085	2.35743	2.47335	2.08145	2.46011	2.07896	1.11917	1.46964	2.26566	1.7018	2.74059	3.04835	1.8658	1.97216	1.27612	0.598882	0.571662	1.67026	1.48918	1.62913	1.48143	0.643022	0.849541	1.04952	1.02004	1.77719	1.7652
b0873	1.62248	1.29174	3.38918	3.5179	1.66687	1.59116	2.12523	1.70514	1.46729	1.69031	1.75269	1.46453	1.80435	1.4067	1.64889	1.48947	1.9452	1.86566	2.325	1.34615	1.45301	1.09576	1.63607	1.63994	0.848877	1.79257	1.98937	2.35799	1.24788	1.42564	1.57797	1.10846	3.29269	2.39646	1.82703	1.70059	2.11618	1.14211	0.651051	0.596486	1.1325	1.3988	1.28997	1.40423	1.67569	1.60365	1.77039	1.47488	1.50036
b0874	6.81662	6.72449	4.66237	4.10427	6.53931	6.44553	4.93219	4.87188	6.42786	6.25164	6.01548	5.91498	6.18672	6.01477	6.03961	5.91925	5.98789	5.95107	3.78921	3.80497	4.20343	4.07609	4.43565	3.92161	3.55881	3.27793	6.0341	5.84547	5.54681	5.49358	5.36083	5.2929	6.05197	5.74661	5.81551	5.55555	5.53644	5.74483	6.65047	6.78181	5.2922	6.16967	5.97141	6.04208	6.21692	6.1666	6.23874	6.25672	5.56177
b0875	4.20882	4.43431	4.47116	4.61142	3.70537	3.7354	4.6152	4.52695	4.30288	4.24216	4.21304	4.42222	3.30348	4.34433	4.05715	4.03952	4.36746	4.19985	5.13251	5.07189	4.77236	4.77861	5.37292	5.29964	5.70074	5.69576	4.96143	5.37135	4.80309	4.35	4.51041	4.47021	5.67209	4.90669	3.97473	3.30745	4.74007	4.49072	4.41282	4.01687	4.56295	4.16939	2.91597	3.78299	3.51301	3.51376	4.1449	3.90072	4.94094
b0876	6.00197	6.11081	6.12999	6.14499	5.30931	5.34288	6.12375	5.80243	5.59941	5.56125	5.63076	5.64392	5.67725	5.42873	5.50802	5.59439	5.7902	5.65976	7.19131	7.37568	6.9237	6.88052	7.09815	7.04988	7.47305	7.52669	5.89977	6.15116	6.21181	6.04184	6.2133	6.47645	6.06084	5.91052	5.93191	5.86632	6.05225	6.21066	5.81774	5.80991	6.39742	6.1891	5.48297	5.56621	5.70257	5.54337	5.51888	5.84709	5.77332
b0877	7.93323	7.84205	6.87668	6.74116	8.29089	8.17959	6.96938	6.82212	7.42074	7.33819	8.80081	8.72964	8.96933	8.92649	8.66759	8.80226	8.82352	8.7573	8.32115	8.34718	8.57754	8.56281	8.39488	8.41728	8.22473	8.1622	10.1403	10.1274	10.5864	10.6187	10.6081	10.5735	8.72361	8.55383	10.2172	10.1399	10.3925	10.4793	8.17975	8.09839	7.57602	7.6475	7.97465	7.96468	8.06671	7.90265	7.88104	7.91735	8.56471
b0878	6.14337	6.57527	6.57414	6.29027	5.81491	5.70436	6.55242	6.65538	6.06666	6.034	6.35246	6.26893	6.45518	6.12905	6.30823	6.34218	6.41437	6.39973	6.93614	6.86211	6.94171	6.97287	6.86099	6.91338	7.04741	7.05753	6.26681	6.45227	5.76667	5.91535	5.84788	5.92883	6.68188	6.84362	6.1272	6.1653	5.96176	5.6353	6.01701	6.23462	6.9405	6.79016	6.36319	6.49321	6.18904	6.04004	6.56579	6.57099	6.4368
b0879	5.11688	5.28072	5.21006	5.20296	5.03826	4.74021	5.27844	5.26278	5.14847	5.16439	5.28205	5.33622	5.28116	5.30587	5.31163	5.41447	5.48058	5.48486	5.47931	5.41574	5.29878	5.33272	5.18399	5.28524	5.46202	5.6876	5.50527	5.56758	4.8876	4.83467	4.99897	5.07363	5.92261	6.09462	5.37977	5.33292	5.15756	5.20438	5.40607	5.59008	5.81047	5.62336	5.44673	5.4707	5.36915	5.35125	5.71035	5.6856	5.67741
b0880	7.07868	7.11673	8.08589	8.16695	7.84036	8.19246	8.48724	8.37987	9.19732	9.49679	7.19662	7.18366	7.7688	7.207	7.42283	7.18644	7.57083	7.3836	7.30539	7.68032	6.99099	7.56935	7.4263	7.92006	8.46659	7.96192	8.46139	8.36934	7.54809	7.50285	8.32499	8.14901	7.43238	7.44947	6.24018	6.33974	6.43359	6.68072	5.73263	6.09702	7.18461	5.96332	7.18222	6.99032	6.30408	6.86966	6.77915	6.52621	5.94849
b0881	6.36721	6.08643	7.23672	7.5219	6.81679	7.22462	7.14009	7.66934	7.33386	7.34131	6.73031	7.01094	6.81246	7.34666	7.08236	6.73125	6.79529	6.83091	7.80923	7.49645	6.77466	7.09304	7.44513	7.48871	7.92945	7.74311	7.37033	7.26485	7.02115	6.46414	6.47515	6.54651	6.54617	6.60755	5.73753	5.83654	5.50018	5.56987	5.4422	6.03205	6.13781	5.8518	7.05095	6.93361	6.69023	6.44643	6.83978	6.7296	6.18093
b0882	9.50817	9.70721	10.5246	10.5252	9.3124	9.23509	10.6127	10.4143	9.6591	9.63383	9.89481	9.90448	9.73841	9.82235	9.78465	9.77623	9.99704	10.0414	12.0548	11.9536	11.6585	11.5578	11.5999	11.5866	11.8567	11.914	10.1817	10.2584	10.0277	10.0731	10.1638	10.2636	10.679	10.4873	10.1014	10.0806	10.378	10.2848	9.21627	9.25477	10.5462	10.1493	9.35583	9.2827	8.99569	8.99844	9.31286	9.38898	9.83026
b0884	9.53672	9.76826	7.02634	6.61987	10.0292	10.013	7.93625	7.12395	10.0188	10.1971	8.54586	8.55312	9.07376	8.43073	8.38385	8.85242	8.69269	8.48724	4.4213	4.8591	5.46646	6.15199	5.14327	5.60695	5.09277	4.95086	8.76576	8.71809	8.79084	8.58598	8.41191	8.44065	6.81071	6.99469	6.66933	6.94787	6.7209	6.68776	7.64658	7.82144	7.27047	7.77761	7.91896	7.60706	7.77505	8.09492	7.60276	8.15977	6.68021
b0885	6.36587	6.30445	6.86736	6.65495	5.95776	5.90264	6.86563	6.52071	6.36448	6.22803	6.33101	6.45603	6.04051	6.33241	6.21566	6.51786	5.98827	6.18901	6.66716	6.801	6.85716	6.78098	6.74401	6.78251	6.9165	6.80768	6.78179	6.74067	6.26864	6.18429	6.7547	6.65026	7.21665	7.29796	6.78488	6.68546	6.58606	6.68371	6.33089	6.25876	6.45283	6.29742	5.8944	6.0061	5.97041	5.9196	6.26298	6.23288	6.63273
b0886	6.80551	6.85937	6.56686	6.47762	6.27895	6.28328	6.53034	6.51444	6.59256	6.65057	6.55738	6.50599	6.49975	6.47168	6.48131	6.60891	6.51553	6.46726	6.37449	6.46723	6.58627	6.44157	6.8113	6.78502	6.58071	6.57931	6.93118	6.84615	6.70658	6.70018	6.89688	6.80922	6.93614	7.39025	6.83216	6.75327	6.51917	6.66557	6.87116	6.9442	6.65952	6.7633	6.59961	6.65538	6.60231	6.5964	6.80136	6.74724	6.75454
b0887	5.41714	5.61358	5.85972	6.03381	5.41961	5.24674	5.71959	5.89698	5.82765	5.80008	5.60091	5.66489	5.73435	5.75691	5.61854	5.7088	5.54488	5.49661	5.73242	5.57814	6.12476	5.9876	6.10597	6.15566	5.94731	6.05008	5.87635	5.87643	5.44118	5.59116	5.56793	5.46808	6.41895	6.45988	6.00964	5.97163	5.90755	6.01792	6.12018	6.10894	5.62464	5.80072	6.10791	5.98275	6.09414	5.92418	5.9565	5.98334	5.92193
b0888	9.21799	9.25822	9.21013	9.05768	9.16369	9.16896	9.1361	9.17811	9.21583	9.19481	9.42998	9.38459	9.49753	9.45671	9.37264	9.39146	9.40754	9.39188	8.81235	8.89237	9.0275	9.03307	8.89506	8.86078	8.66256	8.7106	9.0227	8.94292	8.97384	8.96578	8.94297	8.98897	8.92631	8.78425	9.23606	9.19941	9.31972	9.22068	9.47105	9.47958	9.24546	9.34313	9.37442	9.32661	9.30851	9.10027	9.33806	9.37098	9.14976
b0889	9.84933	9.82187	9.58567	9.41491	9.88493	9.9277	9.86658	10.1582	9.87974	9.85563	10.1216	10.1747	10.2688	10.2567	10.1355	10.1015	10.2066	10.1538	9.8933	9.93778	10.1788	10.2263	9.80195	9.92701	10.0343	10.0384	10.0155	10.0631	9.89451	9.91726	9.88339	9.77145	9.76811	9.3225	10.241	10.2546	10.0878	9.97478	10.186	10.0009	9.95028	10.0016	10.1627	10.2362	10.1476	10.0977	10.0596	10.0822	10.1148
b0890	7.82841	7.99573	8.03499	7.84378	7.4769	7.4308	8.18276	8.19591	7.78225	7.77796	7.6679	7.63706	7.64958	7.66068	7.61281	7.71518	7.67075	7.5987	7.69497	7.72674	7.46403	7.46482	7.7617	7.75089	7.83765	7.86995	8.39175	8.3858	8.13035	8.11151	8.15787	8.10547	8.21751	8.26718	8.2415	8.18816	8.07731	8.15485	7.79052	7.77083	7.86067	7.91876	7.6518	7.70874	7.56981	7.60571	7.76675	7.83668	7.86469
b0891	6.92307	6.93235	7.57309	7.48219	7.27676	7.1577	7.59255	7.96552	7.55448	7.42088	7.34108	7.32586	7.1658	7.41472	7.29329	7.087	7.18652	7.26026	7.05098	6.64649	6.70759	6.70187	6.88945	6.80675	7.14465	6.89665	7.26014	7.3189	7.52854	7.37984	7.32533	7.30665	7.56057	7.57066	7.61175	7.60312	7.73128	7.32718	7.09998	6.92939	7.55977	7.33672	7.41322	7.40556	7.10015	7.17043	7.54255	7.50799	7.17499
b0892	6.55056	6.89359	6.86171	6.82539	6.32035	6.33508	7.01962	7.07301	6.63457	6.52885	6.72993	6.78431	6.70888	6.74772	6.63245	6.53748	6.50994	6.60259	5.93403	5.99788	6.13354	6.10786	6.06379	6.00054	5.82427	5.84331	6.99595	7.07513	7.12343	7.01228	7.15906	6.83457	7.05687	7.06726	7.11194	7.06143	7.1445	7.13089	6.47032	6.65987	6.76628	6.83253	6.35375	6.5424	6.26956	6.313	6.47933	6.40629	6.84581
b0893	9.74833	9.88317	9.62213	9.64252	9.6135	9.5686	9.67599	9.86793	9.41708	9.40265	9.62201	9.6485	9.57701	9.63522	9.54183	9.63312	9.60821	9.60991	8.62477	8.67335	9.06465	9.1525	9.18693	9.15309	9.07759	9.07583	9.60935	9.65549	9.60892	9.62221	9.73171	9.74114	9.50947	9.49192	9.58804	9.59094	9.94989	9.90786	9.86178	9.8489	9.72804	9.82149	9.81964	9.87727	9.79063	9.74096	9.90398	9.86177	9.93227
b0894	3.1782	3.45798	2.63839	2.74581	3.41732	3.22987	2.28445	2.67323	2.07164	2.32031	3.49263	3.44563	3.83957	3.64215	3.70674	3.24426	3.48526	3.68135	2.49485	2.19009	2.64218	2.48905	2.11314	2.43185	2.41513	2.31431	3.45051	3.4593	3.4889	3.35194	3.30666	3.40667	3.98051	3.40431	4.00519	3.89143	3.50303	3.25853	3.58388	3.50933	2.16799	2.24352	2.77897	3.03579	3.19573	3.00006	2.62379	2.62632	3.47058
b0895	2.597	2.49664	3.10796	3.45884	3.20699	3.48428	3.17217	2.98829	2.31369	2.50018	3.68984	3.7144	3.36806	4.24524	3.34785	3.41432	3.78432	3.72567	2.70734	3.09685	3.14701	2.94211	2.82835	3.11691	2.49516	3.10397	3.01001	2.9803	2.5973	2.78502	3.83424	2.84371	4.26068	3.55833	3.42879	3.67126	3.41349	2.73209	2.97408	2.97101	2.81111	2.27111	3.18182	3.24901	2.94526	3.02238	2.89599	3.10572	3.7449
b0896	2.59923	3.12991	3.29233	3.2933	3.27283	2.86392	3.11212	3.09162	2.70188	2.71259	3.73613	3.62459	3.88973	3.32502	3.4753	3.56456	3.52995	3.7068	3.8685	3.9077	4.25913	3.54293	3.81775	3.86657	4.0508	3.88497	3.80099	3.95103	2.92079	3.63341	4.09889	3.38882	4.36666	4.35027	4.14854	3.73272	3.94018	3.50919	3.63812	3.06057	2.82375	2.93562	2.46521	2.37808	3.13647	2.86759	3.11853	2.34579	3.71226
b0897	7.73511	7.56549	10.4392	10.6304	7.31961	7.46132	10.2	10.4312	8.56141	8.63331	9.02874	9.0001	9.07507	9.37624	9.18157	9.06317	8.89256	8.87827	9.87194	9.72899	8.73692	8.8012	10.1409	10.063	10.3067	10.4189	9.29712	9.17249	8.8066	8.91301	10.1056	10.0531	9.06079	8.40346	8.79132	8.70198	9.56458	9.6144	7.44076	7.39999	9.27292	8.76775	7.69514	7.88133	7.02036	6.98399	8.13975	8.16915	9.68724
b0898	5.90662	5.81778	5.21443	5.166	5.83095	5.85388	5.09048	5.00308	5.68286	5.68421	6.58128	6.7129	6.48469	6.57216	6.38676	6.49621	6.66193	6.56628	4.94355	5.04352	6.03984	6.02136	5.68749	5.46825	5.28622	5.33128	6.27926	6.26991	5.38494	5.43178	6.11225	5.97185	6.79777	7.01299	5.87089	5.81188	6.49424	6.41273	6.24894	6.28461	5.28948	5.69791	5.37947	5.35016	5.57508	5.66838	5.5443	5.54891	6.69207
b0899	2.16764	1.58847	2.06635	1.82704	1.67736	2.22374	1.97793	1.68896	2.21664	2.12284	1.76925	2.07357	2.33079	2.13943	1.88032	2.3719	2.50431	1.97703	2.19736	2.44721	2.36982	2.22588	2.39541	2.4699	2.36844	2.59355	2.52745	2.75687	1.57777	1.99876	2.05425	2.57532	3.17115	2.2813	1.93173	2.07658	2.69104	1.62818	2.1022	1.6182	2.27073	2.0258	1.57182	1.65794	1.18109	1.74641	1.51443	1.6114	2.42973
b0900	4.23753	4.49728	3.48562	3.5618	4.28174	4.19617	3.86251	3.57977	4.41016	4.4325	4.14672	4.35948	4.22264	3.85859	4.13271	4.06802	4.5171	3.94663	4.48535	4.50625	4.56047	4.14919	4.21431	4.55656	4.31678	4.61052	5.24396	4.73478	4.83235	4.76399	5.85396	5.54321	4.48057	3.98876	4.67616	4.436	4.68679	4.74298	4.37122	4.39294	4.592	4.29234	3.98238	4.13438	3.63196	3.6655	3.9644	4.28073	4.29785
b0901	2.97541	2.54979	2.03029	2.07581	2.26256	1.87341	2.54215	2.01472	2.90469	2.90561	3.02696	3.47143	2.16422	2.86023	2.95344	2.12675	3.03464	3.20798	2.90812	2.30744	1.85374	2.16836	2.78452	2.60137	2.45323	1.86715	2.70778	3.11873	2.41186	2.60263	3.42058	2.60314	3.20083	2.28237	2.9069	3.23005	2.68618	2.59896	3.4006	3.26054	2.34248	2.32236	3.44772	3.26129	3.52504	3.07896	3.236	3.24069	1.12389
b0902	7.13395	7.23022	6.74199	7.04977	6.9476	6.94085	7.04302	6.96493	5.37804	5.493	7.57876	7.58163	7.38012	7.66106	7.62988	7.55036	7.48334	7.57732	6.89074	6.83502	7.55559	7.5038	6.61071	6.38481	7.06328	7.0581	7.08369	6.77435	7.06129	6.8875	7.38822	7.47049	7.19598	7.20674	7.34436	7.40837	7.56496	7.44187	7.23243	6.91017	6.38192	6.26988	6.96106	7.12171	7.10102	7.03417	6.73763	6.87321	7.22863
b0903	10.8413	10.9863	11.9897	12.1032	10.3631	10.3823	11.6875	11.7438	10.68	10.6304	10.8661	10.866	10.8581	10.9147	10.8158	10.8575	10.8892	10.9053	10.6623	10.6742	10.4202	10.3883	11.1822	11.108	11.0025	11.0609	11.8131	11.8371	11.4973	11.5666	11.6126	11.7168	12.2766	12.2389	11.5787	11.6009	11.477	11.515	10.7727	10.7647	11.314	11.0587	10.7248	10.7795	10.561	10.4974	10.8207	10.7946	11.0255
b0904	6.33449	6.07399	7.24405	7.41711	6.22201	6.16562	7.01233	6.86929	6.56571	6.64937	6.48422	6.41234	6.29931	6.50678	6.42819	6.24713	6.40226	6.43268	6.55716	6.50518	6.37244	6.11977	6.65522	6.96587	7.05682	6.97951	7.68625	7.56765	7.06999	6.99869	7.41488	7.2303	7.52385	7.05839	6.61871	6.56177	6.63629	6.39382	5.65581	6.01326	6.90235	6.26743	5.75825	5.83335	5.43493	5.35286	5.95736	6.25522	6.63044
b0905	7.3919	7.37302	5.85596	5.70933	7.22612	7.23907	5.95815	6.10983	6.91977	6.78363	6.94665	7.00707	7.15548	7.02102	6.94098	7.08836	6.98913	6.92009	5.25866	5.31648	5.97701	5.9026	5.62409	5.56699	5.30294	5.0991	6.25344	6.23352	6.86034	6.91961	6.05454	6.26333	5.72623	5.56086	7.03106	7.00843	6.42288	6.45414	7.24765	7.28325	6.61663	7.07539	7.26498	7.30711	7.2224	7.16223	7.29984	7.08545	6.65609
b0906	4.63656	5.12206	6.56433	6.56219	4.39841	4.26149	6.49571	6.5877	4.87473	5.05791	5.76335	5.84014	5.71933	5.78065	5.79876	5.9383	6.0175	5.97293	6.84269	6.76991	6.6078	6.44161	6.52133	6.54841	7.04897	7.06419	5.91629	5.89722	5.55076	5.62142	5.91049	5.97272	6.2295	6.01652	5.64703	5.54581	5.93741	6.08498	5.10017	4.89129	5.99628	5.53447	4.57642	4.83152	3.92576	4.02919	5.12945	5.12641	5.67144
b0907	11.4514	11.6374	10.1647	10.0512	11.1266	11.008	10.2374	10.1649	11.0505	11.0436	11.1597	11.1273	11.2171	11.098	11.0473	11.1195	11.0867	11.0909	10.4689	10.5328	10.8463	10.8155	10.9903	10.9318	10.4682	10.5598	11.1794	11.2185	11.4312	11.5381	11.6426	11.7126	10.9983	11.0846	11.4356	11.3941	11.7824	11.7676	11.1868	11.2005	11.3634	11.4415	10.8066	10.8929	10.7834	10.669	11.0146	11.0194	11.1783
b0908	8.99899	9.26103	8.5012	8.34247	9.09288	9.08132	8.19931	8.55473	9.08103	8.99626	9.30643	9.36217	9.33376	9.42464	9.37099	9.23135	9.28677	9.30794	7.53796	7.26394	7.53757	7.61242	7.74917	7.78081	7.20885	7.18917	8.96882	9.00005	9.45222	9.40348	9.37753	9.35288	9.19099	9.17018	9.70992	9.70336	9.85907	9.75237	9.12266	9.08064	9.59273	9.65948	9.25501	9.30721	9.1513	9.10741	9.3408	9.39068	8.94829
b0909	4.14832	3.88356	3.47671	2.96987	3.17376	3.24247	3.14564	3.52176	3.68196	3.35054	3.59133	3.70034	3.74197	4.19524	3.53949	3.69724	3.59936	3.63456	3.09468	3.30463	3.27191	3.36896	3.49086	3.29482	3.08674	3.26238	4.26109	4.3172	4.69287	4.83033	5.05111	4.96874	3.74189	2.69509	3.79884	3.14846	3.32232	4.26634	3.66663	4.26623	3.76419	4.07933	3.78306	3.88256	3.38929	3.24295	3.71695	3.77407	4.09611
b0910	6.97779	7.10935	7.63629	7.66667	7.29899	7.45502	7.38667	7.26146	7.41426	7.5002	7.33086	7.41564	7.29361	7.29528	7.28074	7.31572	7.41492	7.25287	7.96744	8.08214	8.11695	8.18068	7.71806	7.64083	8.0073	7.92015	7.07568	7.24907	7.08167	6.81786	6.75047	7.11051	7.50972	7.8442	7.02463	6.83052	7.07927	6.90407	7.22616	7.30956	6.65091	7.08083	7.24498	7.22605	7.17075	7.13704	7.22847	7.05905	7.51382
b0911	12.2174	12.3098	11.4726	11.4142	12.1183	12.0486	11.4902	11.5816	11.7499	11.7238	12.2327	12.222	12.2061	12.1679	12.1841	12.1221	12.1701	12.228	10.6105	10.4636	10.5091	10.3915	10.7633	10.7359	10.4808	10.5513	11.7417	11.7369	11.8105	11.823	11.5094	11.5983	11.6202	11.7487	12.0021	12.0934	11.9106	11.8264	12.4455	12.4701	11.8371	12.2328	12.4756	12.4179	12.4814	12.5122	12.4009	12.4319	12.1047
b0912	9.64586	9.19379	9.70351	9.7551	9.75188	9.83591	9.99308	9.7603	10.1943	10.216	9.53137	9.61487	9.72167	9.53752	9.52087	9.60652	9.73735	9.60797	9.6494	9.94526	9.63191	9.99124	9.70236	9.99991	10.138	9.77631	9.46614	9.5522	9.85696	10.0203	10.3137	10.4207	9.15489	9.19554	9.30544	9.32318	9.73089	9.61895	8.66776	8.74446	9.69302	9.24795	8.44708	8.47022	8.02899	8.16362	8.63408	8.71735	8.94394
b0913	2.6421	2.74595	2.88368	2.69174	2.57574	2.87599	2.74526	2.83012	2.55632	2.55512	2.72346	2.86535	3.08064	2.93154	2.78603	2.87461	2.89612	2.94136	3.06451	3.0065	3.08968	2.80255	2.96281	3.1067	2.94944	3.17396	3.20029	3.32714	3.21405	2.80014	3.19409	2.86176	3.63063	3.16885	2.66381	2.72937	2.55317	2.79639	2.63309	2.18604	2.78639	2.80193	2.71418	2.55782	2.32335	2.35662	2.86933	2.43735	3.34206
b0914	7.45702	7.47005	7.09449	7.07281	7.22852	7.07334	7.32965	7.40695	7.18418	7.20935	7.35336	7.19892	7.27468	7.30954	7.20448	7.28466	7.14251	7.16256	6.50581	6.60122	6.93564	6.91576	6.99277	6.85115	6.65741	6.7007	7.15141	7.27817	7.41021	7.38268	6.99095	6.90067	6.60208	6.98062	7.36242	7.39328	7.11266	7.24401	7.69472	7.63963	7.23613	7.30399	7.30907	7.28559	7.14728	7.2144	7.36885	7.28923	7.43974
b0915	5.99207	6.19474	5.95056	5.92823	5.97165	5.97087	6.10556	5.989	5.80469	6.08302	6.14619	6.18255	6.21	6.27457	6.18019	6.25284	6.21797	6.10361	5.72149	5.76451	5.65697	5.60842	5.43801	5.60981	6.02569	6.1199	5.84895	6.05182	6.03229	5.86617	5.88674	5.7646	5.79337	5.99798	6.05461	6.10832	6.0876	6.24346	6.53382	6.44538	6.31719	6.4138	5.83509	5.91999	5.72691	5.97058	6.07917	6.01692	6.33299
b0916	4.16778	4.08044	4.01519	3.94477	3.84431	4.03	4.07351	4.26154	4.13424	4.00508	4.41476	4.22898	4.46265	4.02991	4.34294	4.43814	4.32957	4.36669	3.92786	3.85173	3.93865	3.67099	3.56461	4.05336	4.01895	4.1718	4.38602	4.41147	3.82074	3.97992	4.05614	3.923	4.8339	4.58626	4.3542	4.31899	4.52237	4.4348	4.3022	4.00887	4.24303	4.14801	4.16236	3.9468	3.97347	4.06764	3.7431	4.14544	4.55105
b0917	5.32469	4.75685	3.07791	3.13091	5.87887	6.27028	3.06226	2.95859	5.55237	6.31004	3.4887	3.22118	3.85244	3.66254	3.84364	3.10162	3.83056	4.04808	3.19232	1.10792	1.76692	3.72982	2.05605	1.23816	2.20182	1.43509	4.71259	4.17005	4.03994	4.29696	4.23632	3.84421	2.80577	2.85144	0.997014	2.7612	1.80677	0	1.83322	2.98259	1.13155	1.50548	3.01546	1.98572	3.44152	3.44227	2.6824	4.54818	0
b0918	7.8742	7.97399	7.73611	7.62807	7.53592	7.36414	7.55844	7.50096	7.44259	7.49367	7.66282	7.61899	7.49738	7.70465	7.77531	7.57757	7.59677	7.64408	7.98646	7.63934	8.16109	7.84764	7.4224	7.37045	7.41832	7.51505	7.5308	7.62061	7.2894	7.3081	7.0581	7.15689	7.74643	8.15845	7.77334	7.80565	7.94389	7.80217	7.94417	8.12683	7.53122	7.70814	8.05662	7.83889	7.79094	7.71762	7.83892	7.97536	7.9706
b0919	3.90415	4.48615	4.31285	4.33227	4.34073	4.61439	4.53422	4.00079	4.79604	4.53549	5.25319	4.97575	5.09457	5.02709	5.00285	5.12331	4.99693	5.10669	5.46844	5.54974	5.94309	6.15373	5.29685	5.27491	5.72291	5.84301	5.14829	5.10283	5.00568	4.87222	5.60586	5.56668	5.02404	5.01415	5.45253	5.28624	5.77967	5.58025	4.49865	4.53835	4.32896	4.39506	3.91482	4.32706	4.03162	4.24581	3.84493	4.01153	5.18442
b0920	4.81857	4.52875	4.50014	4.26918	4.59846	4.64427	4.33968	4.39483	4.6776	4.86276	4.6258	4.43264	4.77586	4.64271	4.4623	4.70121	4.69654	5.02957	4.42957	4.52656	4.56364	4.34111	4.49694	4.66294	4.47295	4.05803	4.85604	4.89563	4.3936	4.65393	4.52829	4.87444	5.0153	4.58182	4.75718	4.58021	5.06073	5.04234	4.81638	4.75622	4.51635	4.9084	4.50482	4.46973	4.81884	4.85318	4.94442	4.83352	4.98605
b0921	6.78445	6.75672	7.0831	7.02252	6.86572	6.95051	7.07979	7.03963	7.05716	7.02496	7.22709	7.24468	6.97366	7.09899	7.23364	7.2452	7.19514	7.25918	6.94669	7.09096	7.41759	7.39496	7.30304	7.22896	7.30249	7.28517	7.25989	7.08136	6.86523	6.9441	6.93087	6.9447	7.64546	7.18858	7.31373	7.13577	7.34189	7.06119	7.23099	7.02979	7.23651	7.07853	7.09939	7.17044	6.93361	7.05378	7.11123	6.95911	7.123
b0922	6.20403	5.96608	6.46341	6.37849	6.07604	5.97589	6.37459	6.30237	5.9766	6.03029	6.37413	6.34923	6.28385	6.25073	6.3345	6.12531	6.42847	6.37859	6.78048	6.35054	6.90769	6.72391	6.29412	6.46975	6.43294	6.58437	6.67275	6.70779	6.36408	6.45711	6.17613	6.19002	7.16728	7.44252	6.85464	6.8445	6.92057	6.64591	6.48706	6.61804	6.53952	6.5473	6.71055	6.53743	6.49982	6.60014	6.44887	6.69641	6.72705
b0923	7.36487	7.28904	7.22837	7.30445	7.16256	7.12665	7.10088	7.33846	7.21062	7.16007	7.15222	7.23362	7.29393	7.2907	7.09321	7.04764	7.22972	7.28647	7.0926	7.07676	7.70266	7.5852	7.06102	7.12762	7.06544	6.90712	7.52263	7.67825	7.54705	7.65517	7.5652	7.55378	7.50163	7.80953	7.40688	7.54128	7.41751	7.54087	7.12192	7.26064	7.31558	7.10445	7.51986	7.43733	7.42749	7.55211	7.4135	7.39032	7.37632
b0924	7.73142	7.82524	7.94966	7.86438	7.43001	7.4066	7.82027	7.7678	7.42109	7.40267	7.79639	7.79371	7.76913	7.74745	7.68936	7.7758	7.82319	7.83929	8.16597	8.206	8.29151	8.22666	8.39758	8.33191	8.27949	8.34401	8.02485	8.01078	7.97514	7.91772	7.9766	7.96331	8.24441	8.34553	8.35851	8.29212	8.2573	8.27641	8.05985	8.07604	8.10864	8.13527	8.09996	8.08244	7.98082	7.95822	8.05428	8.0723	8.16897
b0925	6.87223	6.89663	7.57779	7.61806	6.619	6.46407	7.65337	7.49247	6.71592	6.68225	7.28313	7.14056	7.38091	7.23774	7.20982	7.20263	7.30795	7.1783	8.69687	8.81883	8.68017	8.61828	8.43509	8.43062	8.80365	8.90394	7.09458	7.1439	7.32716	7.38814	7.89413	7.95611	7.1877	7.27472	7.28719	7.25496	7.88699	7.76478	6.564	6.62628	7.93047	7.56477	6.33841	6.3971	6.04894	6.02198	6.77104	6.68038	7.38492
b0926	8.83017	8.64678	8.85257	8.87745	8.63214	8.65604	9.11992	9.2974	8.84195	8.88943	8.92792	8.97972	9.1065	9.17165	8.77039	8.83935	8.97985	8.87332	8.21471	8.349	8.42755	8.69278	8.8174	8.86589	8.78222	8.63577	9.52556	9.58559	8.86947	8.89996	8.82905	8.65224	10.1498	9.92016	9.01235	8.99846	8.98502	9.05984	8.56346	8.58072	8.72292	8.57692	8.75774	8.75548	8.48901	8.54553	8.67354	8.67148	9.13462
b0927	8.29947	8.28435	8.42359	8.29862	8.246	8.23088	8.68777	8.83939	8.25706	8.28407	8.8087	8.84134	8.97222	8.8446	8.53864	8.7099	8.83265	8.83256	7.74811	7.81199	8.13111	8.10272	8.13586	8.06819	8.00497	8.10287	8.68329	8.79162	8.27312	8.37039	8.1548	8.04023	9.13	9.74919	8.7181	8.66632	8.63551	8.82399	8.2447	8.42708	8.34942	8.30354	8.58391	8.59972	8.49892	8.43623	8.51227	8.58586	8.16026
b0928	10.1148	10.3886	9.49682	9.2267	10.0695	9.91095	9.25412	9.37862	9.97797	9.91173	10.0979	10.1316	9.94303	10.0975	10.2248	10.0222	10.1507	10.2554	10.1407	9.4221	10.0137	9.61184	9.61829	9.70792	9.47508	9.48419	9.60574	9.55195	9.86531	9.8774	9.85487	10.0339	10.3421	10.2305	10.3129	10.4439	10.7168	10.5182	10.0837	10.1898	10.1876	10.3119	10.5874	10.453	10.374	10.3821	10.2924	10.4554	10.1728
b0929	13.7001	13.8	7.77168	7.09434	13.2214	13.2761	8.25246	8.35766	12.3897	12.3091	11.8833	11.8713	11.5412	11.436	11.8969	11.9592	12.2935	12.2668	9.88791	10.0068	10.4369	10.3562	11.5714	11.595	11.0674	11.1243	12.7425	12.7705	13.0891	13.1849	13.1297	13.2302	9.76272	9.89858	11.463	11.4298	10.3556	10.2569	14.012	13.9804	12.0946	12.4425	13.44	13.5251	13.9248	13.9244	12.9904	13.0303	13.3756
b0930	10.3085	10.3169	9.25412	9.18811	10.0084	9.98816	9.3067	9.3612	9.73617	9.73818	10.1747	10.0865	10.1901	10.1236	10.0303	10.1603	10.1427	10.1164	8.79221	9.02497	9.43704	9.43286	9.30071	9.24481	9.04021	9.10745	9.79323	9.84818	10.0812	10.04	9.93248	9.94371	9.48736	9.27431	10.0916	10.0588	10.0696	10.0697	10.2971	10.281	9.87996	10.1361	9.95159	9.97839	9.991	9.95437	9.91466	10.0189	10.0618
b0931	9.53936	9.64097	9.61574	9.73551	9.23306	9.23241	9.58983	9.72557	9.40378	9.36144	9.27177	9.27729	9.17324	9.29665	9.18924	9.19506	9.22813	9.25439	10.3909	10.4184	10.8083	10.8169	9.7273	9.6464	9.44744	9.51719	10.1232	10.1379	9.70914	9.70313	9.39008	9.4235	10.159	9.89759	9.62147	9.55894	9.38057	9.39972	9.28235	9.33386	9.20048	9.41311	9.3128	9.38871	9.28696	9.25762	9.36079	9.28181	9.47754
b0932	7.01749	7.2253	8.65654	8.5713	6.89998	6.81952	8.85723	8.93815	7.01015	7.08731	7.33171	7.52187	7.38035	7.46259	7.63039	7.30745	7.52819	7.73371	9.74747	9.15078	8.86273	8.67776	8.7282	8.73118	8.96491	8.97707	8.05432	8.01169	7.77718	7.86391	7.76316	7.81487	8.16141	8.1505	7.99338	8.099	7.98516	7.91178	7.22917	7.30055	7.91494	7.58268	7.93612	7.70338	7.43876	7.49619	7.59056	7.77405	7.99184
b0933	3.31374	2.85397	4.5215	4.6158	3.13713	3.05168	4.65761	4.39157	3.29151	3.34545	4.48596	4.64984	4.62002	4.14923	4.60701	4.35347	4.34941	4.54305	4.67172	4.78338	4.45869	4.39627	4.61044	4.42528	4.71541	4.94315	3.95917	4.33846	3.72231	3.2704	3.8425	3.49852	4.99864	5.15829	3.84236	4.38	3.99512	3.93345	3.9171	3.4478	4.10791	3.68726	4.16634	3.62459	3.43004	3.82349	4.01147	4.24716	4.58496
b0934	1.12608	1.77253	1.34216	1.4857	1.21618	1.21774	1.21843	1.26126	1.35053	1.00712	1.9876	1.45343	1.35601	0.988453	1.45589	1.59027	1.63691	1.43139	1.53053	0.342642	1.25947	0.775351	0.793152	0.96049	1.80996	1.36822	2.25896	2.19731	1.81117	1.05814	1.02525	2.03578	2.65157	0.972121	1.51024	1.3587	1.45377	0.704332	0.673343	1.37959	1.07405	1.18919	0.865607	0.754415	1.39773	1.56704	1.42038	1.31308	1.4651
b0935	1.99929	2.25069	2.71648	2.61297	2.0485	1.65022	2.37681	2.86359	2.12066	2.25409	2.81036	2.9407	3.15511	3.05549	3.13209	3.35209	3.32451	3.27098	2.8764	2.05338	2.54079	2.0412	1.82105	2.09426	2.49078	2.09769	3.29358	2.69036	2.44916	2.24523	2.67092	2.52693	3.75453	3.75135	2.85408	2.93444	2.53849	2.9121	1.79377	3.12974	3.17378	2.18285	2.47172	2.21449	2.68379	2.63281	2.70173	3.28172	2.78325
b0936	1.56159	1.31936	1.75508	2.26212	1.73981	2.27177	2.15099	2.15655	1.95528	2.27303	2.84796	2.91373	2.80867	2.82582	2.75575	2.30488	2.74377	2.90242	1.78634	1.46973	1.99673	1.97674	0.931388	1.49641	1.61739	2.09173	2.5432	2.85091	2.27662	2.12066	2.61492	2.04509	3.28092	2.6683	1.87557	2.04802	1.76213	1.84672	1.56713	1.6795	0.935164	1.46505	1.8928	2.31266	2.41061	1.989	2.45845	2.56087	2.35526
b0937	2.26079	2.76808	1.36879	1.79683	1.02803	1.64424	1.49758	1.42225	2.39524	2.51577	2.18031	2.71707	3.36305	2.51942	2.66086	1.61961	2.30869	2.5744	0.800516	0.452522	1.10405	0	0.588422	0	0.467521	0	2.63318	2.30539	1.79215	2.34775	2.18814	2.10909	1.87784	1.99056	1.68841	1.65546	2.06595	1.4489	1.78753	1.3032	1.53551	1.46441	1.70475	1.53018	1.88606	1.88666	2.33122	2.19248	1.774
b0940	2.62437	2.8961	2.47563	2.1018	1.89058	1.98665	2.56332	1.82971	2.32637	2.24942	2.58529	2.30583	2.87541	2.37815	2.69821	2.44454	2.7251	2.71369	2.20744	2.52071	2.50424	2.52887	2.39057	2.51321	2.41372	2.44848	2.96698	3.05708	2.64245	2.66897	3.22673	2.90869	3.3795	2.93886	2.56793	2.45831	2.65549	2.71428	2.20954	2.08909	2.40466	2.80378	1.84359	2.14389	1.88384	1.53328	2.02352	2.65919	2.10745
b0941	3.66273	3.97707	3.54194	3.46772	3.53953	3.498	3.5943	2.97208	3.50076	3.46082	3.54559	3.71661	3.6033	3.4843	3.65604	3.68944	3.97792	3.29096	3.65279	3.75417	3.64961	3.78755	3.5659	3.68886	3.82622	3.289	4.09102	4.23069	3.88645	3.86886	4.35962	3.98007	4.28641	4.05756	3.67743	3.68977	3.88005	3.8111	3.78232	3.92792	3.91693	3.86536	3.01703	2.79255	2.4843	2.71508	3.44913	3.3307	3.66937
b0942	2.32843	3.29374	2.83887	2.89061	2.4354	2.18373	2.8236	2.82976	2.73311	2.90254	2.48838	2.95575	3.1008	3.09272	2.53606	2.61594	2.72078	2.64545	2.05202	2.50827	3.1247	2.85279	2.2446	2.36089	2.45034	2.87576	3.09199	3.51797	2.63818	2.41641	3.09524	3.00549	3.24984	3.12277	2.8875	2.19658	2.95621	2.89187	2.15963	1.73777	2.44122	2.72218	2.43139	2.32352	2.40319	3.02744	1.78407	3.27161	3.25641
b0943	2.93571	2.71367	3.11328	2.70564	2.49554	2.68324	2.49881	3.04128	2.59748	2.23807	3.04936	2.663	2.7186	2.89043	3.22014	3.24531	3.06272	2.63368	3.07899	2.99823	3.04792	2.91628	2.30285	3.12739	2.80325	2.82059	2.2314	1.67821	2.43261	2.67694	3.0261	3.06998	3.87273	3.35327	2.95124	2.97389	1.87488	2.54274	2.88478	3.20014	3.17844	2.91565	3.29674	2.47662	1.8105	2.32611	3.0129	2.61447	3.56113
b0944	3.08135	3.78496	3.37918	3.72846	3.10094	3.47125	4.03671	4.08312	3.44979	3.446	3.29402	3.55553	3.89701	3.61283	3.36127	3.18894	3.15455	3.73181	3.235	3.22652	4.27213	3.88144	3.58726	3.65415	4.04511	3.638	3.64403	3.86596	3.94232	3.52943	2.98523	3.64508	4.29152	4.50401	3.73911	3.92498	3.50223	3.97461	3.53591	3.22129	3.39793	3.45697	3.78857	3.23512	3.05023	3.74296	2.91371	3.21228	4.0032
b0945	8.65312	8.70102	5.80451	5.22379	8.63823	8.59279	6.44056	6.76231	8.24887	8.22487	8.34961	8.32303	8.36357	8.43411	8.45284	8.41609	8.11433	8.13489	3.92288	3.80982	4.94078	4.94202	4.54821	4.49163	3.24952	3.56604	6.09092	6.2697	5.96615	6.0463	6.42252	6.49748	5.88704	5.17163	6.19467	6.17556	7.06233	6.94615	8.15158	8.19918	6.84692	8.0027	8.02457	8.09379	8.27133	8.2994	7.97497	8.07859	8.69434
b0946	5.85526	5.65296	6.17667	6.08905	6.34814	6.36623	6.66653	6.75037	6.40264	6.49524	6.39737	6.35931	6.62598	6.4793	6.48638	6.18632	6.5172	6.56994	6.98726	6.13274	6.28951	6.22207	6.58615	6.82801	6.69634	6.73434	6.33598	6.50648	6.19202	6.20104	6.07477	6.28231	6.6542	5.81701	6.75191	6.79179	6.98778	6.932	6.25605	6.32906	6.0412	6.10448	6.51852	6.43381	5.96546	6.17111	6.21565	5.99469	6.90603
b0947	6.36315	6.46115	6.05776	6.01541	6.33772	6.26721	6.23683	6.21515	6.38719	6.3503	6.31992	6.29191	6.12214	6.07416	5.97586	6.29816	6.32191	6.28669	5.82925	5.9007	6.19457	6.19896	6.04141	6.10791	5.7515	5.87905	6.55641	6.72026	6.87551	6.96111	6.89319	6.76421	6.1551	6.3666	6.83678	6.79335	6.42341	6.49823	6.38125	6.29926	6.7615	6.59462	6.21245	6.29108	6.1689	6.2021	6.35361	6.4964	6.56428
b0948	7.11518	7.23047	6.799	6.62672	6.99958	6.98187	6.62148	6.53328	6.95664	6.92624	7.14027	7.06615	7.11845	6.93654	7.01908	7.10051	7.07929	7.05469	6.56542	6.50573	6.88321	6.71105	6.54545	6.66189	6.56487	6.63689	7.05761	7.08658	6.87032	6.87564	6.6044	6.71732	7.03355	6.98312	7.07216	7.05763	7.00521	6.84269	7.24894	7.37123	6.82491	6.94125	7.25946	7.27734	7.24818	7.32951	7.25453	7.32471	7.40541
b0949	7.29968	7.32062	6.83747	6.67907	7.15649	7.06911	6.91707	6.68031	6.98642	7.06321	7.28372	7.26103	7.29004	7.1249	7.16649	7.29854	7.21189	7.23231	6.4883	6.72353	6.70955	6.72977	6.7345	6.70706	6.5967	6.64439	6.81969	6.88378	6.89583	6.97059	6.70046	6.61084	6.87718	6.67347	7.11825	7.10796	6.97439	7.0241	7.56048	7.55622	6.88229	7.22623	7.29314	7.34778	7.26876	7.3855	7.20557	7.41453	7.39871
b0950	4.85292	4.64669	5.20532	5.30581	4.69186	4.62039	5.25292	4.9497	4.47915	4.82981	4.99359	5.01659	5.03855	5.16897	4.98175	4.82379	5.12668	5.0342	5.66157	5.91376	6.33011	6.28057	4.92624	4.85271	5.10574	5.05433	5.35829	5.20178	4.8956	5.05052	4.81499	4.87273	5.59294	5.35598	4.9979	4.94481	4.83159	4.86969	4.71037	4.75384	4.88075	4.84669	4.36223	4.58528	4.58094	4.4918	4.48879	4.65291	5.03165
b0951	6.41194	6.39993	6.65829	6.69902	6.10697	5.89177	6.45897	6.46556	5.87845	6.00251	6.41956	6.41196	6.4779	6.50119	6.40626	6.55452	6.46376	6.57058	6.7943	6.7849	7.41955	7.30325	6.23507	6.14769	6.04351	6.22315	6.71517	6.71074	6.43499	6.5329	6.35755	6.49998	6.84741	6.51131	6.68334	6.58155	6.45147	6.4281	6.44103	6.27303	6.30509	6.32818	6.16866	6.28072	6.11635	6.03958	6.21091	6.34534	6.62014
b0952	5.87142	5.93552	6.70644	6.6293	5.8325	5.77227	6.35547	6.25723	5.95223	5.829	6.27782	6.38707	6.07479	6.13757	6.26904	6.32886	6.38166	6.0027	6.95964	6.937	7.27053	7.26814	6.46647	6.31791	6.46846	6.38689	6.32613	6.54867	6.05324	6.05951	5.95489	5.8713	6.6001	6.81198	6.50003	6.24147	6.39226	6.53715	6.47007	5.91188	5.97855	5.79455	5.98432	5.89463	5.74889	5.80997	5.70544	6.02411	6.23943
b0953	9.36527	8.81931	10.4774	11.2069	8.99231	9.26159	10.8012	11.5213	10.3191	10.5782	8.05207	8.14417	8.64781	8.61168	7.76363	8.10149	8.26642	8.34208	6.74632	6.98629	6.57283	7.45734	7.78844	8.05446	8.57955	8.29708	12.2057	12.0955	9.86029	9.42856	10.9884	11.0664	9.8346	10.1295	6.57486	6.987	7.60098	7.69857	5.3245	4.95733	7.81584	6.11025	7.75314	7.08009	5.99785	6.46765	7.50732	7.31735	4.6094
b0954	9.59864	9.6047	9.08797	8.96966	9.28806	9.21125	9.23778	8.84755	9.3242	9.46677	9.65743	9.54934	9.61683	9.29355	9.53781	9.71519	9.69443	9.62457	8.24146	8.56197	8.5333	8.50133	8.66977	8.60919	8.83372	8.65955	8.21719	8.40275	8.8699	8.82405	8.45739	8.39533	10.3946	10.5703	10.8375	10.7075	10.1866	10.2617	11.0254	11.0663	9.3433	9.68694	10.1273	10.0764	10.318	10.3746	7.39633	7.67392	8.70774
b0955	7.38885	7.55507	7.32591	7.41169	6.62083	6.63597	7.4711	7.51217	6.77336	6.70913	6.96629	6.89561	6.82719	6.84184	6.68763	6.79106	6.80648	6.76663	6.76128	6.76794	6.70594	6.60742	6.93906	6.71261	7.31442	7.23506	7.19751	7.43508	7.31821	7.39183	7.08878	7.02059	6.97758	7.08332	7.00326	7.05392	6.99191	7.12134	6.81534	6.86833	7.06285	7.24755	6.60103	6.6854	6.59032	6.58672	6.71858	6.78466	7.08449
b0956	6.83195	6.24644	6.13728	6.10416	6.46766	6.61859	6.34801	5.98939	6.96033	6.78616	6.62548	6.68984	6.33836	6.34618	6.5552	6.82536	6.67974	6.66937	6.59517	6.64097	6.88119	6.84471	6.4176	6.13745	6.79984	6.55814	6.51077	6.51101	6.74742	6.71382	6.45618	6.87201	5.88963	5.89177	6.61868	6.52909	6.55708	6.45695	6.69834	6.79518	6.66386	6.69857	6.05693	6.11673	6.00887	6.20112	6.09496	6.42513	6.43638
b0957	14.2972	14.3752	14.1173	14.0382	13.8696	13.8621	14.2544	14.4209	14.0476	14.0118	13.7485	13.7474	13.7344	13.6867	13.659	13.7337	13.7853	13.7808	14.5975	14.7254	14.4711	14.4196	15.1042	15.0594	15.0045	15.0746	14.4085	14.2787	14.6244	14.5174	14.6183	14.5812	13.9099	13.8567	14.2324	14.1982	14.2065	14.2391	14.216	14.2059	14.4065	14.1322	14.2738	14.3226	14.226	14.1938	14.2392	14.0745	13.9284
b0958	6.00027	5.69004	6.43421	6.51325	5.98172	6.04026	7.60848	7.44437	8.79215	8.77045	5.96268	6.03239	6.16997	6.37647	6.3813	6.20086	5.90542	6.15884	6.87033	6.82432	7.18503	7.08846	7.06677	6.98037	7.57858	7.3808	7.26469	7.35812	5.79484	5.93172	6.25763	6.11748	8.36371	8.66473	6.13356	6.1226	5.9995	6.11626	5.66793	5.48926	6.0853	5.93699	5.4855	5.72467	5.65017	5.63632	5.92697	6.04636	6.63477
b0959	4.60199	4.8997	4.6085	4.40011	4.58766	4.31352	4.48805	4.47821	4.47148	4.62097	4.67803	4.67355	4.86276	4.63264	4.70446	4.40728	4.81967	4.84428	5.66821	5.47444	5.86083	5.57899	5.09408	5.01373	5.48373	5.33106	5.17154	5.37722	4.7376	5.31334	5.65656	5.17265	4.54636	4.23476	4.45341	4.34918	5.10915	4.71761	4.50312	3.55302	5.4952	4.58864	4.15988	4.14492	4.1905	4.2548	4.42916	4.6317	4.55445
b0960	5.97263	6.00805	4.84922	4.78149	5.82227	5.88405	5.27307	5.08329	5.65155	5.63682	5.71256	5.85647	5.946	5.86554	5.75568	5.8226	5.78868	5.72548	4.12792	4.33887	4.46828	4.35507	4.2834	4.34891	4.43281	4.57545	5.90449	5.94423	5.78698	5.81904	5.79388	5.68164	5.33615	5.4448	5.88656	5.79518	5.5505	5.78041	6.02032	6.16467	5.39162	5.79419	5.69272	5.79047	5.94301	5.72813	5.82475	5.76568	5.93686
b0961	5.0788	4.84817	4.27381	4.30513	5.39776	5.48567	4.70961	4.41964	5.45519	5.49105	5.00665	5.02052	5.27547	5.14575	4.88055	5.14007	5.1413	4.64568	3.93824	4.09876	4.47389	4.40284	3.99259	4.50893	4.50394	4.20917	4.22264	4.45604	4.7557	3.98608	4.40316	4.40074	4.22652	4.58385	5.11017	4.67406	4.3574	4.90525	5.02607	5.1304	3.92458	4.69642	4.24393	4.3544	4.52314	4.55979	4.49285	4.22801	4.91123
b0962	6.82094	6.85643	7.23737	7.01654	6.55406	6.43862	7.07858	7.01397	6.67718	6.59841	7.00312	6.96987	6.93455	6.78046	6.96769	6.9936	7.03981	7.00074	7.35653	7.29391	7.52043	7.38258	7.28054	7.31715	7.42264	7.45121	6.97804	7.00133	6.8236	6.81316	7.06795	7.1195	7.28922	7.07881	7.08012	7.04853	7.26839	7.25247	6.83118	6.76987	7.21546	7.0392	6.76145	6.8189	6.63472	6.66633	6.95825	6.91681	7.12695
b0963	8.67509	8.87548	8.10988	8.21723	8.32655	8.2161	7.99017	8.10148	8.39097	8.45649	8.33432	8.44711	8.17795	8.24098	8.17409	8.31388	8.25371	8.31647	8.40001	8.59059	8.66088	8.70345	8.80812	8.58787	8.78225	8.67934	8.7222	8.58844	8.73316	8.73283	8.87225	8.92364	8.38858	8.39367	8.53552	8.43078	8.54221	8.44379	8.71195	8.58129	8.79142	8.82477	8.07576	7.98438	8.21944	8.01853	8.1176	8.1026	8.09373
b0964	3.963	4.35618	5.46235	5.68407	3.94947	4.02735	5.41467	5.5574	4.3201	4.74472	3.98879	3.9139	4.09964	3.5332	4.06438	4.33729	4.10976	4.24698	6.12192	6.25847	6.06459	6.1434	6.18526	6.21057	6.64545	6.60477	4.99242	4.9533	4.45795	4.79801	5.36403	5.2333	4.81929	4.96115	4.38331	4.66052	4.44435	4.55765	4.05545	3.40134	5.08755	4.45259	3.34535	3.92793	3.26167	3.31998	4.24948	3.48487	5.30573
b0965	7.78763	7.753	8.38043	8.49782	7.17402	7.09763	8.66651	8.56253	7.50228	7.68066	7.79452	7.84462	7.84236	7.60146	7.74772	7.67715	7.88007	7.94153	8.99707	8.9129	8.55894	8.55399	8.95633	8.9285	9.27335	9.21999	8.05569	8.05638	8.19377	8.18505	8.48416	8.46425	7.84894	8.07063	7.50804	7.54522	7.84051	7.88705	7.28137	7.00613	8.34055	7.75675	7.03191	7.04251	6.84972	6.88909	7.01286	7.24863	7.5265
b0966	6.81656	6.27784	9.3439	9.78912	7.35816	7.79326	9.28424	9.41114	8.18467	8.12496	7.83647	7.98638	7.96835	7.81271	7.87954	7.95326	7.93184	7.75592	8.58003	8.63969	8.25395	8.52034	8.87966	8.98913	9.66103	9.6081	8.03336	8.04436	7.04432	6.87476	7.26803	7.30119	8.22705	8.65336	6.87783	6.95822	7.10761	6.9245	6.80593	7.04892	7.63046	6.95488	7.57789	7.68993	7.52902	7.38292	7.42524	7.59189	7.53016
b0967	7.25099	7.35909	6.24929	5.97166	7.27903	7.24908	6.2098	6.2177	6.96729	6.90104	7.28614	7.31703	7.22956	7.30187	7.28676	7.45885	7.18442	7.29928	5.77757	5.8904	6.39081	6.33433	6.30836	6.40072	6.00811	5.97902	6.55419	6.46468	6.42054	6.53321	6.3563	6.13366	6.41234	6.26934	6.92869	6.71336	6.26641	6.51479	7.39889	7.35178	6.53504	6.95668	7.17286	7.38014	7.45675	7.4432	7.20896	7.11675	7.01643
b0968	4.54408	3.69787	4.70056	4.29995	4.823	5.0946	5.09954	4.02964	4.5545	4.61196	5.06513	4.98358	5.49744	4.9195	4.98732	4.916	5.20377	5.48728	4.79433	4.93593	5.2818	5.36833	4.44331	4.65031	5.09277	5.40706	4.77199	4.87965	4.87904	4.71626	4.85077	5.05297	5.09075	4.88749	4.41191	4.01721	5.08059	5.04812	3.23608	4.01106	4.51812	4.06281	4.11255	2.62949	1.91766	3.22328	3.81329	3.97428	4.0697
b0969	5.64706	4.75769	4.66495	4.03011	5.90394	5.68068	5.05505	4.4541	5.70215	5.69513	5.96761	5.7234	5.98369	5.55375	6.02323	5.73866	5.96762	5.85601	4.60131	4.29464	3.90953	4.56872	4.40539	4.19969	4.79114	4.24774	4.93962	4.95752	5.39995	5.08993	5.0002	4.90142	5.61375	5.6918	5.50104	5.53962	5.74899	5.48312	5.9271	5.74015	5.48202	5.58586	4.86941	4.82931	4.9796	4.78916	4.7062	5.08333	4.41884
b0970	9.88198	9.96227	8.8018	8.97745	9.19731	9.08091	8.92843	8.91171	9.45546	9.41444	7.87869	7.74134	7.75617	7.62403	7.61444	7.67004	7.76517	7.79543	8.21694	8.20119	8.12047	8.20855	8.59772	8.50393	8.58197	8.43397	10.5252	10.4628	10.4342	10.514	10.7933	10.7612	9.42956	9.10834	9.52064	9.43574	9.60085	9.70103	9.07225	9.17221	9.40788	9.35487	8.63236	8.53327	8.43545	8.43953	8.64478	8.68811	8.87858
b0972	1.41938	1.65018	1.60322	1.93846	1.05018	1.17098	1.14271	1.51333	1.24602	1.281	1.6322	1.79159	1.83869	1.45516	1.90414	1.94403	1.06109	1.76687	1.54132	1.62662	1.36697	1.74471	1.027	1.47824	1.2511	1.42205	2.21904	2.60369	1.47335	1.10393	1.97531	2.06035	2.41457	1.75842	1.20717	1.45457	2.0989	2.04244	1.42463	0.462658	1.65636	1.14314	1.11381	0.98022	0.760882	0.761218	0.672229	0.838689	2.04153
b0973	1.54386	1.2231	2.24199	2.03329	1.62662	1.24287	2.32763	2.23363	1.68955	1.47748	2.49299	2.63363	2.1523	2.32807	2.67604	2.5574	2.13411	2.68606	2.40372	2.25997	2.59698	2.46102	1.9686	2.411	2.22985	2.55846	2.06816	2.48403	2.00322	1.48178	1.90469	2.43658	3.53172	2.63336	2.40258	2.4445	2.98464	3.13513	1.75052	1.74805	1.92898	1.52872	1.87319	1.14661	1.59565	1.5962	1.91745	1.1029	2.46931
b0974	1.46659	1.59795	2.56972	2.72116	2.0606	1.98762	1.82549	2.4052	1.66317	1.89177	2.25078	2.72632	1.73382	3.07542	2.22741	1.81987	1.83774	2.58076	2.54326	2.20102	2.42381	2.7162	1.79038	1.46645	2.65423	2.55199	2.49058	2.72587	1.92849	1.49349	2.63479	1.72764	3.08145	2.845	2.94853	2.39226	2.46963	2.56747	1.22061	1.99503	2.23539	1.95004	1.50539	1.18939	1.67549	2.10208	1.93085	1.96572	2.56648
[truncated: 3,083 more rows]
[truncated: 229 more columns]

## Sheet: S matrix
	AllR/AraC/FucR	ArcA-1	ArcA-2	ArgR	AtoC	BW25113	Cbl+CysB	CdaR	CecR	Copper	CpxR	Cra	Crp-1	Crp-2	CsqR	CysB	DhaR/Mlc	EvgA	ExuR/FucR	FadR	FecI	FlhDC	FliA	Fnr	Fur-1	Fur-2	GadEWX	GadWX	GcvA	GlcC	GlpR	GntR/TyrR	His-tRNA	Leu/Ile	Lrp	MalT	MetJ	Nac	NagC/TyrR	NarL	NikR	NtrC+RpoN	OxyR	PrpR	PurR-1	PurR-2	PuuR	Pyruvate	RbsR
[truncated: 3,924 more rows]
[truncated: 43 more columns]

[truncated: 3 more sheets: A matrix, Media Recipes, Gene Information]
